# Supplementary material for: Development and validation of a novel immune-related prognostic signature in lung squamous cell carcinoma patients
Source: Sci Rep. 2022 Dec 1;12:20737. doi: 10.1038/s41598-022-23140-w (PMC9715950; doi:10.1038/s41598-022-23140-w)
Supplement: Supplementary file 1 — Supplementary Information 1. [file 41598_2022_23140_MOESM1_ESM.xlsx]

## Sheet: Sheet1
Supplementary table 1.All the gene expression in LUSC based on TCGA database.
id	TCGA-18-3417-01	TCGA-22-4613-01	TCGA-90-7769-01	TCGA-77-A5G1-01	TCGA-77-A5G3-01	TCGA-66-2766-01	TCGA-37-4135-01	TCGA-56-8201-01	TCGA-43-7656-01	TCGA-85-8481-01	TCGA-56-A4ZK-01	TCGA-22-1011-01	TCGA-77-8156-01	TCGA-43-A475-01	TCGA-37-3789-01	TCGA-22-4596-01	TCGA-58-A46N-01	TCGA-63-A5MW-01	TCGA-85-8479-01	TCGA-68-8251-01	TCGA-34-7107-01	TCGA-37-4141-01	TCGA-39-5040-01	TCGA-43-2578-01	TCGA-63-A5M9-01	TCGA-92-8063-01	TCGA-NC-A5HR-01	TCGA-51-4079-01	TCGA-66-2795-01	TCGA-96-7544-01	TCGA-21-1081-01	TCGA-37-A5EM-01	TCGA-63-6202-01	TCGA-98-A53I-01	TCGA-46-3767-01	TCGA-22-4599-01	TCGA-58-8391-01	TCGA-85-8580-01	TCGA-60-2715-01	TCGA-39-5031-01	TCGA-66-2792-01	TCGA-92-7340-01	TCGA-85-8287-01	TCGA-56-8622-01	TCGA-22-5471-01	TCGA-77-A5GA-01	TCGA-85-A4QQ-01	TCGA-66-2744-01	TCGA-22-5480-01
ARHGEF10L	7.831	8.7548	8.5936	9.9187	8.5198	8.7189	9.1261	9.2441	9.2737	9.7576	9.5909	9.4019	9.2548	9.4345	9.2447	9.9043	8.76	9.2172	10.0751	9.2161	8.152	8.1703	10.0251	9.1177	8.1481	9.8052	8.8077	7.8867	8.3524	8.7957	9.2989	9.1599	9.3377	8.6263	9.0261	7.7442	9.0042	9.2989	9.6506	8.8576	8.2475	8.5037	9.6754	11.2177	8.8893	8.5045	9.3608	8.6879	8.9112
HIF3A	4.7796	4.5313	2.2999	5.6299	6.3809	6.8616	3.5179	5.5394	4.6673	4.9222	7.963	5.932	7.3593	4.8256	7.0412	5.2499	2.0881	11.3497	6.3058	5.0327	3.8344	4.4701	6.6662	8.2595	10.5317	6.2048	8.228	2.5405	2.7358	5.9403	6.6755	2.2435	3.603	1.4354	7.8676	7.1234	2.0598	7.4857	8.6894	8.4622	5.0827	2.405	8.9342	4.2222	5.4887	4.5629	2.3369	7.9867	4.874
RNF17	1.1048	0	0.4402	0	0	0.4815	1.3608	0	0	0.6994	0.5108	3.2117	0.7226	0	0.8359	1.1969	0.5505	1.8354	1.2354	3.2881	1.0337	0	0.39	2.9659	3.0356	1.1659	3.6585	0	0	3.1229	0.6214	1.5198	0	2.2735	2.0143	0	0	0.6452	0.7159	0.4697	2.1006	1.2823	0	0	1.6595	1.3878	0	0.5462	0.6273
RNF10	12.1428	11.4508	11.9383	11.6301	11.4129	11.0799	11.0121	11.846	11.9948	11.7806	11.523	11.8372	11.2668	11.436	11.283	11.5098	11.8823	11.1179	11.4413	11.8655	11.5761	11.72	11.6071	12.1103	10.6767	11.8562	11.3955	11.7393	11.434	11.961	11.9121	11.2082	11.6932	11.3779	11.6386	11.3884	11.5427	11.3654	11.9121	11.4578	11.5314	11.8425	11.6659	11.8759	12.2409	10.91	11.6752	11.3891	11.6703
RNF11	11.3324	11.276	11.3362	11.7941	10.6549	10.1758	11.5517	10.3946	10.7864	11.3067	10.9217	12.0179	10.6123	10.2999	12.7603	11.1351	10.4771	10.936	10.7657	10.7163	10.4635	12.1243	11.1378	10.9134	10.3955	11.1483	9.9689	11.8358	10.8032	11.2477	10.5051	10.7452	10.916	10.231	11.5429	10.5447	10.6407	11.1334	10.9223	11.757	10.6296	11.3363	10.8106	10.7779	10.234	10.8563	11.1092	10.6829	10.4683
RNF13	10.8042	11.6825	9.9641	10.8796	11.0614	12.2348	12.0477	10.6277	9.7325	11.4221	11.4532	10.8334	10.164	10.7324	11.4932	11.0412	11.0977	10.6691	10.791	10.5611	10.6205	11.445	10.2421	10.0166	11.12	10.3966	11.9281	11.9646	12.619	11.1156	10.3602	10.6682	10.0579	11.104	11.1745	11.8868	9.923	10.8571	10.7856	11.1994	10.2973	11.0429	10.5743	10.1161	11.1885	11.9423	11.2217	10.8382	10.1729
GTF2IP1	12.2469	11.6786	12.9993	11.7791	12.2453	12.7924	11.9557	12.0651	13.0838	12.1477	12.7922	12.9472	13.1245	12.6321	10.8494	12.0514	13.1583	12.2589	12.1092	11.9765	12.5132	12.5711	12.7595	11.943	11.6561	12.6457	12.92	12.1703	11.9076	11.8648	13.0558	12.5	11.3886	12.7026	11.7219	12.6467	12.1373	12.1052	12.1954	12.529	12.6225	11.6579	13.3202	11.4122	11.9811	12.6115	12.396	11.8562	12.827
REM1	4.2789	3.6444	2.8917	4.2749	2.2749	4.4331	3.5823	3.5984	4.8528	3.94	5.4138	5.9832	4.3115	3.7479	3.1457	5.448	1.7324	1.1918	2.6821	3.3485	4.5873	4.2288	2.9103	3.5358	4.204	3.6799	1.1129	2.9681	4.1173	3.2255	3.3816	5.363	4.0601	5.4607	5.8261	2.7587	2.3433	2.9576	6.1826	4.8431	3.7894	4.743	5.5334	5.1216	4.1916	4.1017	2.6787	4.0167	8.5959
MTVR2	0	1.4698	0.4402	0	0.89	0.4815	0	0.6128	1.3504	0	0.8872	1.0717	0	2.8515	1.3618	0	0	0	0	0	1.0337	0.4236	0.39	0	0	0.6977	0	0	0	0.716	0.3439	0	0.4314	0	0	0	0.5387	0.6452	0.9736	0.4697	0	0	0	0	0	2.0819	0.5363	0	0.3474
RTN4RL2	4.1907	3.1642	1.4771	4.3386	4.6621	3.9689	8.4606	4.5376	4.3485	4.2069	3.3105	5.3262	4.3115	3.9158	5.6792	8.6249	3.6029	7.0065	5.1786	4.3368	4.8887	2.5308	3.811	3.5821	4.3719	6.2048	1.7336	3.2374	4.7436	3.4113	4.9104	4.633	7.4416	4.7994	5.3762	4.3653	3.1205	4.3744	5.7635	7.7477	3.6067	5.4816	5.6855	5.505	3.5154	3.4197	5.0231	5.0336	3.9481
C16orf13	10.0526	8.9352	9.4047	8.2925	9.1068	10.0596	11.5032	8.4523	8.6357	9.6317	9.2175	9.0764	8.5799	9.2207	9.2521	9.805	9.2206	8.622	9.6914	8.8012	9.3301	9.4598	8.3347	9.8585	9.6952	9.4122	9.6767	9.1028	9.4101	7.6173	9.8148	8.2525	9.6878	8.9119	8.9891	9.1394	9.3746	9.322	9.0863	9.3674	8.0996	8.6093	9.0183	9.8328	9.8663	10.1113	9.8762	8.6355	8.672
C16orf11	0	0	1.0498	0.5232	0.5126	0	0	0	1.1126	1.8054	0	0.6332	0.7226	0	1.3618	0	0	0	0	0	0.432	0.4236	0.39	1.5323	0	2.039	0	0	0	0	2.0808	0	0.4314	0	0.5913	0	1.7065	0.6452	0	3.4599	0	0	0	0.5895	0	0	0	0	0
FGFR1OP2	10.1093	9.166	9.1276	9.8369	9.1497	9.3952	10.409	9.2238	8.9422	10.0468	8.9151	9.4629	9.6569	9.6351	9.7868	9.1907	8.8484	9.9648	8.3451	8.849	9.0399	9.3651	9.4689	8.4651	9.5706	8.7254	8.886	9.073	9.1729	9.2262	8.3219	8.9056	8.6095	8.6232	9.6906	10.2801	8.2126	8.6511	8.9939	9.6804	9.1355	9.0435	9.5621	8.6536	10.8292	8.674	8.8729	9.7006	9.2055
TSKS	0	2.1826	0	0.5232	0.89	2.4217	0.6066	2.2339	5.4596	2.0424	0.5108	3.6519	2.6326	1.1658	3.8025	2.9806	0.5505	1.4396	6.4691	3.8015	2.1669	1.4365	1.1645	1.8677	0	6.4296	0.6612	1.3818	1.814	1.3821	7.5006	1.5198	1.2593	0.8892	0.5913	1.7256	0	1.7031	2.5406	0.8233	1.8604	1.0525	0.5992	4.8203	1.0562	0.8547	0.9264	0.9414	8.3191
ATRX	8.9637	9.4714	8.9443	10.4191	11.1415	8.8768	9.8273	10.0654	10.6933	9.6463	10.2743	10.7249	9.9235	11.2538	9.7875	9.8154	10.5009	10.5244	9.536	10.7855	10.606	10.2877	10.2062	9.9683	10.7247	9.5939	10.1738	9.8711	10.0313	11.412	9.1652	10.1114	9.9962	10.5319	10.3062	9.9608	10.2572	10.3561	10.032	9.6211	9.7842	10.408	11.1718	9.5002	9.2222	10.214	9.3949	10.7876	10.5882
PMM2	10.9398	9.891	10.2818	11.1069	10.1483	9.8881	11.0556	9.9535	9.3499	10.4802	9.9201	10.8404	10.3566	9.827	10.4832	10.6257	9.6735	9.423	10.0724	9.853	10.0491	9.7642	10.0033	10.416	10.783	10.8024	10.6439	10.5065	9.9241	9.1495	11.2801	9.5836	9.8824	9.5217	9.9913	10.4893	10.6502	10.3355	9.816	9.9364	9.7017	9.6098	10.0306	10.6322	10.6198	10.419	10.518	10.0633	9.245
LOC100272146	4.2789	4.155	4.8314	5.6042	5.2523	3.932	5.5706	4.2473	6.0548	5.6698	5.3552	5.6763	5.2001	6.9457	5.0004	4.7235	4.8517	6.5855	5.4259	6.6492	3.9366	5.9244	5.8373	5.4888	5.037	4.3419	5.441	4.1909	4.6742	4.4088	5.2838	5.5614	4.3087	5.4883	4.7732	4.6568	4.9697	4.5233	5.9991	4.1949	3.6451	4.2129	5.6266	5.2225	5.1221	4.7038	5.7341	5.3588	6.5015
ASS1	11.1101	10.1836	11.2874	10.5062	11.0874	12.4095	13.6459	11.0926	11.951	13.3763	10.9163	10.6955	8.433	12.398	13.29	11.1719	11.9976	9.662	11.7955	10.1898	10.5259	7.7345	8.1262	11.3921	8.8827	10.7973	10.759	12.0716	13.3889	12.6906	11.9575	9.7593	10.7716	9.0746	10.6638	10.4215	11.6406	10.2691	10.3358	11.2608	9.9035	9.3092	9.7763	10.3928	10.8405	10.3163	9.7262	10.435	11.7726
NCBP1	9.4549	10.3192	10.4424	9.4107	10.7923	10.0791	9.717	9.5782	9.4645	9.7882	10.527	9.6228	10.1065	10.3694	9.7035	9.7652	10.5464	9.4253	9.8687	9.8964	10.9507	9.6109	10.2193	10.35	9.9188	10.2529	9.7041	11.0242	10.3328	9.6111	10.0451	10.1974	9.8259	10.3589	9.7463	10.2374	10.4213	10.7668	9.4341	10.339	10.9384	9.5501	9.6417	8.8714	10.0032	9.6804	10.046	10.5344	10.5484
ZNF709	2.9827	6.9747	2.7459	5.3184	5.0255	7.1343	7.2387	4.6933	6.2511	5.0363	4.9812	6.67	6.141	6.4937	4.8901	6.2057	5.3722	7.2612	6.3936	4.7711	5.1802	7.1285	5.9503	6.5505	6.1518	4.9472	5.5345	4.6021	4.5635	6.2453	4.4768	5.5756	5.2188	5.0975	6.5027	6.1098	3.7737	5.6459	6.1826	7.0633	6.3789	6.0865	6.0971	4.2607	5.1947	4.9501	6.0408	5.8249	6.8639
ZNF708	4.1907	7.1647	6.0429	6.2179	6.8497	7.6402	7.8188	6.3662	9.4439	5.9573	6.7947	8.0282	7.1105	7.5187	6.2986	7.1832	6.9823	7.5812	7.3495	4.7263	7.5036	7.1838	7.4238	7.002	7.367	5.536	7.5871	6.1138	6.9055	7.4176	6.8573	6.862	6.1717	6.6723	7.1636	6.2476	5.9779	6.8865	7.0451	7.1519	6.4238	6.702	7.0534	6.8335	6.2313	5.6529	6.4578	7.1051	6.484
RBM14	9.7685	10.2913	10.2245	9.8956	10.4853	10.0191	9.5159	10.3519	10.6646	9.7857	10.3829	10.5018	10.7686	10.3905	9.6673	9.8183	10.5778	10.2676	10.134	10.389	10.7358	10.4752	10.5045	10.4269	10.8407	10.3585	10.6575	10.2695	10.2332	10.0585	10.5198	10.2611	10.3919	10.6516	9.6185	10.1113	10.4093	10.6071	10.4052	10.4552	10.54	10.2158	10.2843	10.0443	10.3839	10.295	10.4308	10.2873	10.7254
NCBP2	10.9985	12.3322	11.6599	11.8359	11.9915	11.5231	11.3239	11.0555	11.7695	11.5894	12.1016	10.9429	11.8269	11.9839	11.634	10.5716	12.2368	11.9654	11.5735	12.1181	12.0204	11.1195	11.0493	12.1007	11.7106	11.0894	12.6889	11.6165	12.0728	11.2766	11.4779	12.1772	10.349	11.973	11.1025	11.5767	11.963	11.9789	10.4442	12.1982	11.1958	11.2659	11.1246	11.1314	12.0102	12.0721	12.0217	10.8207	11.5232
DISC1	5.6065	7.7459	5.9202	6.2908	6.7249	5.8106	5.5276	7.2002	6.3327	6.0821	6.7837	7.7614	8.9066	7.2028	5.9745	7.4623	8.1013	10.4361	6.1568	7.2374	6.4751	8.6888	6.7846	8.6735	8.135	7.4142	6.018	5.789	7.1294	7.5196	6.124	6.657	7.097	7.197	7.6263	8.4689	7.0962	6.5897	8.0953	7.878	8.8008	7.0835	8.8879	6.3593	5.887	5.8273	10.0282	7.0259	6.8329
CAMK1	8.0089	7.3392	6.2245	7.5572	7.3716	9.6517	8.8902	8.7172	7.4479	8.0886	8.1458	7.4783	7.8827	8.1028	8.225	9.12	7.3276	7.4366	6.9715	7.0497	7.1881	8.3402	7.0987	7.6925	7.8046	7.5924	6.9723	7.3888	8.1997	6.9798	6.0317	7.9502	9.3689	8.243	8.2157	8.0991	6.5924	6.9165	8.2883	8.0172	7.3376	6.9036	7.5938	7.3439	8.9248	7.4947	6.2257	8.1133	7.2759
RPL37	15.1989	14.5717	15.2493	13.9846	14.0687	15.1314	14.8521	14.032	14.9674	13.7874	12.8721	13.6443	12.964	13.5686	13.3811	13.4396	13.8638	15.803	14.5423	14.2083	13.9956	13.0497	13.0031	12.4298	14.3116	13.5591	13.5996	13.2201	14.8444	14.469	14.0681	13.4518	14.7388	13.8458	13.7821	14.0438	13.5882	13.3669	13.4318	13.9583	13.534	14.7138	13.8327	15.4357	13.6151	15.3873	14.3758	14.9775	14.6834
SPR	11.1975	10.3237	9.9677	9.4538	9.3897	10.38	10.0725	9.0589	8.6287	9.4937	9.3633	9.8729	9.8562	9.5823	9.0797	9.4392	10.4879	9.7011	9.8676	8.9919	9.9739	10.0048	9.9793	8.3987	9.9251	10.4706	10.4189	9.7431	10.4303	8.4024	8.8319	8.3609	10.5107	10.15	9.3854	10.3784	10.7226	8.9047	8.9975	10.6233	9.9421	9.2895	8.7515	9.0942	10.8974	10.5443	9.1721	8.7617	9.2114
ZNF700	6.222	8.4571	7.6648	7.9335	8.7855	9.0869	8.6167	7.4865	8.5263	7.0914	8.796	8.7581	8.1423	9.0507	7.8713	8.3035	8.8161	9.3947	9.5595	7.8983	8.2211	8.1496	7.7595	7.7086	9.6523	7.5076	9.2752	7.4565	7.7088	8.3279	8.1562	8.5489	7.286	8.7138	7.8676	8.5542	7.9527	8.8046	8.1932	8.4432	8.0805	7.8665	8.1351	7.9281	7.6229	8.7106	8.7087	8.2709	8.0888
ZNF707	6.1537	8.1641	8.0025	8.1331	8.1896	7.4342	7.8321	8.611	8.491	8.5567	9.1051	8.0583	7.9046	8.713	8.2461	7.8467	8.368	9.7826	8.0821	8.4617	7.3298	6.8021	8.0872	9.1284	7.8061	7.817	8.1146	7.2665	6.7707	6.7971	8.6033	8.2591	8.1299	8.1816	7.2137	6.4323	7.3654	9.3522	7.9127	7.5982	7.5095	7.0132	8.8926	8.3797	7.4226	7.839	9.7656	7.9032	7.9076
CAMK4	3.7717	4.155	4.1512	5.3184	4.3053	6.1762	5.6478	4.7511	5.4973	3.0851	3.371	4.8629	4.7553	6.1758	6.7726	5.1129	2.2377	7.0722	1.891	4.1794	5.2742	4.3302	4.2944	4.6128	5.0202	2.039	2.3419	4.1909	4.5246	3.0686	3.2242	5.0334	4.7987	3.8288	5.1478	5.2879	5.0108	4.7519	4.7387	4.8237	5.2665	4.4201	5.2312	2.4704	5.2503	3.6227	5.003	6.2217	6.0816
ZNF704	6.7704	7.5319	5.681	6.2179	6.5612	7.0459	5.8444	3.2429	7.7051	8.3068	7.7259	7.891	6.6033	7.9854	6.8184	6.1543	2.8155	9.1295	5.8664	6.7811	7.3699	8.9786	9.8065	9.5523	6.7428	8.0515	3.7856	5.3053	5.9691	7.7154	8.0488	7.8558	5.8178	4.7316	8.4743	5.2001	5.1275	7.1555	7.1565	8.9725	8.7762	7.3971	8.8674	5.4394	6.5795	5.8273	3.1134	7.2947	7.2926
LOC339240	0	1.4698	0	0	0.5126	0.8419	0	0	0	0	2.137	0.6332	0.7226	1.802	0	0	4.8045	0	0.5375	0	0.432	0	0	0	0.4635	0	0.6612	0	0	0.402	0.3439	0	0	3.1853	0	3.1819	0.5387	3.0587	0	0	0.7293	0	0	0	0.4434	1.7762	0.5363	0	0.6273
GOLGA6B	0	0	0.4402	1.8571	2.2749	0.4815	0	0.6128	1.3504	1.1684	2.137	0	0	2.1097	2.1803	0.5168	0	2.2788	1.891	3.8015	1.0337	1.761	1.1645	0.4631	1.5334	2.4204	3.3649	1.3818	0.704	0.9737	1.5283	1.5198	1.2593	2.612	0.5913	0	3.6228	1.0895	1.5496	0.4697	0.7293	0	0.5992	1.0068	0.4434	0	0.5363	0.5462	1.0631
RNF115	8.8921	8.9194	8.0595	7.9361	8.7096	8.9235	10.3894	8.5814	9.3121	8.2429	8.4432	8.7526	9.1129	9.4414	9.0881	8.7384	8.7064	8.6774	7.4902	8.8698	8.7506	9.4443	8.8427	8.6613	8.9994	9.5016	8.8753	9.1144	10.1803	9.7196	9.0476	8.5615	9.3524	9.2794	8.6932	10.0809	7.5922	8.2258	8.705	8.9559	9.1005	8.3805	8.7601	8.6373	9.4523	8.3944	8.2523	8.9236	9.5596
RNF112	2.4862	3.6444	3.0861	2.1689	4.801	5.1323	3.6439	1.8663	4.1424	3.457	3.0395	3.1233	4.403	3.5579	2.6094	4.2222	4.2569	3.6506	4.7886	3.0901	4.3111	2.6136	2.9103	5.1475	5.0535	3.4529	4.6678	4.9406	4.1686	2.6184	4.1228	1.5198	4.4761	3.3145	3.1043	5.2447	4.6172	3.7451	5.4609	3.0549	4.3274	1.9502	4.5642	3.8705	3.1565	7.1545	3.8587	3.8881	2.4216
ZC3H14	9.5925	10.0013	9.4532	9.9699	10.1538	9.8789	9.4639	9.3923	9.8492	9.7874	9.784	9.7783	9.6765	8.9235	9.8612	9.7712	10.0621	9.6665	10.2409	9.6321	9.869	10.4861	10.0807	10.5341	10.7956	10.0457	10.4311	9.931	9.8186	9.9007	9.7051	9.6495	9.4677	9.2585	9.7748	9.9574	9.1424	9.6351	10.0088	10.1557	10.2741	9.9882	9.4905	9.7104	10.2396	10.5714	10.4049	9.9097	9.5296
SPN	5.8426	8.2754	4.9856	7.5785	6.8227	5.33	6.0519	9.03	8.4436	7.181	8.6234	8.7359	9.0699	9.6223	6.9201	9.8181	5.6773	6.0919	5.4107	7.1595	7.0773	6.9843	6.8286	7.4521	6.6424	7.3125	5.9953	6.9242	6.3152	8.1254	5.6281	8.5453	9.8233	8.6169	8.4743	8.6772	6.0876	7.62	9.8114	7.7084	6.5044	7.9975	8.7289	7.0077	8.1904	6.2514	6.757	8.8009	8.8444
HMGCLL1	3.1787	1.4698	0	2.3028	1.4364	5.0656	4.8167	1.3716	4.2044	0.6994	1.1855	2.1063	2.0878	1.964	0	4.4093	0.948	8.3139	0	0.8759	1.2608	9.8362	3.0787	4.6994	2.2598	1.8022	2.9958	1.7693	3.0957	2.692	0	0.9514	2.9299	1.4354	4.6622	2.1573	3.0433	2.4626	4.8554	3.3553	0.7293	1.0525	3.125	2.0101	0.7822	2.0819	0.5363	3.1413	1.7871
NACAP1	7.4587	7.5388	7.5596	6.7677	7.1168	6.9795	7.6146	7.5732	7.6997	7.181	6.5087	7.0932	6.93	7.1106	7.2453	7.2418	6.395	7.1911	8.3491	8.1754	7.2559	6.8584	6.7266	6.8351	7.4662	6.963	7.9782	7.3362	8.2607	7.489	7.1366	6.9841	7.071	7.1588	7.3136	7.4528	6.4582	7.2279	6.7372	6.9601	6.8263	7.1358	7.3731	6.9081	7.8603	7.7605	7.6855	7.5176	8.6546
LRRTM1	0	2.1826	5.8058	0.9063	0.89	4.3515	0	1.0415	0.4724	0	5.3095	1.0717	0	2.6755	0	3.1994	5.0868	0	0	0	1.0337	8.6166	0.39	7.0147	5.8445	0	0	4.9961	4.1686	1.3821	0	0	0.4314	4.9057	1.5977	0	5.6144	4.6258	0.4018	1.7262	2.5688	1.2823	2.2031	1.33	0.4434	6.9622	0	0	2.6263
GRIN1	2.4862	4.004	4.8494	4.4866	4.6126	2.8756	3.7598	1.64	4.7106	3.457	3.0395	1.0717	4.0535	0.8711	3.5838	7.3295	1.7324	6.2464	7.0874	3.5158	2.0502	1.6079	5.0699	3.5821	2.0113	6.8967	4.3762	1.1405	1.1751	1.1923	3.1386	3.3699	4.7805	2.7092	1.5977	2.4891	2.4666	3.8045	2.7618	6.8916	4.9812	0.7791	2.8438	2.0101	2.6775	1.3878	3.2562	4.0572	5.0622
RBMY1A3P	0	0	0	0	0	0	1.8535	0	0	0	0	0	0	0	0	0	0	0	0	0	0	0	0	0	0	0	0	0	0	0	0	0	0	0	0	0	0	0	0	0	0	0	0	0	0	0	0	0	0
DHX8	9.9404	10.5068	10.6322	9.6344	11.1281	10.5804	8.8665	10.6997	9.6707	9.6305	10.5679	9.9089	10.1434	10.6607	9.2586	9.7206	10.9254	10.5859	8.9205	11.0307	10.6427	9.8319	10.6779	9.7954	10.424	9.7738	10.8216	10.5864	10.6725	9.8619	10.3201	10.2785	10.399	10.4573	9.9259	10.7344	9.8513	10.6146	10.3383	10.0381	11.0859	10.557	10.1922	10.0537	10.2271	10.2081	9.872	10.2308	10.9948
DHX9	11.9818	12.4176	12.1801	11.6082	12.5088	12.0619	12.2592	11.9736	12.6416	11.7407	12.3355	12.4886	12.0431	12.2875	11.7525	11.5627	12.756	12.1618	11.8491	12.4894	12.7546	12.1613	12.5293	12.2959	12.8504	12.0536	12.6138	12.2878	12.5579	12.5567	12.2447	12.407	11.8111	12.5691	11.9522	12.4658	12.0656	12.6071	11.7481	12.147	12.5722	12.3451	12.2641	11.8066	11.8868	12.0367	12.0052	12.1643	12.7636
LOC441204	3.9964	1.8698	1.2792	3.4082	1.6476	2.8756	2.2201	2.5267	5.5578	3.3726	2.5041	3.6519	3.4267	3.9929	1.9059	3.3288	2.2377	6.2051	3.4506	4.4786	2.8646	6.992	3.2765	3.9783	3.9799	2.039	2.3419	2.6368	3.4679	3.367	2.6745	4.7377	4.3087	4.6604	4.9253	4.5184	0.9302	1.7031	5.1705	3.1827	3.0419	3.7195	4.5	3.4716	3.2136	3.7144	2.0537	3.2845	2.4216
TCOF1	9.8871	9.9245	10.9757	10.7586	10.7859	9.7415	8.37	11.7006	10.6298	10.1792	9.904	10.3813	11.0507	10.9274	10.8305	10.0039	10.9517	10.3389	11.5509	11.2211	11.3216	10.1092	11.2779	10.408	10.3291	10.8816	10.2727	9.8555	10.6675	9.6457	11.4496	11.6292	11.2886	10.7817	9.5813	9.9658	10.4205	10.658	10.0846	9.8361	10.3007	10.2473	10.6326	10.0976	10.7087	11.6046	11.3271	10.526	10.9528
LRRTM3	0	1.8698	4.4152	0	0	0.4815	0	0	0.8277	0	0	0	0.7226	0.5003	0.4777	0	0.5505	1.4396	0	1.1716	0	0	0.6966	0.4631	2.0113	0.6977	0	0	1.5296	1.1923	0	0	0	0	1.0096	0	4.3869	0.6452	1.3819	0	0	0	0.5992	0	0.4434	0	0	0.5462	0
NUP98	10.6054	12.0225	10.7361	11.5842	11.6537	11.2444	9.7963	11.0919	11.0809	10.5764	11.2851	11.6022	11.1885	11.2767	10.3545	10.8648	11.2812	10.7623	10.1464	11.2526	11.5932	10.5254	11.9454	10.8132	10.9461	10.8278	10.9581	11.6709	11.3451	11.2128	11.2744	11.028	11.1249	11.2214	10.939	11.6782	10.6758	11.3235	11.0856	10.9528	11.2232	10.8768	11.4227	10.8593	10.7986	10.2736	10.1982	11.117	11.7029
XPC	8.9198	9.4732	8.8954	9.0207	9.6293	9.3041	7.4036	9.2301	9.4983	9.0868	9.0286	9.3842	9.6381	10.0156	8.4049	9.8001	9.017	9.8557	9.802	9.4057	9.6037	8.9971	10.7294	9.596	9.0259	9.2771	8.8207	8.7515	8.8081	8.8277	9.1427	9.1914	9.2001	9.4727	9.2717	8.9336	9.2579	9.4785	9.8902	9.1245	9.4476	9.0523	10.046	9.247	9.3205	8.9628	8.5322	9.1438	9.6899
SLC12A2	8.6574	8.5141	9.5648	9.7229	8.7701	7.9135	8.2389	9.5111	10.7795	9.9473	7.9256	10.2814	8.8537	9.789	9.5169	10.0106	9.5701	10.6003	7.6832	9.6426	9.3262	8.7195	9.5235	9.258	9.1084	9.0639	8.6454	9.3642	8.3159	10.2032	9.8814	9.1096	8.8143	8.5131	9.4968	8.9471	10.8348	9	9.2275	10.4061	9.7901	8.9305	10.3457	8.055	8.5195	8.9768	7.8745	9.3182	9.5205
GRINA	12.6984	12.2974	12.4132	12.5467	11.9205	12.0983	11.027	12.4717	11.9087	14.1464	12.8018	12.072	11.9124	12.7031	11.9225	13.0469	12.3554	12.656	11.7259	12.5946	11.2947	11.6118	12.0827	13.1162	11.0782	11.874	11.4427	11.8065	12.4334	11.3935	12.2912	11.7052	13.3743	11.7022	11.931	12.3136	11.6423	11.7122	12.4213	11.706	12.0651	11.7203	12.4126	12.0299	12.0015	11.6214	12.886	12.4755	12.0149
LRRTM2	0	3.4242	3.5921	2.3028	2.1418	3.3381	2.6386	4.1646	2.5938	2.0424	3.371	3.4486	3.5914	5.9233	3.2683	3.5033	4.3254	4.691	0.5375	3.5158	4.6081	3.5757	2.9687	2.2585	2.0113	1.8022	2.1662	4.3414	1.814	2.692	1.9859	3.6637	3.2797	5.6804	3.1869	5.7566	1.7065	3.3254	3.8248	4.5433	3.4418	3.0907	4.3257	1.5939	2.6775	3.1833	1.2331	4.0572	6.6845
NUP93	10.5698	11.4703	10.1382	10.6696	10.6198	10.787	11.2604	10.3051	11.1348	10.1093	11.1637	10.6892	10.41	11.0152	10.3164	9.7655	9.9954	10.3245	10.0353	10.4192	11.2112	10.564	10.1379	10.4942	11.0257	10.9598	10.3272	10.7156	10.8731	9.9786	10.4176	9.735	10.5128	9.8794	10.1675	10.5569	10.3517	10.4305	9.9537	10.511	10.6188	10.6983	10.6099	9.9537	10.7415	11.2531	10.3063	10.6223	10.3133
HAP1	6.2873	8.2336	8.5099	5.3497	9.5387	7.9829	4.7622	2.978	7.2079	6.9087	9.7164	3.7138	9.644	9.5087	5.1984	2.9806	8.9737	7.1612	3.8624	6.8295	6.7431	3.8044	4.6735	6.6998	9.4693	9.1596	9.0437	6.3664	11.0405	10.711	9.5742	10.2389	2.4673	12.4922	5.428	5.984	9.4808	8.1098	8.6227	7.3756	9.4651	7.9503	4.1694	7.862	7.1971	11.0926	8.7024	4.8385	4.4395
KLRA1	0	3.8353	3.1455	4.0267	3.9144	4.0402	4.4535	4.0768	5.3947	3.283	4.3303	5.4586	4.9193	7.7418	4.3386	5.2981	4.9417	6.5197	5.1964	5.0868	3.7986	3.8732	4.6015	5.1779	5.149	2.971	6.2368	3.0403	3.2937	3.6142	5.6591	4.3653	2.7171	5.0048	5.0629	3.1819	3.6228	5.0992	4.5537	3.9294	4.505	3.2071	4.9237	4.057	4.8067	4.3506	3.7177	3.4756	4.0465
CAMKV	0	0.9146	0.4402	0.5232	3.316	2.7108	1.0325	0	3.1291	0.6994	1.4325	0	1.2019	4.2966	1.7463	0.5168	3.945	7.8349	0	5.7667	3.2292	0.7508	0.6966	0.4631	0.4635	1.5189	3.0973	0	3.2937	0.716	2.0808	1.5198	0	1.188	0	4.5184	0	1.7031	0.7159	3.0549	0.4102	0	1.3476	0	1.9556	0	0	1.5063	0.8616
SPPL3	10.4058	11.0234	11.4676	10.8223	10.9297	9.9483	9.2699	11.0537	10.6045	10.9575	10.8755	10.5467	9.9512	10.6252	10.9615	10.3646	11.3416	10.6341	5.738	10.6899	10.7707	9.9635	10.4174	10.7572	10.1458	11.0404	10.664	10.8872	10.4845	11.8862	10.641	10.6719	10.0531	10.5984	10.6194	10.4527	11.1983	10.9526	10.9401	11.0345	10.4087	11.2927	10.7982	10.4922	11.8057	9.9162	11.268	10.2478	10.9003
GOLIM4	10.3432	11.2827	11.4524	9.9985	11.8691	10.282	9.2723	9.7585	10.1262	10.9552	9.9085	10.0483	11.8228	11.2951	9.4746	10.2555	12.2745	11.5913	9.8649	10.7632	11.8437	11.0702	8.3985	11.6642	10.8257	9.889	10.6173	11.1358	10.633	10.0972	11.0361	12.324	10.3178	9.9104	10.5495	10.7928	11.0577	11.1041	10.3401	10.6159	11.2852	10.6052	10.7359	11.0852	10.8661	10.7607	10.9347	10.1785	10.0374
ZNF646	7.6109	8.7489	8.8615	8.7737	9.0335	8.941	6.9944	8.5245	8.8459	8.784	9.3955	9.5566	8.8638	8.7159	8.1676	8.7772	8.4641	9.3622	10.0241	8.472	9.7859	8.3242	8.749	10.1015	9.5104	7.8793	8.987	8.4173	8.3357	8.1839	9.6916	10.0447	8.9927	8.8991	8.828	7.481	9.6001	9.132	9.6303	8.5771	8.4964	9.5216	9.7567	9.4047	8.326	8.7106	9.0401	8.7845	8.6701
OPA3	8.4065	9.0528	10.0487	10.6746	9.2102	7.4861	7.2084	8.889	9.1863	8.6604	9.5325	9.849	8.9016	9.2376	9.2437	9.0453	9.7851	8.6924	9.7078	9.4259	9.0579	8.2613	10.4494	9.2238	9.1398	10.1386	8.4577	9.5588	8.6612	9.1327	10.7729	8.9928	9.1602	8.8926	8.6754	9.7946	9.6867	9.3987	8.9884	9.609	8.6281	9.1179	8.8973	8.6281	8.6139	8.1576	9.2284	8.8216	9.558
OPA1	10.9953	12.2775	11.686	11.1039	11.9491	11.3004	10.0059	11.2181	11.3365	10.8174	11.6491	10.9392	11.6482	11.8526	11.4249	10.359	12.2041	10.9828	10.7799	11.4918	12.7774	10.9853	11.1454	11.4551	11.1169	11.2207	12.4009	11.646	11.9497	11.4748	11.1294	11.7276	10.8646	11.2386	10.9244	11.9271	12.4819	11.7493	10.039	12.2141	11.2628	11.4269	10.5075	10.6707	11.6643	12.1095	11.7227	10.6482	10.8448
RHEB	11.5418	10.8174	10.9263	10.3737	10.5745	11.77	10.6719	9.9256	10.5564	10.3924	10.3715	9.6693	10.4963	9.3072	10.6909	11.3665	10.6937	10.1354	10.7851	10.3659	10.592	12.1494	10.1458	11.4083	10.2356	11.8932	11.3912	10.8022	11.2129	11.0916	10.3036	11.3717	10.6617	10.4608	10.588	11.4288	10.0142	10.4905	10.2329	10.1629	10.7043	10.9819	9.7254	10.538	11.2416	10.9442	10.6975	10.4992	10.1472
RAB40C	8.3208	8.6379	9.6772	9.6032	9.3666	9.4003	9.4117	8.8728	9.2223	9.6508	10.0994	9.9751	9.1213	10.0872	9.6935	10.3852	9.2768	9.1676	9.9324	9.0096	9.5245	9.0556	9.1756	10.1315	10.0603	10.1677	10.0166	9.2404	9.5857	8.4628	10.7532	9.6352	8.6896	10.0416	9.4252	7.8917	10.6448	10.1351	9.9875	9.5391	8.8125	8.6407	10.1903	10.6889	9.5947	10.2575	10.9544	9.0379	9.0272
RAB40B	8.2075	9.8614	9.2991	7.6773	10.5761	8.648	10.0549	8.1177	8.9433	8.4756	10.3985	7.8842	8.2905	9.3933	7.4372	7.5344	9.4885	9.3462	7.7513	8.2545	9.0341	6.4262	7.3183	8.5636	10.0997	7.0055	8.9158	9.2958	10.2557	8.2509	8.5041	8.3732	6.8665	10.7127	8.4284	7.8418	9.1389	9.7011	9.9523	8.8977	9.6747	8.9578	7.9878	9.3971	9.0171	9.4112	8.614	7.0561	8.0831
RAB40A	2.4862	3.4242	1.2792	1.2087	3.1176	3.3935	2.5122	0.6128	1.8922	1.8054	0.5108	1.6798	3.4267	3.5062	2.1803	3.3288	5.1448	4.6423	0.5375	3.7124	4.032	2.9684	4.9591	2.2585	1.7109	3.3685	2.3419	0.487	1.5296	2.0748	2.7913	6.3453	2.9944	4.1037	2.8237	2.1573	3.1937	2.6031	3.6877	2.0279	1.4029	1.6545	2.4943	4.1826	3.8026	4.8322	1.701	3.5341	0.8616
COL7A1	10.9448	9.1881	12.3154	11.6962	12.4675	11.2814	8.1327	11.4478	11.2471	14.0978	13.7379	11.738	11.4245	14.2317	12.1135	8.1995	13.3835	13.9068	14.0446	12.4256	11.6128	5.7524	8.7174	8.0673	9.9408	10.4668	12.2078	11.2333	8.6567	9.8096	12.7298	12.1017	7.7385	11.5372	10.84	9.1066	12.7309	13.1856	10.4581	9.5716	12.0039	8.8623	12.9271	11.8778	10.93	12.6154	13.4903	11.0241	11.8085
MDP1	7.8512	7.6593	7.1619	5.9244	7.8576	8.1621	9.1375	6.9584	7.1675	7.0085	7.5545	7.1341	6.7078	7.0011	8.0531	7.5253	7.3364	8.0238	7.8657	7.1159	7.31	8.8702	6.2956	7.4854	8.0376	7.4351	7.6546	6.8917	7.9789	7.0905	5.1885	6.7914	6.6606	8.0388	7.5677	8.2409	6.7853	6.773	7.6397	8.1891	8.0395	7.5455	7.0274	7.9718	8.3198	7.5282	7.7487	8.1378	7.1036
GTSE1	7.1898	8.2588	7.9618	8.4414	8.9588	8.2836	9.2977	8.1314	9.5182	9.1065	8.522	8.5575	9.0417	8.8148	8.5853	7.5108	9.9248	10.6427	9.299	8.8698	8.8673	8.6768	8.8081	9.019	10.1136	8.1111	9.4425	8.3514	8.1308	8.3265	9.5208	9.3912	8.5703	9.9407	6.9673	9.2852	8.7042	9.2274	8.0536	8.7585	9.929	8.055	8.1946	6.0793	8.8937	9.2578	9.0524	8.7308	8.8426
FAM183A	4.1907	1.8698	1.651	3.2842	1.9951	2.9515	3.867	3.3958	4.7318	3.5367	4.2995	3.295	3.3367	3.1498	3.8814	7.2211	1.5152	4.8916	4.6657	3.2251	1.6297	3.03	0.9494	5.4643	1.5334	3.7482	2.3419	3.2976	2.9854	3.1229	3.4542	4.1918	0	3.1853	2.6009	0	2.8755	3.9694	5.6665	5.3849	0.4102	2.4994	3.7397	4.871	3.7262	4.7906	5.9491	2.8958	4.1607
ARFRP1	9.5554	8.6411	8.804	10.184	8.9526	8.6874	9.0864	10.5514	10.0696	10.7743	10.0313	9.8141	9.002	8.9932	9.3386	8.8517	8.7366	9.635	10.1014	9.5668	8.3269	8.7968	9.4594	9.8294	8.9659	9.6697	9.4376	8.6149	8.2813	7.8298	9.6525	9.6604	9.1291	9.7961	9.3633	8.1883	8.9339	9.6124	9.469	8.9846	8.7333	8.7102	9.9959	11.0194	9.4261	9.3374	10.8881	9.4446	9.5365
OVCH1	0	1.4698	0.4402	0	1.189	0	1.0325	0	0.4724	1.1684	0.8872	0	0.7226	1.6194	0	0.5168	1.9212	5.351	0	0	0.432	0	1.1645	0.4631	2.2598	0	0	0	0.704	0.402	0.8541	0.9514	0.4314	1.9938	0	2.7587	0.5387	1.0895	2.1807	1.1072	0	1.0525	0.5992	0	0.4434	1.3878	0	2.227	0.6273
FAM183B	0	2.4396	0.7769	0	0.5126	0	0	2.77	0	0.6994	1.4325	2.28	0.7226	1.802	1.9059	1.1969	2.0881	1.9988	0.9283	0.5033	1.6297	1.4365	0	0.8131	0.8139	0.6977	2.3419	0	0	0.402	2.2536	1.2635	0.4314	2.612	1.0096	1.7256	0.5387	2.3069	1.1921	0.8233	0.4102	0.4415	0.5992	1.0068	0.4434	2.0819	1.701	0	0.6273
PSAP	15.7215	16.1161	15.1416	15.0138	13.7321	15.5058	14.6564	15.9623	15.1925	15.7459	14.5306	15.0737	15.4326	15.493	14.7007	15.6463	14.6964	14.6929	13.4892	15.038	15.4281	15.1051	16.4494	14.5027	14.301	14.9615	13.7654	14.7475	15.9468	15.8738	14.2062	14.7887	16.4655	15.1263	15.6709	16.0611	15.3642	13.8937	15.7672	14.8184	14.387	14.8991	15.3742	15.3063	15.0328	14.4651	14.3359	15.5936	15.5475
KIAA0831	8.3768	8.8184	8.1939	9.7117	9.3703	8.7162	9.122	9.0929	8.9181	9.2597	9.5292	9.091	8.4492	8.824	9.3834	8.9877	9.135	8.8797	9.3398	8.4737	8.5952	9.5591	9.2025	9.0676	8.7041	9.3282	9.1757	8.8812	8.958	9.586	8.9362	8.3833	8.3306	9.1006	9.1131	8.9505	8.1701	8.6287	9.2026	9.2565	9.3426	9.5223	8.9908	9.1048	9.0731	8.3979	9.7054	8.9864	8.0989
SPPL2A	10.5051	10.405	9.579	9.7928	10.0835	10.1812	10.1017	9.6572	9.061	11.0689	10.3129	10.4881	9.5805	10.7688	10.595	10.1588	9.3749	8.7234	8.9888	9.773	9.4393	10.0501	9.4989	9.2265	9.7847	9.9328	9.263	9.5763	9.7295	10.4741	9.0952	9.9251	9.5518	9.5946	10.1078	10.0824	9.532	9.7396	9.6221	9.8927	10.4174	10.1133	9.4582	9.8054	9.1718	9.4944	8.8798	10.1842	9.0585
SLC46A1	8.8676	8.3922	8.3935	8.7213	8.3527	8.5729	8.2695	9.0816	7.8089	9.4108	8.8948	8.6368	9.2846	9.3936	7.1697	9.2991	8.8487	9.3872	8.2435	8.6022	8.3317	8.5111	9.85	9.1542	8.7291	8.9962	9.6735	7.7562	8.7783	7.9786	8.6231	8.5179	9.7834	9.2425	8.7882	8.9552	8.5853	8.0097	9.3494	8.7734	9.1982	8.5395	7.7952	9.2243	8.8058	9.6838	8.0662	9.1587	6.7948
TGFBR2	10.666	10.1978	8.6714	12.2366	9.2451	9.3477	8.6109	11.5141	10.4227	11.6936	9.6262	11.3124	10.4196	10.4647	11.1198	12.0773	9.161	10.907	9.5254	10.3863	10.348	9.9112	9.8503	10.6824	10.4168	10.9393	10.3467	9.7336	10.6814	11.4835	9.9168	10.5393	12.1194	10.1693	12.0178	10.0451	9.873	9.603	12.2527	10.3809	10.4104	11.3247	11.5258	10.878	9.4663	9.8571	10.022	12.2479	10.0935
ITGA8	4.8389	4.6881	2.8207	4.8783	2.1418	2.7108	3.1442	4.7225	5.7776	1.5218	4.0262	6.8252	5.8634	4.1695	3.5838	6.7528	1.5152	5.5486	2.5769	4.0399	6.0428	4.4477	6.4527	4.8395	3.4894	3.5326	1.4564	1.9299	5.1279	7.629	3.2652	4.7122	4.1192	5.4466	8.4177	3.3545	3.7251	2.1323	7.5739	6.219	5.6998	5.1591	6.9248	4.7678	2.9025	3.3063	0.9264	5.5267	5.0265
ITGA9	6.83	5.3823	5.3933	6.4448	6.0596	4.5104	3.1442	8.0003	7.8258	4.6978	6.2755	6.7161	6.059	6.6976	4.9825	8.1456	7.0597	8.0008	3.509	5.963	7.066	6.6969	4.7587	6.7914	4.5918	7.0935	2.6398	4.5287	6.3152	7.2812	5.4706	6.4259	6.9864	6.9756	8.5504	5.0574	4.9057	6.3007	7.6028	7.3106	8.4319	6.8164	7.6235	7.308	4.5868	3.8006	2.8686	7.1665	7.3051
STK40	10.3898	10.9735	10.8509	10.9351	10.521	9.7152	9.4039	10.3631	10.6629	10.918	9.7729	10.9728	11.2243	9.9675	10.6723	10.5858	10.0489	9.6155	10.642	10.1427	10.3726	9.6702	10.433	10.3393	9.4429	10.7637	9.0767	10.403	9.3832	11.0282	11.6551	10.8846	11.3117	9.9507	10.6786	9.8871	11.3442	10.8333	10.6135	10.6887	9.7896	9.6967	10.3462	10.5545	10.721	9.8445	9.9489	10.2313	10.9221
MYO3B	3.3513	1.4698	1.2792	7.4033	3.316	1.9159	1.0325	0.6128	3.864	2.7256	2.27	6.7009	1.561	1.1658	2.0496	5.2499	2.3733	7.3956	5.8439	6.8136	1.2608	6.0186	1.3515	3.7128	2.2598	2.7218	1.1129	2.8119	1.5296	6.1243	1.7752	0.5528	5.3478	0.5121	7.0904	4.194	3.9531	2.4626	2.5406	3.5575	5.8717	6.8164	7.6496	2.8189	4.1629	2.0819	0	1.9112	8.3603
ATP2A1	2.1545	4.7839	2.8917	3.3476	5.0442	5.1645	3.9178	3.0718	3.8251	4.6268	5.4281	2.435	3.2407	4.5216	3.8025	2.2861	4.8045	5.7225	5.8886	3.3485	4.3111	4.7334	4.2001	5.9171	6.097	3.9358	7.6881	2.6368	2.5927	0.9737	5.9692	4.3322	3.561	4.7316	2.3372	4.1001	5.9985	4.3346	2.6182	3.5095	3.3975	4.1277	4.5953	4.7678	3.6865	5.059	3.3226	3.064	2.4931
ATP2A2	14.0553	13.0389	14.3593	13.5447	13.5824	12.5001	11.3218	13.6936	13.1568	13.8539	13.722	13.5348	12.8597	13.9035	13.0775	13.0985	14.3686	12.6397	12.8138	13.198	13.6005	12.2588	12.8875	12.9624	12.819	14.0634	13.6892	13.7773	13.6071	14.0133	13.3069	13.1557	13.001	13.3131	13.2066	13.3931	14.3326	13.2491	13.4832	12.6521	13.3871	14.0055	13.4645	13.3939	13.139	13.7634	13.4122	12.7601	12.6516
ATP2A3	7.6609	9.0237	7.0121	9.8997	7.8164	8.216	7.9946	10.0992	10.731	9.2195	9.1683	11.0096	10.691	10.316	8.5096	10.8242	6.9337	8.4908	8.3865	9.3824	8.9833	7.5419	8.8397	10.132	8.4323	8.8118	10.5612	8.5714	8.2034	9.2554	8.5993	8.7152	10.1337	10.8456	10.2563	8.9437	9.1424	9.7176	10.6999	9.9539	8.11	9.0821	11.2525	9.765	9.4048	8.7733	8.5339	10.1681	9.6127
ITGA1	9.857	8.2489	7.0975	9.6878	8.0013	8.2486	8.3447	9.0689	8.8573	9.6316	8.1254	8.8561	9.6883	9.5614	8.3948	10.7219	7.4847	9.6642	7.4423	9.306	9.4271	10.9452	9.3397	8.9993	9.3812	8.9232	8.1055	8.7875	9.3654	9.6279	8.5293	10.3144	10.5368	9.466	10.5587	8.8092	7.8379	7.7693	10.1576	9.3974	9.6636	10.1094	9.6072	9.1896	8.4617	7.8238	6.4651	9.8317	8.7035
ITGA2	13.0687	10.0824	12.1171	13.2545	11.7253	9.9684	8.2661	11.1343	10.4409	13.6382	10.8067	11.2475	10.4786	12.5673	11.8723	11.4173	12.1674	10.6943	10.286	11.2518	12.8984	9.5856	9.6554	8.6999	10.5105	13.1507	11.2996	10.9	11.4396	12.0956	10.4337	12.0076	11.7574	11.1652	12.2193	10.436	11.831	11.0062	10.2936	12.8437	12.3027	11.1649	11.9469	10.8581	10.7327	10.5912	11.9765	12.7002	10.5612
ITGA3	13.6415	10.5903	10.6611	14.4902	11.219	11.06	10.4304	13.1118	10.4116	15.1189	10.7469	11.4178	10.0729	11.5846	13.3584	12.8584	12.1378	10.7613	12.2924	11.5871	11.7535	9.2509	11.2824	10.6999	11.0325	12.608	10.7361	12.5125	10.3238	8.616	11.5904	12.873	14.3179	10.4634	11.9483	8.9968	11.2359	11.4199	12.2137	11.2547	11.551	12.0243	11.8306	13.6166	12.9394	11.1548	13.9518	13.639	11.6854
ITGA4	8.3558	8.3299	5.9303	9.2417	8.6268	8.5269	7.8914	9.7861	9.0789	9.5667	8.1413	9.5934	8.9053	9.6976	9.2163	10.3715	5.2027	8.5666	5.8432	8.1569	8.4641	8.9898	7.6777	7.8007	9.063	7.9407	6.9663	8.5641	9.1584	9.2338	8.3289	8.8639	9.9239	9.1149	10.3987	8.968	8.7402	8.0667	9.143	9.047	7.9887	8.9727	9.8429	8.644	7.809	7.1386	6.4785	11.1017	8.0328
ITGA5	12.7882	10.2321	10.4628	12.8169	11.4228	10.7228	10.5055	13.3678	10.5781	13.7855	10.6164	11.754	11.9182	10.2215	12.5063	12.0869	11.3773	11.1929	11.8063	12.6255	11.3399	10.1682	10.419	10.8503	11.1264	11.442	10.2223	11.58	11.1871	11.0835	11.4688	12.3839	12.0855	10.709	12.4304	11.5989	9.8695	10.1438	12.2263	11.5499	11.5221	12.3184	11.8232	12.9657	12.6596	10.8161	13.2685	12.6372	10.8411
ITGA6	11.5523	12.3759	13.5761	13.7208	13.1133	12.1081	10.1778	13.3832	13.186	14.355	12.4317	12.724	12.4518	12.2756	14.2492	10.395	13.9495	11.2196	13.28	12.1579	14.085	10.6945	15.2901	10.3414	12.3564	12.4577	11.3139	14.0822	11.4652	13.3722	13.0934	13.0734	11.2934	12.6962	13.0793	12.3747	14.8039	14.1697	11.1586	11.9088	13.1131	13.0249	13.5505	14.1634	12.4697	11.9621	14.6669	12.9047	12.9167
ITGA7	5.6577	5.8489	5.8058	6.4805	6.4529	6.8167	9.1166	6.5808	7.7654	5.6873	6.6188	7.9532	7.3876	6.4804	6.0219	7.36	5.1448	8.2259	7.8163	6.7478	7.7173	5.391	5.8216	7.301	7.1378	5.8478	6.8376	5.067	5.0751	7.1729	7.2983	6.26	5.4663	8.2639	7.4619	6.1803	4.7199	5.7999	8.3745	7.1083	6.1773	6.989	7.9819	6.7207	6.4549	7.4159	5.5102	6.9845	9.1478
TRHR	0	0	0.4402	0	0	0	0	0	0.8277	0	0	0	0	0.5003	0	0	0	0	0	0	0	0	0	0.4631	0	0	0	0	0	0	0	0	0.4314	0	0	0	0	0	0	0	0	0	0	0	0	0	0	0	0.8616
LOC100132288	9.5708	7.7373	9.4295	8.0211	7.6239	8.8147	8.0239	6.2506	8.0127	6.8784	7.9104	7.5946	7.3536	5.2594	6.858	6.3875	8.4584	8.4187	8.4097	6.029	8.5065	8.4336	3.811	8.5197	8.6857	7.0737	5.2337	7.4333	8.2217	8.0626	7.7591	6.9354	7.0293	5.0238	6.5424	6.3326	7.9072	7.7914	8.7701	7.144	8.0593	7.2075	8.0591	8.7362	8.6963	7.9231	8.5287	6.9793	9.1275
DENND4A	7.6277	9.6199	8.9571	8.7461	9.7936	8.9726	8.0891	9.3093	9.6464	8.7383	9.1725	9.3529	8.4438	10.2298	8.7754	8.75	8.2364	8.4649	7.2147	10.1799	10.1227	8.4534	9.016	7.4919	9.7671	9.1327	9.432	9.5394	9.8534	10.3549	7.6335	8.2914	8.6497	9.3862	9.3407	8.6772	8.9244	9.7069	9.3032	8.7927	9.851	9.5206	9.1404	8.7311	8.0287	9.0752	7.2463	8.9263	9.1778
DENND4B	9.2134	9.8239	9.5359	9.5066	9.8069	9.3184	9.0972	9.8079	10.4406	9.7196	10.6428	10.2672	10.611	10.4322	9.4642	10.2811	10.1829	10.3391	10.4241	10.2787	10.0274	10.0293	10.7572	10.418	10.7805	10.9086	10.9617	9.9416	10.0907	9.6652	11.0154	10.3416	10.7546	10.8297	9.6701	10.3311	10.051	10.3548	10.696	9.5316	9.8296	9.6193	10.2079	10.0939	10.3234	9.9016	10.0569	9.7243	10.4853
DENND4C	8.3363	8.7219	9.7459	9.4717	9.4278	8.9445	9.0153	9.2314	9.808	9.0651	9.7424	9.4136	8.8638	9.829	8.4702	10.5971	9.2627	9.0255	8.7809	9.154	9.6769	8.9481	10.2321	9.4326	9.9607	9.0856	10.2032	9.3187	10.5459	9.5207	8.8	9.3515	9.3039	9.9014	9.9078	9.0574	10.1538	8.7881	9.7838	8.6508	9.6263	9.0228	10.2143	8.8667	8.0328	9.0903	9.4964	9.405	9.7998
SWAP70	9.7722	10.6755	10.4813	10.5045	10.8985	10.5672	9.183	10.4115	11.3669	10.8018	10.7141	11.2599	10.3566	10.0728	10.0402	10.7186	10.4259	10.2061	8.9668	10.3997	10.858	9.4429	10.8664	9.5939	9.5891	10.9247	10.0977	11.6373	10.5096	10.7591	10.1003	10.5447	10.9674	10.6333	10.8061	10.4007	10.6953	10.2971	10.5313	9.8985	10.3044	10.5367	11.1042	10.1233	9.6074	9.8124	9.6097	10.7325	10.2446
RARRES1	10.8959	9.2834	3.0861	9.949	6.9276	9.9267	11.1061	8.9627	9.4575	10.3708	9.5506	9.6693	9.047	9.5666	9.4904	9.6901	3.2269	11.3123	6.5054	8.1374	7.7363	9.2931	7.7283	8.2452	8.6439	9.3379	8.1534	9.6314	11.0951	8.7533	9.3569	6.9894	8.2619	8.4406	11.3268	8.8531	7.8028	7.9077	10.5556	9.9307	7.8996	9.2812	10.5488	8.235	8.8437	8.4488	8.102	10.1519	7.2826
LOC100132287	5.1507	8.5723	9.341	8.0259	9.0063	8.6178	8.3994	8.3318	9.4749	8.8123	10.3066	8.7581	9.9886	10.2876	9.0703	7.6285	10.6326	10.072	8.6097	9.2756	7.5527	8.0912	9.1522	8.8387	9.2399	9.3627	9.005	7.4062	7.3457	7.0663	9.899	9.686	6.9461	10.1661	7.3765	8.5631	9.4268	10.0805	8.5529	8.2063	8.2784	6.8164	8.4174	9.5814	8.9271	10.8431	8.8091	8.0706	7.9464
PHLDA3	11.8396	8.7098	9.6122	10.9588	9.2236	9.7015	8.4193	10.6858	10.4083	11.7023	9.9592	9.9432	9.812	9.887	10.6906	11.2534	10.8699	10.0342	11.8388	10.2637	10.3005	8.4005	9.191	9.2201	9.805	10.8268	10.6305	10.3923	9.5511	9.3982	10.4073	11.6355	9.8841	9.9212	10.7748	9.6194	9.8924	9.5766	10.4204	9.3471	8.8355	10.3885	10.0304	12.5254	11.2379	11.1558	11.8222	10.589	10.6181
PHLDA2	8.2075	6.2688	9.3909	9.3082	8.105	9.7718	7.9678	7.6701	6.4749	10.5508	7.9752	7.5529	7.2152	5.2279	8.8276	9.3081	7.6292	6.7835	9.128	7.8443	6.856	6.3855	6.9276	7.2044	7.5058	9.4499	8.2557	8.2428	7.4635	5.6849	8.4629	9.4645	10.1006	7.5906	6.7124	6.6633	8.8458	7.3724	6.9842	7.3211	5.7359	8.7395	6.7768	8.1297	8.2933	7.9327	7.6504	8.1936	6.1879
TACO1	9.5354	9.794	9.4031	7.9309	9.5535	9.4897	10.5955	9.0589	8.5798	8.0287	8.9893	8.2029	8.9269	8.9345	9.6227	8.1368	9.387	8.3293	8.1387	9.2282	8.7668	9.1729	8.2593	9.6723	9.3174	8.3878	9.4521	9.4092	9.6276	8.9272	8.7798	8.9376	9.182	9.5729	8.3831	9.4274	9.455	9.0016	9.0155	8.7023	9.3971	9.3991	8.1084	8.775	9.9347	9.4765	8.436	8.6204	8.5294
PMM1	8.9868	9.0383	9.3529	9.3819	8.7474	10.108	10.0662	8.3318	8.7864	9.9555	9.5075	8.6395	8.9983	9.6948	9.4513	9.6008	9.3162	9.159	10.2463	7.8599	8.8146	8.9045	8.1165	9.2192	9.1846	8.6692	8.7831	8.8312	8.9689	8.0678	8.9355	8.9955	9.357	9.3252	8.9906	9.3402	9.7001	9.4155	9.3821	9.1801	9.9339	8.6891	8.8449	9.7208	9.0221	9.5437	10.4054	8.9614	9.2863
GAP43	4.8389	5.8926	2.7459	5.9176	6.6124	4.005	1.3608	5.8352	2.9235	5.3549	2.9629	2.575	5.972	5.1956	4.6405	4.2222	5.6103	8.4561	1.2354	6.4432	5.6401	4.4921	1.1645	1.5323	7.1339	1.8022	0	6.9289	6.1203	3.6142	7.805	7.6499	1.9213	3.0433	6.0849	8.4676	4.7924	5.5793	4.3416	6.263	7.0142	4.1561	7.5501	2.8189	5.8898	2.9006	6.4354	6.5109	7.4649
NENF	11.5148	10.2812	9.669	9.0364	9.3554	11.434	12.63	9.7559	9.8792	9.858	9.736	9.8061	9.8723	10.2688	10.6527	9.996	10.907	10.101	11.3066	9.8468	10.0754	11.1048	9.5766	9.4278	10.2324	9.8359	10.3095	9.7336	11.0052	9.5684	9.4957	10.1551	9.4455	10.6456	9.949	11.4587	10.0881	9.7763	9.7817	10.0653	9.8587	10.6026	9.4947	10.1638	11.1847	11.501	10.3532	9.7431	9.7945
SQLE	11.2151	10.8195	12.2461	12.4021	11.7507	11.1244	9.9244	10.3643	10.3245	13.5156	12.1287	11.1003	11.3646	11.7713	11.7456	10.9252	10.6061	11.6536	11.737	11.1072	10.0061	9.901	11.9262	11.3923	11.5512	10.7497	10.8595	10.9819	10.9122	9.4126	11.3706	11.6105	10.1747	10.7233	10.2206	11.5625	10.9758	11.5128	10.0024	11.2694	11.8067	11.0274	10.3209	10.3274	12.2888	11.2843	13.709	10.3342	10.4487
MRPL28	10.0835	9.4238	10.2242	10.0145	9.8581	10.7905	11.3408	9.8299	9.3681	10.1431	9.9225	9.807	9.7127	9.5932	10.7113	9.6542	9.9967	10.0062	9.4805	9.7183	10.1932	10.2158	9.3756	11.0702	10.8023	10.2881	10.5212	9.9789	9.5377	8.713	11.014	9.372	10.0006	9.7092	9.5851	9.4958	10.553	10.1995	10.2009	10.3709	9.7227	9.2357	10.1992	10.135	10.9732	10.5645	10.2428	10.3951	9.0847
LOC100289341	5.722	7.7844	5.4995	4.242	6.3206	6.1362	5.6174	4.5044	5.7044	5.7219	5.7576	5.3653	5.0665	4.2023	4.6177	4.8366	4.8974	7.4948	5.5971	4.0399	6.0655	6.3376	5.464	5.5943	3.1007	6.299	5.6051	5.8178	6.0671	4.2228	4.2507	5.5032	4.3828	5.5288	5.6334	6.5961	7.0721	5.4916	5.8624	7.2645	6.8553	5.5383	3.8976	5.261	6.6943	6.8351	5.6199	5.0336	4.0701
FBXL13	2.4862	1.4698	0.4402	2.5381	1.189	2.5247	3.5179	1.0415	1.8922	1.1684	1.8274	3.5873	1.8483	1.964	1.3618	5.2981	1.9212	6.5197	1.4885	3.0901	2.3754	3.3528	2.6499	3.2788	1.0955	2.2422	2.3419	1.1405	0.704	4.0655	2.8463	2.6173	6.0094	1.6464	3.4768	0	2.0598	2.1323	3.0121	3.4086	3.5266	3.6798	5.3813	3.26	2.594	3.3063	2.8686	2.7054	7.9384
FBXL12	7.7172	8.5956	8.4727	7.8292	9.4499	9.3158	8.2562	8.4281	7.6997	8.1822	8.6526	8.4593	9.3584	7.9227	7.8857	8.4404	9.0603	8.9464	9.1995	8.7063	9.1906	8.2646	8.2011	8.4035	8.772	8.0515	9.4592	8.4054	7.7766	8.122	8.853	8.8686	7.8668	8.9682	8.1687	8.5498	8.607	8.5396	8.5954	9.1044	8.8592	8.3959	8.3208	8.5428	8.7261	8.8486	8.7272	8.5495	8.7752
FBXL15	6.3497	6.5936	7.2163	7.0648	6.5677	7.3872	8.7748	8.1368	7.5704	7.4465	7.5734	7.5444	7.5007	7.4068	6.8334	7.7461	7.354	7.135	7.9671	6.7865	7.4441	8.371	5.4742	7.266	6.3724	8.8395	6.5727	6.3942	6.8979	6.357	7.2327	6.9573	8.8777	7.5153	6.7937	6.489	7.4612	7.115	7.7903	7.8158	6.5708	6.9849	7.1868	8.4438	8.1379	7.3883	7.4233	7.1757	7.5802
CYP27B1	6.7241	7.0823	4.3908	8.6219	6.4174	5.3993	6.9154	8.8531	6.7013	6.292	9.2571	6.2571	8.1751	8.0158	7.1408	9.985	4.2915	7.0491	7.5609	6.9018	5.8291	5.815	4.9734	5.6388	7.5791	6.9985	5.6724	7.1367	5.7839	5.9174	5.9504	6.8387	8.2203	6.2151	5.5422	8.5453	4.5904	7.2759	6.862	7.2966	5.6152	6.5	6.1504	4.7678	5.9159	6.99	6.0604	7.8638	6.9005
FBXL17	8.5149	8.4644	7.7098	8.2266	8.1005	8.679	8.4105	8.3785	8.5232	7.2357	7.5507	8.5805	8.1522	8.6725	8.6836	9.3188	8.41	7.4914	8.5742	8.9241	8.3331	8.5733	8.0573	8.131	7.7914	8.1464	7.8386	8.2731	9.3859	9.09	7.9658	8.2525	7.6858	8.4599	9.2076	8.3953	8.074	7.8023	8.7712	8.8114	8.4537	8.4112	8.7428	7.9293	7.8355	7.7334	8.3189	8.3462	9.1643
FBXL16	5.3264	4.475	7.7747	8.1665	5.0811	6.192	4.2702	5.4017	5.5578	6.4131	9.1062	7.8707	6.9902	5.0039	5.0525	7.8814	4.8748	6.2625	9.7621	5.2697	6.924	4.7879	5.5995	7.2337	7.0539	8.259	7.6718	5.4581	5.0479	5.1963	8.4136	6.1023	8.9996	7.707	5.648	4.3653	7.0914	5.9782	6.0136	7.5896	6.047	5.7256	6.1504	8.3599	5.7327	6.751	8.3728	5.2584	5.6679
FAM169A	7.3712	7.0246	6.8916	6.7444	7.9468	7.6287	7.7504	6.3287	7.4919	7.1111	6.9011	5.9832	7.3363	8.5724	7.8345	6.1279	8.3248	7.7882	6.0348	6.9707	6.9968	8.7553	8.9306	7.7996	8.8463	7.3679	7.5337	7.4924	8.3385	6.6433	6.6174	6.37	5.6173	7.9098	7.1788	7.8418	7.8318	7.7766	6.9805	7.918	8.2568	4.9069	7.0365	3.334	7.6281	7.7924	6.7081	7.532	7.9125
FAM116B	6.8872	6.1658	5.4055	7.5653	6.1491	5.799	5.3293	7.0585	7.5527	9.1828	7.3661	7.713	7.5161	7.7502	7.1607	7.7345	5.6375	6.9224	7.9878	6.1862	6.3073	6.9368	6.4217	7.0189	6.6533	7.0055	7.0862	6.2944	6.6674	5.4506	7.1881	6.3118	7.151	6.8427	7.0133	6.0356	5.6923	6.3908	7.4627	7.2167	6.3207	7.1431	7.6197	8.2155	7.9065	7.8891	8.6629	7.0906	7.1282
FAM116A	8.6241	9.1436	9.6847	8.4737	9.6308	9.0593	8.8568	9.1342	9.09	8.946	9.245	9.4333	9.6557	9.7148	8.8536	9.2378	9.1242	9.3837	8.8446	9.4725	9.1618	9.5875	9.5386	9.326	8.9417	8.8434	8.8627	9.5572	9.0117	9.1524	9.333	9.5738	8.8188	9.0609	9.3205	9.5611	9.2493	9.3409	9.3058	9.1963	9.7543	9.2063	9.4044	9.2008	9.033	9.1612	9.5624	9.2782	9.1013
FAM169B	0	0	0	0	0	0.4815	0	0	0	0	0	0	0	0.5003	1.3618	0.8966	0	0.8924	0	0.8759	0	0	0	0	0.4635	0	0	0	0	0	0	0	0	0	0	1.1068	0	0	0	0	0	0	1.0214	0	1.0562	0.8547	0.5363	0	0
RALGAPA2	7.2011	7.3793	8.0401	7.9991	8.0733	6.7386	6.4557	8.0386	10.3127	9.5926	9.3131	9.1185	7.6482	7.8675	7.5831	9.079	6.7653	7.9863	7.2883	9.1947	8.1485	7.5259	9.6648	8.664	7.9743	8.7876	7.68	7.682	7.7131	9.5854	9.6564	7.9542	8.4831	7.5842	8.9184	6.3933	8.4421	7.4015	8.9571	7.7834	8.3161	8.0156	9.4676	8.8683	6.3053	6.6617	7.7978	8.0457	9.076
GHDC	8.3868	8.7098	8.6701	7.832	8.9894	9.2059	8.1487	9.3033	8.0342	9.0668	8.91	8.9162	9.644	9.5807	7.713	9.1821	8.2342	9.2551	8.5414	9.0328	8.4658	9.5939	8.5709	8.789	8.7068	8.3332	9.1902	8.7662	9.187	7.6819	7.9518	8.3772	9.0807	9.4332	9.2846	8.2981	8.2708	8.8118	9.3014	8.9603	9.2513	8.7647	9.1219	9.2825	8.7528	8.9105	9.1811	9.4767	9.2227
H19	8.5374	11.5072	14.0464	10.4896	11.5734	9.2767	6.6634	10.041	12.0912	8.7021	8.2872	10.7352	11.2984	8.7961	13.5978	8.0267	7.6326	13.9929	9.2761	8.2306	11.2385	7.9086	19.6568	8.568	9.1094	8.4686	7.5247	8.8714	12.2096	14.4337	10.1572	11.2141	7.6858	8.1581	10.3365	11.2524	6.8692	13.5654	9.5429	8.5537	8.2921	13.4541	9.9395	11.0738	8.5081	8.2294	8.451	12.6576	9.6708
SDK2	9.908	8.9404	8.3923	10.2814	9.0205	8.4933	7.2974	5.8748	8.1211	10.7011	9.3762	8.5805	6.9453	8.5803	7.6239	7.0581	10.7748	9.0232	8.0282	10.9132	8.5367	7.5784	9.397	9.9975	8.2771	9.4461	5.9417	8.4705	8.0611	8.6659	7.59	7.725	5.9456	8.654	9.1927	7.4432	10.3547	9.9778	9.9486	8.7687	11.3988	7.5593	7.6007	10.7498	10.0162	9.1653	9.0755	7.9576	11.9183
GRP	4.362	6.3803	3.0242	2.4252	5.1862	1.3701	1.6281	0.6128	4.4543	5.0635	3.9881	1.6798	4.98	0.5003	4.0618	6.6514	0.5505	3.3205	3.6712	2.8606	4.9056	6.5096	0.39	2.5657	2.4718	1.8022	1.9661	5.5962	4.5635	4.593	0.6214	8.079	1.628	5.5288	7.0133	3.3545	0.5387	2.6031	5.9017	6.3876	5.6907	6.3996	3.4981	5.8205	5.0919	4.5629	0.5363	3.4147	5.1968
TPRN	7.1668	8.6883	9.6828	6.9265	9.4215	8.405	8.8172	7.3942	8.3979	7.9689	8.9772	7.7504	8.8659	8.4149	7.2785	8.2575	9.6656	7.8564	9.9822	7.3635	9.5972	7.4292	9.2273	8.961	7.2097	8.5498	9.0421	9.0805	9.0601	6.9917	8.6763	9.1398	8.6388	9.1556	7.3043	6.9185	9.7517	10.4252	8.6192	8.7521	9.249	7.5538	8.2567	8.2589	9.2021	8.8308	8.484	7.9682	8.0932
THSD4	9.0756	6.9019	8.2114	11.3295	8.3548	7.4309	3.9669	9.6742	7.4316	10.9579	8.7654	9.5661	6.073	9.0049	9.956	8.2163	8.1087	11.1348	9.2062	5.9038	9.5286	6.9409	8.2223	9.2846	8.3033	10.4217	8.1534	8.369	7.7131	8.4079	9.9387	8.8247	8.4971	7.8119	9.6557	8.7981	8.9083	8.3973	9.1058	9.7633	7.8634	7.634	7.7182	8.4418	8.2115	8.095	8.1393	9.8556	7.3371
KIAA0895L	7.0211	7.9536	7.2471	7.1162	8.2598	8.435	8.9695	7.3434	8.5589	8.6312	9.7797	9.0147	8.1639	9.959	7.9467	7.8915	8.3301	9.8371	9.8096	7.4239	7.1694	8.819	8.0602	8.5226	8.9743	8.4588	9.3357	6.9098	6.8903	6.4553	9.069	7.9366	6.9824	8.8282	7.4951	7.4781	8.8145	8.5635	8.3009	7.7985	7.2906	5.717	8.7515	8.75	7.9065	9.8817	8.7104	7.309	7.0354
CHST9	0	10.0953	7.7652	0.9063	9.0877	0.8419	4.7622	3.3958	9.2335	2.4241	6.6374	8.0313	4.1089	9.0984	4.1281	8.3269	7.9056	5.4532	4.5865	2.6844	1.9232	2.2494	1.3515	8.7666	9.6221	1.8022	9.0421	6.1631	4.1173	11.4602	3.7424	1.2635	0	2.7092	5.428	10.2733	10.7253	3.4044	7.0203	7.7657	10.163	8.0036	6.6931	1.817	4.3527	6.0723	6.1727	5.3261	3.3967
CHST8	0	0.9146	0.4402	2.8318	0.5126	2.5247	2.3735	1.0415	2.4981	4.2069	1.6434	5.6763	1.2019	0	3.2083	2.8139	0.948	3.495	3.8624	1.4169	2.9966	1.0172	3.1308	1.7097	1.331	8.9488	2.1662	0.487	7.6193	1.1923	3.9067	2.5031	0	3.4889	3.0167	0	0.9302	1.9336	1.9602	3.3553	0.9904	4.5135	1.8378	2.4704	1.6595	2.9006	0.9264	2.0777	0.6273
COL4A5	9.9705	9.3436	9.3856	10.446	10.8649	8.802	7.6786	9.9482	7.2304	11.2671	10.584	11.9912	9.9455	11.9855	10.9573	7.5511	11.9484	10.9795	10.7251	10.3242	12.9307	9.6366	8.6297	9.3454	12.1514	12.8479	10.7868	10.5256	9.0327	7.2541	9.4892	9.4318	5.0621	10.9862	10.863	10.0467	12.3709	10.8655	8.8567	10.3245	11.5847	10.5764	6.8037	10.7208	10.171	5.0936	10.8823	10.2924	10.849
COL4A4	6.0321	5.8926	4.2626	7.1824	3.7411	5.8885	6.0057	4.6634	6.2139	5.0901	5.0568	7.2318	4.98	6.7148	4.3935	8.1544	3.3634	4.5131	4.8799	10.2385	5.4458	5.3188	7.9216	6.9891	7.6461	5.0319	5.1417	6.3873	7.3004	7.3252	5.4261	5.1518	7.6234	9.4491	8.1662	5.0066	4.5066	7.4348	8.2353	6.7595	3.2051	6.0003	8.5659	6.7947	4.5204	5.6759	3.7663	7.2298	8.5015
COL4A3	3.1787	3.8353	1.8062	6.2841	1.6476	3.3381	5.8704	2.8777	5.6273	2.5827	2.7965	6.3957	3.8732	5.4077	2.9397	7.2418	2.4972	1.1918	3.8624	8.2721	3.0584	5.1898	6.468	6.3102	5.6622	3.6799	3.0973	4.578	4.5635	3.6515	2.8993	2.2435	6.367	8.412	7.0796	2.4891	3.1205	6.9338	7.8254	5.7472	2.3064	4.3202	6.967	5.7274	3.4217	5.8066	1.4859	6.158	6.5358
COL4A2	12.9782	11.5006	12.1093	13.6954	12.5527	12.7601	10.0989	15.2027	13.1972	15.0085	12.3386	12.4673	14.6012	11.8496	12.6204	13.4906	13.9673	13.1469	12.449	13.8443	14.0856	12.3352	13.2295	13.0281	13.0834	13.4006	12.6778	12.6372	12.5937	12.4569	12.9408	14.1523	14.2607	13.7365	13.9123	12.0845	12.9365	12.6493	13.7445	12.4165	12.9706	13.582	14.3565	13.7791	12.0672	12.1821	11.0163	13.7155	14.5191
COL4A1	13.3197	11.5555	12.0607	13.0804	12.1388	12.6232	10.6645	14.8469	13.2609	14.3241	12.0092	12.4849	14.0685	11.7439	12.6647	13.5129	13.6927	13.1535	12.4186	13.4647	13.8677	12.5883	12.3729	12.9318	12.9454	13.2606	12.786	12.7014	12.8254	12.8742	13.0383	13.9844	14.6176	13.4827	13.9504	12.3302	12.5401	12.2301	13.6904	12.3544	12.804	13.8149	13.8996	13.3011	11.7491	11.9474	10.5789	13.5855	13.8361
SLC35D2	8.9802	9.0672	9.1044	8.7328	8.8865	9.5534	8.7645	8.984	7.8885	9.1828	8.4832	7.7318	8.9384	9.2475	9.2164	9.2191	9.0541	7.7254	8.3249	7.9888	8.8191	9.9541	9.3087	9.8419	8.9627	9.2508	9.8023	8.9307	9.6993	7.6591	8.4651	9.1564	8.9506	9.2474	8.5659	9.2029	9.1038	8.6287	8.7828	7.9831	9.2095	8.7028	8.0479	7.5983	9.1064	8.9056	8.3864	9.2771	8.9562
CHST1	6.2658	7.8958	5.6506	5.8093	7.2998	9.7274	4.1899	7.8529	6.9966	6.381	6.6918	6.1379	7.0339	7.2932	5.3996	7.4481	5.3722	7.3165	4.5592	6.7138	11.528	6.7297	4.3613	6.2963	8.0648	8.3108	6.3336	6.0453	7.6468	5.3966	6.9292	8.1589	7.4787	8.9157	7.7263	4.7213	11.0025	7.9511	8.2896	9.3949	7.2754	7.4154	7.1868	7.8143	9.3164	7.6134	5.2449	6.554	6.949
ZNF879	2.9827	5.3197	3.5488	5.68	4.6862	6.2681	4.7341	5.5394	6.2139	4.7321	5.3848	6.3671	5.2001	5.0942	3.3813	6.3875	4.4223	6.6909	5.3157	2.9412	4.2855	7.5784	6.3245	5.8043	4.6798	4.8572	5.9002	5.3199	7.1615	3.8251	5.2227	6.6436	5.2188	4.139	6.6771	5.2001	2.2085	5.0261	6.2141	6.0449	5.0545	3.9375	5.8872	4.8956	5.5229	5.3148	6.2083	5.871	7.3026
CHST3	10.2685	10.8329	9.2901	11.3045	9.0452	8.9675	7.0003	10.3718	10.398	11.2874	9.8828	9.5332	9.736	10.0921	10.0971	9.1075	10.2981	10.4023	10.0228	10.1722	10.8973	7.25	9.0796	8.3103	8.329	9.5515	8.1266	8.9763	8.6249	9.4502	9.8439	10.2909	11.1756	10.3851	10.4759	9.9253	11.7391	9.1479	10.468	9.7336	10.0747	8.3867	11.665	10.8776	10.0621	9.5792	10.9472	10.12	11.6863
CHST2	6.9012	8.8408	9.8511	11.0606	10.5156	11.4673	7.0179	8.8398	9.9085	9.7271	12.1488	11.0949	10.6519	10.4331	8.9437	9.1606	12.151	7.9617	6.8198	10.9222	9.4787	7.7182	9.4142	9.7612	13.5627	9.2029	9.3771	9.225	9.4638	7.4838	11.3039	9.8468	8.0315	13.0591	9.1419	10.0701	11.883	10.9131	9.9302	11.068	9.9271	7.3693	9.361	8.7683	8.6033	11.8766	7.6044	8.5636	10.3908
CHST5	1.1126	1.4698	1.9464	0.5232	1.4364	1.7592	0	2.0636	2.9337	2.8643	1.6473	2.1063	2.2989	4.3021	0.8423	3.2048	2.718	4.2474	1.7117	2.1289	3.6916	2.5333	2.7866	3.4414	1.3397	2.7327	2.1662	0	0	0.716	0.6214	1.7415	3.6928	2.146	1.3334	1.1068	2.5954	2.4729	3.373	2.3896	0.9928	0.7851	2.6217	2.6129	3.1617	4.2959	3.3861	2.2312	2.5008
CHST4	0	0	1.4771	5.1687	2.8874	2.3109	5.8312	1.3716	6.1757	3.8801	2.3918	5.6918	1.8483	1.964	3.2083	6.8584	3.2967	0.5141	2.5769	0.8759	1.2608	1.2421	2.3319	3.9783	4.3452	4.5088	5.8574	2.8922	4.6383	8.1727	3.3438	1.2635	3.7596	3.3145	3.0167	0	3.0433	2.4626	3.2253	3.6038	3.6067	4.0352	5.9121	0	2.594	4.168	1.8881	3.8425	3.4336
CHST7	5.8134	9.0861	8.8086	8.8509	9.3925	9.3512	7.7149	6.3476	6.9922	8.1349	9.0484	7.0031	8.1256	7.8777	6.8966	6.2472	9.7325	5.979	8.0207	6.6552	9.2702	6.5257	3.9907	5.2515	8.8404	8.8434	7.3141	7.0121	8.0881	7.9602	6.1108	9.0047	6.5228	9.4753	7.0413	8.5631	8.0885	8.3356	8.1852	8.1968	8.659	7.6288	6.4343	7.308	9.3205	9.3156	6.625	6.6562	5.6208
CHST6	6.7397	6.3335	7.3358	10.127	5.6083	7.1462	5.9335	8.5794	7.5256	7.9325	7.1884	7.2632	6.7587	5.275	7.3873	8.4278	6.1715	7.3087	4.1461	5.254	6.9157	4.8744	6.1014	7.411	6.7631	10.4623	6.2807	5.3199	5.5129	7.1761	6.9545	6.3942	5.8788	4.1735	7.2857	4.5892	6.4282	6.1485	7.737	7.2205	6.6343	7.1136	7.6121	5.8836	6.3249	6.6617	6.6316	7.2386	4.4929
ITGAX	7.8598	9.6441	6.4187	9.079	7.974	7.502	8.0297	10.8396	9.1669	9.6351	10.4955	9.6925	10.4628	10.3047	9.391	10.5927	6.7897	8.0008	8.7897	9.3642	8.8157	8.377	8.3361	9.2118	8.4605	9.5693	8.7793	8.369	9.3193	9.3514	9.4647	9.5905	10.3659	9.9027	9.3398	9.9321	8.1146	9.3547	10.554	9.0042	8.325	8.7456	9.7931	8.9382	8.5885	8.5735	8.7858	9.683	8.5775
OR8J1	0	0	0	0	0	0	0	0	0	0	0	0	0	0	0	0	0	0	0	0	0	0	0	0	0	0	0	0	0	0	0	0	0	0	0	0	0	0	0	0	0	0	0	0	0	0	0	0	0
SNORD115-17	0	0	0	0	0	0	0	0	0	0	0	0	0	0	0	0	0	0	0	0	0	0	0	0	0	0	0	0	0	0	0	0	0	0	0	0	0	0	0	0	0	0	0	0	0	0	0	0	0
BCL2A1	7.401	7.7902	5.9207	7.6556	6.0222	6.91	9.1778	8.4125	7.7237	8.3516	8.5808	7.3776	7.8241	8.114	9.4658	8.898	4.7053	5.4949	6.9146	7.3302	6.3573	8.1651	5.3369	6.1502	6.8077	8.0103	6.2257	7.6848	8.6064	7.5521	6.5444	7.7596	7.9566	7.1018	8.2138	9.0162	6.3583	6.381	8.432	7.918	6.9466	7.9935	7.346	6.397	7.2929	7.0082	5.5243	9.3389	11.5322
GPSM2	8.7543	9.7942	9.2172	9.0521	8.9633	8.6469	9.5964	8.4979	9.9328	8.036	8.8254	10.0422	9.9326	9.3275	9.8505	8.3953	9.5024	10.1913	11.3256	9.3469	9.7794	10.2241	9.5318	8.7563	9.6165	9.6989	9.8184	9.3059	8.8267	9.9411	9.7769	9.6024	10.2695	9.1238	8.8606	9.6028	9.2986	9.1504	8.4377	9.9772	10.3078	9.7956	9.0196	9.7605	8.7373	10.0124	10.6543	8.976	9.1365
HLCS	8.7757	8.8575	8.5	9.2358	9.0798	8.7378	7.2974	8.9114	8.707	8.3815	9.5184	9.5982	8.5224	10.0889	8.1195	9.246	8.8786	8.7073	9.6095	8.9204	8.6957	9.2908	9.4958	9.7164	9.2052	9.4829	9.6042	8.7821	9.534	9.3789	9.4291	9.7382	8.8819	8.7327	8.9906	8.5542	9.2309	9.5787	9.0307	8.705	9.0901	9.9558	8.6141	9.4749	8.9949	9.4333	9.6352	8.8763	9.107
NOG	2.4862	1.4698	0.7769	5.6676	2.1418	1.9159	2.9627	5.2694	7.8233	6.2092	0.8872	3.4486	2.0878	1.1658	4.5708	3.5571	0.5505	3.6506	1.2354	2.3717	4.032	3.7321	7.4027	2.8189	2.1409	3.7482	0	2.4373	2.9854	2.4589	1.7752	1.7375	3.7963	1.188	4.633	0	0	3.4044	4.5137	4.7222	1.8604	3.262	2.6204	2.5962	2.7565	2.334	1.2331	7.1338	3.1087
LIPG	8.1618	5.7095	5.11	11.9979	5.6208	5.4655	7.9312	9.5735	7.3311	9.96	6.7556	7.615	7.3987	5.5925	9.5723	8.3894	6.5024	6.0919	7.2715	6.2822	6.058	7.2564	7.724	7.2228	9.4538	8.1684	8.6475	7.2589	5.7165	5.9327	4.6874	7.6632	8.0544	7.5086	8.2717	7.4622	5.9251	7.5694	8.5943	7.1674	5.6345	7.5729	7.0975	7.3308	5.7229	6.4645	8.2156	10.149	9.9999
ITGAV	13.6746	10.592	12.4502	14.3919	11.481	12.1547	11.4749	12.4848	11.2597	13.9265	11.5913	11.7378	12.2837	12.3116	12.7422	12.6638	11.822	13.234	12.0828	13.0483	12.572	11.2526	11.112	11.0358	12.2012	12.3037	10.7949	12.7155	12.2624	13.2938	11.2414	12.7558	12.8444	11.9452	13.4241	12.5737	12.5071	11.5905	11.886	11.4842	12.8084	13.4077	12.8437	13.5043	11.4767	11.5967	12.4048	11.2945	12.8822
HIBCH	8.93	7.4757	9.1229	8.436	7.7436	8.35	9.0255	9.2045	9.0293	7.8989	8.9833	8.2663	8.661	8.7102	7.3975	8.325	8.9413	9.1953	9.1839	8.8877	9.4393	8.2517	8.6206	7.8287	8.0831	7.7684	8.4018	8.9152	8.9135	9.0301	10.1081	8.3173	7.6411	8.6028	9.1236	8.0756	9.5513	8.5954	7.9967	8.9999	8.2475	10.4614	9.4905	8.7121	8.1689	9.0291	8.3884	8.2071	8.6369
ZNF703	6.504	7.4899	7.5293	7.3618	9.6393	7.6171	3.703	6.9013	8.6102	7.0444	8.8111	8.926	9.3105	8.167	6.2248	5.8866	8.9975	8.4437	8.8418	7.1036	10.3546	7.5312	9.4549	10.4728	8.4449	6.5872	8.2502	8.8639	5.864	7.3595	9.0966	7.7058	6.3972	8.4807	7.4156	8.5806	9.4183	9.0236	7.2324	9.7106	8.2459	6.9053	8.8705	7.7034	8.4808	7.1949	7.4606	7.5952	8.0041
ITGAL	7.0836	9.6599	5.8058	9.0999	8.3771	6.9004	6.7709	10.5836	10.0215	8.571	9.9733	10.3789	10.7158	11.3114	8.0656	10.3313	6.5317	7.2732	6.1766	8.4635	8.5662	8.6166	8.2357	8.8363	8.5332	8.2413	7.7902	8.2693	8.5542	9.234	7.2684	9.5515	10.7323	10.2994	9.7082	10.1352	7.3047	9.1277	10.3028	9.0268	7.7289	9.1984	10.3325	7.65	9.7511	7.8185	7.0593	10.0709	9.7878
ITGAM	7.7251	8.8013	5.8332	8.6315	7.5237	8.1021	6.263	9.7585	7.9234	9.4088	9.9715	9.0896	9.4444	9.5435	8.1397	9.6908	5.1064	7.0537	5.8664	11.33	8.5821	7.1701	7.3406	8.2416	8.0065	8.2995	5.9002	7.682	8.7355	9.2824	7.6799	9.4797	10.0119	8.0463	8.9379	8.1419	6.716	7.5171	9.2619	8.2397	7.627	8.8788	9.1352	7.9382	9.23	6.4378	6.3897	9.1344	9.1366
LOC286359	0	0	0	0	0	0	0	0	0	0	0	0	0	0	0	0	0	0.8924	0.9283	0	0	0.4236	0	0	0	0	0	0	0	0	0	0	0	0	0	0	0	0	0	0	0	0	0	0	0	0	0	0	0
HLF	5.0032	10.01	7.8613	5.4966	7.6759	8.0053	3.5823	3.6601	7.6643	3.5367	9.2298	8.7636	7.6436	9.1318	6.3341	7.687	9.2206	8.23	5.9531	6.9992	8.5462	4.6767	4.4252	6.8012	6.339	4.4278	6.434	8.1294	6.9721	9.601	6.1275	5.427	8.3212	5.3139	7.0301	7.6562	8.481	8.557	8.6837	8.9736	10.6033	7.8419	6.949	8.218	7.7561	8.6509	4.4404	8.2382	8.6201
NOV	6.7397	6.8024	8.3629	4.8567	6.0222	8.3811	6.0519	5.6036	6.1365	5.8047	7.3587	8.4457	4.0535	8.8948	5.8656	7.9733	7.4376	7.212	6.5338	9.2462	8.0738	6.9328	5.543	4.6128	6.5695	5.2598	7.8784	8.0132	7.6468	8.5144	8.386	6.4947	6.4556	6.7139	7.1117	5.7566	9.2885	7.1669	7.3982	7.7733	6.6905	6.5832	6.0642	7.6317	7.0244	5.9829	6.8273	6.764	7.2207
FAM134C	10.8345	10.6755	11.3181	10.8167	10.9557	11.2298	9.7996	10.9644	10.1792	10.8974	10.8415	10.8713	10.8458	11.268	10.0075	10.7899	11.3809	10.645	10.5359	11.1162	11.028	10.599	10.6416	10.3577	10.8786	10.1701	10.6189	11.1132	11.0008	10.6769	10.4896	10.6034	10.6991	11.1226	10.8448	11.1718	10.2753	11.029	11.2675	10.7758	11.7463	11.4325	10.4033	11.3158	11.5331	11.1269	11.3739	10.9162	10.7718
FAM134B	6.9557	6.4979	2.7459	7.3031	6.7953	8.012	9.0007	6.9453	6.0464	6.4852	5.294	7.5655	7.0122	6.2562	7.234	7.5643	6.4876	9.2881	7.5189	6.9218	6.6757	7.8521	8.5662	6.8867	8.1248	7.1066	5.2776	7.6678	7.9808	8.542	5.2536	7.3816	5.4549	8.1602	8.2951	9.4005	7.551	8.4702	8.2552	9.0299	8.3644	6.6515	8.5893	8.2518	7.4992	7.3387	5.8286	7.3031	7.6127
FAM134A	10.8089	10.7064	10.544	11.5227	11.0458	10.1748	11.2623	10.633	11.4448	11.1292	10.3354	10.8225	10.691	10.9088	11.0246	11.3477	11.9134	11.2485	11.5769	10.7646	10.8522	11.5656	11.3422	11.5436	11.1119	11.3706	10.8482	11.3242	11.501	10.48	10.8956	10.8533	11.2635	11.7033	11.3581	10.8597	11.237	11.4382	11.2369	11.1538	10.4621	10.7832	11.5628	11.2326	11.3693	11.401	11.6935	11.1898	11.0893
SERPING1	13.0752	12.2036	9.8354	13.2545	11.4696	11.1548	10.7476	13.6578	12.4223	12.9867	12.3322	11.8692	13.2164	12.4545	11.8496	13.0642	9.0503	12.9814	9.3902	12.7491	12.2008	11.9481	12.5233	12.3656	12.0002	12.3652	10.0247	12.1699	12.7975	12.3642	12.0316	13.2439	13.2292	11.7945	13.6195	12.8413	10.3286	11.3743	13.7712	12.4033	11.412	13.3981	13.4778	12.5488	12.4597	11.4084	9.6491	13.5776	12.464
SMAD9	4.1907	5.0382	2.8917	2.9989	4.8229	6.8763	2.7549	2.5267	2.4981	0.6994	1.6434	4.0856	2.7765	4.2023	3.5358	4.2873	4.8045	6.23	3.1901	3.5158	4.0009	6.9125	1.9235	5.7031	3.9799	4.5477	5.0686	4.3697	5.9835	6.1765	3.5234	4.3322	4.6057	4.0304	5.7191	5.9574	3.6748	3.9694	6.1039	5.8178	7.0324	4.1268	4.8223	3.4716	2.6775	4.5127	0	5.9906	6.4884
TRERF1	7.5323	8.657	7.6546	7.5384	8.5046	8.4837	6.9585	8.5854	8.967	9.2931	8.9302	9.8618	8.5726	9.3044	8.8658	8.8341	7.8281	8.2341	9.5219	8.4411	9.3974	8.6091	9.2303	7.807	8.2486	9.3393	9.2779	7.6477	7.7766	8.9814	8.1859	8.3444	10.0413	9.1918	8.802	8.1537	8.7819	8.0679	8.7455	8.6087	8.8376	7.8797	9.3451	7.1166	8.91	7.5588	9.0524	9.0802	9.2021
LOC653501	4.8389	7.9065	6.4602	6.0849	6.8497	7.2512	4.6161	6.4646	6.5183	4.7656	7.5539	7.8011	5.3456	8.5958	6.4744	6.4809	5.8265	6.738	6.2122	6.0922	8.2578	8.0767	5.5995	6.127	5.9544	7.0869	5.5524	7.4299	8.1112	8.257	5.7772	6.6233	4.7054	7.9966	7.3721	6.5613	7.8232	7.0304	7.2324	8.2175	7.1902	7.2757	6.7356	6.5983	6.7628	6.7725	6.4051	6.5109	7.0913
LRPAP1	10.8481	11.08	11.1568	11.2997	10.3006	10.9309	10.6463	10.949	10.6113	12.1787	10.2896	10.852	11.1105	10.801	10.5214	11.6241	10.4701	11.2419	11.505	11.2481	10.7431	10.6217	11.368	11.524	11.5065	10.7621	9.434	11.1009	10.6319	11.2553	11.3213	11.3622	11.7322	10.761	11.2328	10.6664	11.0249	9.9226	11.4891	10.9921	10.7783	10.4756	11.1549	11.6914	11.2514	11.1517	11.1772	11.9615	10.8637
LQK1	6.8731	6.4694	3.3612	5.0016	4.9074	5.9637	6.4384	4.3631	5.5096	4.4321	5.8131	6.2777	6.75	4.6932	2.5135	5.9074	6.1338	6.31	2.5769	5.4596	5.1379	6.4489	5.0293	7.1895	7.2641	5.8321	4.111	3.7054	5.2991	4.993	6.6602	5.0334	2.6385	5.8919	2.1848	7.0993	4.8615	5.4363	6.1953	3.7758	2.8578	5.4346	4.8739	6.5447	3.9776	5.6985	6.1362	6.2038	4.8333
SMAD6	6.0573	5.3197	4.7381	5.3803	4.9277	4.6535	6.4121	5.188	9.1562	6.2688	7.0192	7.2684	5.3685	5.8834	4.5944	6.7296	4.3254	7.8104	7.605	5.9139	6.4466	7.477	5.5902	7.3217	5.3366	6.4907	4.6678	5.7112	4.3575	5.611	6.4849	6.7095	6.2726	5.7506	6.9137	4.4439	6.7407	6.8865	8.2152	6.4268	6.018	6.0401	7.0365	7.2081	5.4654	5.6985	5.8286	6.87	7.0941
SMAD7	8.9402	9.5821	6.4426	8.7737	7.5666	6.4359	7.8188	9.2503	8.8386	9.8599	8.4832	8.6395	8.9036	8.7454	8.1695	9.132	6.371	10.0336	9.1198	9.4977	8.621	9.9575	9.8858	9.2383	7.5028	8.0849	7.1168	7.9182	7.9146	8.5295	8.7138	9.8649	9.0964	8.1688	9.3886	7.3443	7.0277	8.1244	9.5948	9.2262	7.7881	8.4923	9.3174	9.9871	8.2324	7.8441	8.5737	8.9057	10.0295
GOLPH3L	10.3044	9.2607	9.2909	9.443	8.8656	9.5701	11.1921	8.5714	9.3287	8.1884	9.2072	11.0412	8.9687	9.0176	9.3646	9.9465	9.9921	8.5481	10.3482	9.4759	9.1136	9.8248	9.7798	8.904	9.8244	9.8564	10.599	11.1714	10.7131	12.0361	9.6859	8.7703	9.7868	10.2669	9.974	10.0404	8.9218	9.1131	9.7417	9.7867	9.2071	10.5959	9.4854	9.1035	9.4329	9.5716	9.0779	9.1165	10.2372
SMAD1	9.3621	9.4478	9.3378	10.4117	9.8817	10.2635	9.3575	9.7408	11.7117	9.7324	9.3937	9.9196	8.326	10.2923	9.8907	9.7762	10.1139	8.7877	8.7403	10.8099	9.7007	9.7318	8.3636	8.8764	9.7666	9.6373	9.4046	9.6241	9.4101	9.7013	9.0469	8.8247	9.2263	9.2464	9.9229	9.7431	9.4854	9.3233	10.6921	9.6879	9.9717	10.0732	9.9591	9.2661	9.9584	9.6622	8.8335	9.4303	10.3873
AFTPH	10.2454	11.6258	11.0594	10.5974	11.0637	10.9292	9.7444	10.0366	11.02	10.028	10.4814	11.0469	10.8988	10.1337	10.5097	10.5556	10.7709	10.638	10.2165	10.3256	10.6313	10.2273	10.4676	9.5421	11.4585	10.3826	11.1142	11.2164	11.3513	10.8992	10.1855	10.5347	10.4896	10.8809	10.7195	10.7038	10.6226	10.5751	10.2603	11.1854	10.5603	10.4276	10.4186	10.2749	10.6368	10.159	10.4159	9.7562	10.9818
SMAD3	10.6129	10.6543	10.7154	11.8119	11.3757	10.8739	9.3518	11.9095	11.0151	12.0633	11.3941	11.1459	9.9756	12.4545	11.7175	10.0829	10.9564	10.4415	12.3577	10.228	11.5399	9.7019	10.6617	9.8372	10.1839	12.3603	11.168	11.97	10.9535	11.8025	11.0077	10.8645	10.1816	11.5504	11.1858	10.3313	11.6873	11.3254	11.7284	10.2621	11.3813	11.185	10.5758	10.5579	10.2245	11.5166	10.9166	10.7775	10.8639
MUS81	8.2131	8.9062	8.4857	9.3571	9.0614	9.5397	9.6396	9.1691	9.3156	9.6396	9.1544	8.5617	9.0872	9.0394	10.113	9.4002	8.4886	9.4336	9.121	8.9919	8.8919	9.8896	9.068	9.6295	8.6135	9.6817	9.6457	8.506	9.1053	8.2201	9.2563	9.26	8.8561	9.0849	8.6226	8.9404	9.1562	8.9132	9.2321	9.509	9.4665	8.6791	9.3347	9.588	9.4314	8.9369	9.4545	9.3972	9.2907
AMMECR1L	8.59	9.9875	9.9429	9.5745	10.6698	9.4534	8.8038	10.1817	9.9822	9.239	9.8013	9.2325	9.2776	9.5152	9.9014	9.5968	9.8714	9.2348	9.7432	9.8043	10.1022	9.3064	10.1179	9.5311	8.9539	9.602	9.5726	9.6189	9.6022	9.8683	9.9304	9.5887	8.5978	9.643	9.7537	8.9705	10.172	9.6774	9.4703	9.2547	10.8518	9.5473	10.2242	9.9763	8.9164	9.3871	9.9808	9.9431	10.4425
IL1RAPL1	0	0.9146	0	0	0.5126	0	0	0	0.4724	0	0	0	0	2.1097	0.8359	0.8966	0	0	0	0	0	0.4236	3.9333	0	0.4635	0	0	0	0	2.8926	1.0544	0	0	0	0.5913	0	0	0	0.4018	0.4697	0	0	0.5992	0.5895	0	0	0	0	0.3474
TMPRSS11B	0	3.5385	7.5569	0.5232	6.1228	0	0	0	0	0.6994	4.4189	2.7026	2.0878	0	2.6094	0	4.7804	0	1.4885	0	1.2608	0	0	0	0	0	0	3.8328	0	5.2089	7.4235	2.3791	0	0	2.8237	0	2.5802	6.4385	0	6.354	2.9831	3.262	0	0.5895	2.8313	0.8547	0	0	0
IGF2R	12.2294	12.0876	12.5084	12.0767	12.3636	12.0632	10.7993	12.578	12.5821	13.6054	12.1117	11.8876	11.9912	12.2805	11.7814	11.8664	12.3921	11.3938	11.2249	12.5463	12.9711	12.555	11.7629	12.4398	12.4998	12.6467	10.7773	12.6421	11.1291	13.0281	11.9889	12.334	12.6718	11.8919	12.1192	11.1338	12.9701	12.0846	11.944	11.4315	12.2395	12.216	12.6066	12.2834	11.0926	11.428	11.3734	11.9695	12.3995
TMPRSS11D	1.1048	9.5603	12.9481	2.3028	11.1527	7.5758	2.2201	2.2339	0.4724	7.3282	10.0166	11.5783	6.1932	4.0662	8.9495	3.2655	10.0833	0.8924	7.8868	6.3649	8.0302	1.761	0	0	6.0316	2.2422	8.5184	10.4966	7.8374	10.8068	8.7807	10.947	0.4314	4.611	9.2811	3.5087	10.239	11.9645	9.7259	11.0078	9.4611	11.9013	7.2419	5.6856	10.5911	8.4654	6.6767	1.9112	1.0631
TMPRSS11F	2.7557	5.0765	8.0576	2.8318	7.0809	6.9194	0	0	0	1.8054	6.2912	5.0899	2.7765	2.4749	5.0862	0	5.1636	0	0	2.8606	4.4326	0	1.5171	0	4.0802	1.8022	2.4986	5.0496	4.0087	8.8983	4.0068	6.0422	0	4.3345	3.6614	0	5.3836	6.3614	5.2335	7.0508	5.4941	5.9258	1.0214	4.2222	5.4417	4.2923	3.5614	0	0.3474
ZC3H10	6.4855	8.2166	6.8959	6.1749	7.1519	7.5485	8.0835	7	7.5042	6.4236	6.8857	6.9969	7.5516	6.7317	7.2415	7.5643	6.5024	7.6688	6.5822	7.7098	7.3329	7.3039	7.8574	8.0176	7.13	6.7123	7.5695	6.9337	7.6957	7.3481	6.6409	7.5238	7.4212	7.464	7.7905	7.5178	6.1806	7.3173	7.8638	7.485	7.6649	6.746	7.1349	7.3665	7.8287	6.6148	6.5157	7.4046	8.0479
RAD21L1	0	0	0	0.9063	0	1.7558	0	0	0	0	0	0	0	0	0	2.1527	0	0	0	0	0.432	0	0	0	0.8139	1.5189	0	0	0	0	0	0	1.4554	0	0.5913	0	0	0	0	0	0	0	0	0	0	0	0	0	0
IL1RAPL2	1.1048	1.8698	0.4402	0	2.5091	0	0.6066	0	0.4724	1.8054	1.6434	3.295	0.7226	2.6755	0.4777	1.1969	3.7092	3.7911	0	0	0	0	4.2714	2.1396	7.9457	2.971	4.4548	3.4108	3.5476	0.402	1.0544	0.9514	0	4.3037	1.821	3.648	3.7737	3.3254	0.4018	0	1.8604	0.7791	1.8378	0.5895	0.7822	1.7762	0	0.5462	0.3474
SLC36A3	1.1048	0	0	0	0.5126	0	0	0	0.8277	0	0	0.6332	0	0	0	0	0.5505	0	0	0	0	0	0.39	0	0	0	0	0	0	0.402	0	0.5528	0.4314	0	0	0	0.9302	0	0	0	0	0	0	0	0	0	0.5363	0	0
CKS1B	11.199	11.0356	9.9724	9.1125	9.7874	11.6133	13.416	9.9659	10.356	9.8137	9.6668	10.1136	10.3793	9.6208	11.6623	9.3477	10.0521	10.2305	10.7496	10.0394	10.5888	12.0234	11.2615	10.309	11.0534	11.1013	11.5247	11.8323	12.2341	9.4288	10.6226	10.7631	11.1125	10.1889	9.9199	12.3523	11.0454	9.9201	9.6437	10.3292	10.694	10.7553	10.0297	9.019	11.65	10.2689	10.3236	11.1351	10.4198
SLC36A1	9.4502	8.657	8.8649	9.0147	9.1733	7.6083	6.3488	9.7354	8.5293	8.9678	9.2591	8.2791	9.4048	9.35	8.7163	9.0216	10.3713	9.1107	9.1738	8.9978	10.1213	8.102	8.4209	8.1251	9.3638	8.9488	8.7983	9.3642	9.2163	8.7789	9.1726	9.4012	8.6248	9.9457	8.8894	9.1246	9.1665	8.8423	9.2642	8.4559	9.0521	9.6855	8.7463	8.6518	8.5544	8.4048	9.1228	9.6862	9.7112
ST13	12.278	12.6147	12.1874	12.2119	12.0051	12.0099	12.763	11.7859	13.1793	12.7521	12.0677	12.3496	11.956	12.7024	11.963	12.0708	12.5538	12.7761	11.8468	12.0231	11.8826	11.8666	11.5996	11.6563	12.9644	11.2349	11.9531	12.6276	13.465	12.4735	11.3482	11.6043	11.8521	12.4965	12.4549	12.3577	12.0764	12.3557	11.8694	12.2773	12.685	12.0445	12.4735	12.3191	11.8576	12.729	13.025	11.9983	12.7408
RPL31P11	2.4862	0.9146	1.651	2.9178	3.0448	1.9159	3.8144	2.0618	2.5938	1.5218	1.6434	4.1317	1.2019	1.964	2.1803	1.4454	1.9212	1.9988	1.891	1.9719	1.2608	1.6079	1.6657	1.7097	2.7407	1.1659	5.2113	1.1405	3.6232	2.692	1.0544	2.3791	1.7821	2.3954	3.0167	1.7256	1.2377	0.6452	0.9736	2.3875	1.2113	2.6714	1.8378	2.0101	1.485	2.5485	2.5735	2.4859	2.6263
C14orf115	1.1048	0	0.4402	0.9063	1.8318	0	0	0	2.2853	0	4.203	1.0717	0.7226	0	0.8359	0	0	0	2.5769	1.6265	0	0	0	0	0	0	0	0	0	0	1.657	0.5528	0	2.2735	1.3334	0	0	2.3069	0.4018	0	0.4102	0.4415	3.0372	1.0068	1.0562	0	0	0.5462	0.6273
ZC3H15	10.9673	9.9179	11.6389	11.154	10.9345	11.1992	10.9418	10.5028	10.8162	9.9922	10.4308	10.0033	10.7817	10.3471	10.7314	10.4005	11.1707	10.7466	10.0684	10.8476	11.3194	10.8645	10.8715	10.6126	11.041	10.5924	10.743	11.0921	11.462	10.8883	10.5975	10.5447	10.4659	10.6597	10.5089	10.9313	10.9816	10.9497	9.9321	10.508	10.8828	11.0667	10.7674	9.985	10.4003	10.8135	10.424	10.644	10.9364
TMEM213	0	0	0.4402	0	0.5126	0	3.2271	0	4.9822	2.7256	2.3918	2.1063	2.4729	1.4103	0.8359	4.1885	0.5505	0	0	1.4169	1.2608	6.8826	2.4182	3.9783	4.9688	2.579	6.9953	2.0745	4.5246	4.9183	0	0	5.1637	2.1405	1.0096	1.1068	1.4911	1.4287	4.0927	2.9865	0.4102	1.6545	3.125	1.0068	1.0562	1.7762	3.2562	1.5063	3.2802
C14orf118	7.6109	7.9118	7.5947	8.5225	8.6633	8.1889	7.855	7.3987	7.5645	8.1221	7.2541	7.8775	7.4693	7.2068	8.3259	7.6779	7.7431	7.9292	7.6544	7.8178	7.4383	7.9941	8.0471	8.0713	8.6936	8.1369	7.7557	7.5614	7.1928	7.7906	7.3445	7.1687	7.7172	7.3556	7.9674	8.2822	7.1975	6.9989	7.5739	8.2268	8.2722	7.9122	7.7005	7.3034	7.8737	6.7292	7.1072	8.0049	7.4311
ARTN	6.9953	7.8578	10.1885	6.9774	8.6233	8.8109	7.1244	5.5062	6.6353	7.1369	10.9668	6.67	8.2724	8.8346	7.0582	2.8996	10.0111	6.8758	8.5742	6.3867	7.2625	6.8413	2.3319	8.3325	8.188	10.2716	8.5568	9.3607	6.8117	5.4924	8.9058	9.1623	3.9667	8.083	5.0408	6.5961	9.6301	10.3461	6.2572	8.6243	9.0123	8.2992	4.6555	6.6058	7.5472	10.439	8.7087	4.4705	3.7866
ART1	0	0	0	0	0	0	0	1.0415	0.4724	0	0	0.6332	0	0.8711	0	0.5168	0	0.5141	0	0.8759	0.432	0	0.6966	0.4631	0	0	0	0	0	0	0	0	0.4314	0	0.5913	0	0	0.6452	0.4018	0	0	1.0525	0.5992	0	0.4434	0	0	0	0
HRH3	0	0	1.651	0	0	0	0	0	0.4724	1.1684	1.6434	0	0	0	0	0	0	0.8924	2.2054	1.4169	0	0	0.39	1.33	0.4635	0.6977	1.1129	0	0	0	0	0	0	0.8892	0	0	0.5387	1.0895	0.4018	0	0	0	0.5992	0	0	1.3878	0	0	0.6273
ART3	0	0	0	1.4586	0.5126	1.3701	10.7801	3.0718	5.1647	2.5827	1.1855	1.4076	0	0	6.0983	0.8966	0.5505	0.5141	0	1.8095	0.432	0.7508	0.39	0.4631	0.8139	0.6977	0	0	1.1751	1.1923	0.8541	1.2635	0.7629	1.188	1.3334	3.1819	1.7065	0	1.5496	0.4697	0	1.2823	6.0642	4.7408	1.0562	0	2.6787	3.6444	7.1226
HERC2P2	6.5578	9.5821	8.4523	8.9776	9.8627	8.8147	10.7572	8.7699	9.4415	9.7864	11.5767	10.1726	9.7578	11.6405	9.8141	9.5545	10.0715	11.7373	8.9205	10.1228	7.7101	8.1002	8.8991	9.938	12.422	9.2742	10.8271	7.2322	8.2065	8.3207	10.386	10.0612	7.21	10.6102	7.8893	9.4054	11.0623	10.6933	9.4749	8.3645	9.2325	7.3184	10.2421	10.2326	8.5544	10.2566	8.9524	8.4062	9.7993
ART5	3.5055	5.1139	0.4402	2.3028	6.7097	1.7558	6.0632	3.4665	1.7332	1.8054	4.0262	2.28	2.2931	2.5787	1.3618	3.0573	0.5505	6.8277	0.5375	2.1178	2.4693	3.6945	6.2142	5.2657	3.1631	1.5189	3.3649	2.0745	4.3126	2.0748	2.5474	3.0824	0.4314	2.2735	3.1043	1.7256	0	4.1635	4.146	2.9865	2.7205	0.4415	4.2497	3.334	2.0836	2.334	0	3.5341	4.2869
ART4	1.1048	1.8698	0	2.4252	0.5126	1.9159	1.8535	1.0415	3.2515	0.6994	1.6434	4.2196	1.2019	2.3631	1.5668	4.3798	0	0	0	1.4169	1.0337	3.8044	11.2201	2.8942	3.0356	0.6977	0	0.8504	2.2553	1.5498	0	0.9514	1.9213	4.7771	3.0167	2.4891	0.5387	1.7031	4.4516	2.5854	1.2113	2.4994	3.3602	2.3327	0	1.7762	0	2.3622	0.6273
RNF111	8.9198	9.4875	9.0423	9.9874	9.7262	9.3884	9.2036	9.4126	9.5845	9.4811	9.6825	9.8368	8.7681	9.8092	9.5107	9.4011	8.708	9.0607	8.9642	9.3851	9.3565	8.9738	9.4181	8.5374	9.5684	9.6306	9.9756	9.4462	9.675	10.0938	9.3844	9.1047	9.5117	9.2209	9.7453	9.3117	9.7631	9.4693	9.5996	9.0615	9.946	9.4737	9.4833	9.1167	8.2899	8.8308	9.05	9.3593	9.0451
TCEA2	8.1848	7.6447	7.8898	7.1693	8.2972	8.5477	8.7748	7.3197	8.1801	8.1791	8.3125	7.3776	7.6482	8.2361	6.906	8.0244	7.1187	8.5742	9.2117	8.3163	8.1748	9.2924	9.535	8.4728	8.356	8.5594	9.0083	7.7827	8.2518	6.0281	6.8371	7.4292	7.676	9.3705	8.0634	8.764	6.8692	7.2811	8.2882	8.0807	8.3131	6.8347	7.8941	8.5584	9.2616	8.6994	7.3091	7.9735	8.0932
TCEA3	9.1151	10.1322	7.2369	7.102	8.6326	9.1222	10.2384	7.2661	8.9422	8.3433	8.9189	8.3612	8.3663	8.1503	7.3703	9.678	8.5755	8.768	10.9098	6.569	9.036	8.5273	10.7512	9.0676	5.1336	9.2044	9.6602	8.206	9.6916	8.9759	10.0742	8.6991	10.3233	8.6556	8.3454	7.8917	4.8615	9.931	8.6109	8.799	8.2692	8.7824	8.2542	9.0413	8.6647	9.6679	9.603	8.0482	8.8948
TCEA1	10.7358	11.2442	9.597	10.3694	10.693	10.2898	10.556	10.6306	10.9434	11.0652	10.9249	10.7074	10.6542	10.466	11.8675	10.6899	10.1217	11.0805	10.3123	10.6466	10.1509	11.0036	10.0328	11.0248	10.6233	10.3906	10.6759	11.035	11.3381	11.6462	11.207	10.8412	11.4857	10.4525	10.7372	10.5074	10.1709	10.7745	10.1891	10.3498	11.1752	10.9233	10.8765	10.7173	10.6624	11.0894	11.949	10.5752	10.3788
MGC57346	6.7241	8.4315	8.6964	6.6339	9.2271	9.1253	8.2111	7.4256	6.8492	7.5548	8.9976	7.6785	7.9303	9.3006	8.7224	7.0488	9.1945	8.722	7.3928	8.8502	7.9831	8.7006	7.8897	7.6948	8.5739	7.1196	9.0904	8.0108	8.9839	7.6499	7.5738	8.0101	7.4241	8.6887	7.9783	8.8495	7.7309	8.0679	8.3975	8.481	8.5626	8.1009	7.2306	7.4763	8.6166	8.2561	7.3453	7.7842	8.1811
COX4I2	6.0065	2.1826	3.2574	5.0404	3.1176	6.6784	6.9585	4.6019	4.7318	3.9975	3.7808	6.0447	4.6472	3.339	4.4464	7.3638	2.6112	5.1395	6.5408	3.9256	4.6884	4.5139	5.4842	6.203	4.6365	4.8572	2.7685	5.4044	4.4846	4.3188	3.713	5.2436	7.4815	6.3034	7.0796	5.0574	5.0507	4.7214	7.2839	5.8944	2.4866	5.4583	6.0862	6.1731	3.5154	6.4906	3.1134	5.1503	3.0146
COX4I1	13.2294	12.8652	12.7069	12.1355	12.1424	13.6165	14.3738	12.2059	12.8049	12.326	12.128	12.0759	12.0702	11.6016	13.0827	12.0404	12.4882	11.063	13.0673	12.2394	12.5448	12.6236	11.5689	11.6607	11.7484	12.2912	12.4135	11.6302	13.204	12.1983	10.961	12.4496	11.6601	12.4163	11.9579	12.5776	12.1927	11.9457	11.9057	12.0746	11.3772	12.5053	11.8672	12.7107	12.9215	13.684	12.9147	12.1922	11.8763
BFAR	11.013	10.0753	10.4172	11.089	10.1408	11.1912	11.4258	10.2084	9.888	10.8194	10.2916	10.7385	9.9417	10.3631	10.923	10.5955	10.0298	10.4411	10.6517	10.246	10.5132	10.8857	10.0337	11.0365	11.2183	10.3893	10.5567	10.7122	10.7863	9.4495	10.2971	9.6394	10.4234	10.1752	10.6853	10.7334	11.3396	10.18	10.4839	10.5534	10.4675	10.0592	10.5433	10.4281	10.218	10.7178	10.6554	11.1038	10.1117
ZC3H18	8.9334	9.948	10.3431	10.0812	10.3599	9.8061	9.0878	9.8299	10.5825	10.2955	10.6764	10.3765	10.1141	9.4084	9.6721	9.608	10.1325	9.6688	10.7263	10.0011	11.1218	9.9699	9.9209	9.799	9.9374	10.4857	9.9047	9.2471	9.9344	9.6851	10.5295	10.4568	10.0211	10.3814	9.6438	9.4981	9.8075	10.3473	10.0061	9.9341	9.882	10.0741	9.8895	10.2872	10.1719	10.5007	10.2794	9.637	9.7577
TMEM212	0	0	0	0.5232	0	0	0	1.8663	1.3504	0	2.9629	1.4076	1.8483	0.5003	0	5.5038	0	0.5141	0	0.5033	1.0337	1.0172	0.39	3.8326	0.4635	0	1.1129	0	1.814	0.402	0.8541	1.5198	0.7629	0.5121	1.0096	1.1068	0	0.6452	4.3642	3.5575	0.4102	0	0.5992	0	0.4434	1.7762	3.2562	1.2513	1.0631
SNORD115-13	0	0	0	0	0	0	0	0	0	0	0	0	0	0	0	0	0	0	0	0	0	0	0	0	0	0	0	0	0	0	0	0	0	0	0	0	0	0	0	0	0	0	0	0	0	0	0	0	0
TCEB3B	1.1048	2.4396	0	0	0.89	0.4815	0	0	1.1126	0	1.4325	0.6332	1.561	1.4103	0	0	2.3733	0.8924	2.3401	0.8759	2.0502	0.4236	0.9494	0	0.4635	1.1659	0	0	0	1.1923	1.0544	0	0.4314	0.8892	1.0096	0	1.2377	1.0895	0	0	0	0.7791	1.0214	0.5895	1.0562	0.8547	0	0	2.4931
SIPA1	8.7256	9.4349	8.8448	10.08	8.6186	9.6498	8.8322	10.2863	9.7146	10.314	9.8413	9.8158	10.3116	9.8519	9.7172	11.0177	7.4142	9.5658	9.3388	9.2131	9.1099	9.4549	9.5976	9.7184	8.5682	9.7982	8.8895	9.2604	9.055	8.644	9.3775	9.7215	11.391	10.164	9.5059	8.5453	10.2012	9.3092	10.3765	9.7414	8.6425	9.6108	10.3616	10.4922	9.6661	9.2767	9.9999	10.2711	9.3725
CRTAM	3.6447	5.2205	2.4008	5.2538	4.5351	4.2649	5.5706	6.3662	5.5697	3.7524	5.4702	5.2447	6.385	7.679	5.9955	5.8111	2.3733	3.122	1.7038	5.069	3.8693	4.8575	4.5451	4.3703	4.7627	3.279	4.1587	4.4514	5.2282	4.8556	2.3329	5.7104	6.8361	5.2667	5.428	6.8907	3.2634	3.9165	5.8383	5.201	2.5688	5.4583	5.8099	2.8189	6.5185	3.3063	4.5553	5.8823	4.847
EDA	5.2845	5.8709	2.4952	6.0377	6.5934	6.5683	3.703	6.3937	3.744	5.0901	6.9858	8.6174	3.9959	7.2779	4.1914	5.6095	3.2269	8.6849	9.4076	5.3751	5.7841	3.9706	3.8425	5.4394	7.4094	6.0777	1.7336	7.153	6.1965	8.0574	5.352	7.2682	4.0899	6.4996	7.3273	2.4891	4.4776	7.5215	6.9052	6.887	5.1377	6.5449	6.8623	7.0901	6.8643	8.327	4.7847	4.8615	9.2384
OR6P1	0	0	0	0	0	0	0	0	0	0	0	0	0	0	0	0	0	0	0	0	0	0	0	0	0	0	0	0	0	0	0	0	0	0	0	0	0	0	0	0	0	0	0	0	0	0	0	0	0
CCDC116	0	2.8469	1.0498	2.0214	3.873	3.3935	3.6439	4.1646	2.768	3.283	2.8821	1.6798	2.7765	2.242	3.5838	2.0057	2.3733	3.6506	3.2598	0.8759	1.457	3.5338	2.3319	2.2585	2.3697	1.8022	2.3419	1.5885	0	0.9737	3.4892	3.6095	1.2593	1.188	1.0096	2.1573	0.5387	3.3254	2.2794	1.8849	1.2113	1.4804	2.2031	2.7118	2.2011	2.334	4.1423	3.9323	1.2398
CADPS2	7.7407	6.791	6.6309	9.3289	7.6176	6.2828	9.346	7	7.7369	7.3338	6.0719	8.6788	7.9124	8.2655	6.9154	9.6619	5.9831	7.6839	5.1786	8.9278	7.6285	8.6078	7.1425	10.2212	8.3709	6.8508	9.5038	8.7926	7.7303	8.8133	7.6297	8.7422	8.5887	7.2096	9.6282	7.1234	5.9985	8.5848	9.3667	9.4186	9.1159	9.6402	9.6113	8.1245	7.6593	8.2294	5.4371	8.9085	10.1959
CCDC114	2.9827	4.6377	3.458	4.7899	4.5351	4.3515	4.383	3.9834	5.0343	4.1573	6.4327	4.3809	4.8559	3.0083	3.5358	7.1832	3.2269	5.351	7.3575	1.9719	4.6884	5.5146	6.7224	7.6796	4.1741	6.0777	6.4145	2.8119	3.1981	2.5409	3.5894	3.0824	3.4732	4.9855	3.0167	4.3653	2.2085	3.9694	7.0132	5.4998	4.1781	2.8962	3.7943	5.657	4.7109	6.236	7.1025	3.5341	5.2801
CCDC115	9.7101	10.5311	10.3219	9.8997	10.4338	10.0537	10.7559	9.9567	11.0767	9.8385	9.918	9.5268	9.84	9.1275	9.3902	9.5185	9.673	9.5295	10.5411	9.2959	10.0414	9.7587	9.5883	9.48	9.4908	10.2108	9.6509	9.7929	9.8816	9.9498	9.9096	8.6713	8.811	9.8248	10.0518	9.8039	10.4446	9.822	9.769	9.6497	11.3548	10.2896	10.5448	10.6295	9.9289	9.8381	10.7057	9.8104	10.0641
CCDC112	6.6266	6.7321	6.7742	7.6493	7.4899	6.2381	8.3768	7.5284	7.9211	6.2213	6.6739	6.5047	7.4851	6.59	7.4534	7.5741	6.8018	7.1698	7.1484	7.5161	6.924	7.1736	6.5371	6.9455	7.3537	6.8352	6.9839	6.6052	7.8214	6.8178	6.2902	7.8645	7.0896	7.45	6.6627	6.2907	5.5462	6.4004	6.7968	6.7127	6.5658	6.9309	7.1136	6.0245	6.9757	7.6429	7.6504	6.9036	8.1797
CCDC113	8.3517	8.6727	6.9002	7.5451	7.1987	6.8368	6.7847	6.2606	7.4055	8.7901	6.0256	7.9403	7.3246	7.5918	6.788	9.079	6.8721	8.8653	5.7861	7.9553	8.0244	8.3591	6.5371	7.9835	7.6083	8.4533	6.1568	7.6792	7.7473	6.021	6.5732	4.9487	7.5231	7.0046	7.6483	6.9185	7.6057	6.5294	8.5688	8.1231	6.7882	7.7868	7.7393	8.3376	8.4108	8.5456	8.398	7.4279	7.6219
CCDC110	3.7717	4.8295	2.5837	3.6783	2.6134	5.1485	5.9086	3.1599	4.7318	2.7256	2.5041	4.0856	3.1379	4.1358	3.2683	5.7079	1.9212	5.3204	3.9065	3.7124	3.4755	5.7154	3.181	4.9318	3.1631	2.971	4.824	3.4108	5.3219	3.4959	2.6123	3.7158	5.3723	4.6359	3.7725	4.2822	3.2634	3.3254	3.7579	4.47	2.3993	4.444	2.8438	3.1819	4.8067	2.334	2.2023	3.7955	3.2392
CCDC111	6.7914	8.04	5.631	6.8088	8.055	8.0098	8.7336	6.1267	7.1795	5.9116	6.7281	7.3683	6.4255	7.5508	7.6907	7.8418	6.5771	7.7406	6.2559	7.461	7.0975	8.5292	7.3857	7.0741	7.7221	6.8063	7.3807	7.2994	7.9963	7.3961	6.8679	6.9921	6.2283	7.0189	7.4333	7.4413	7.0189	6.1457	7.3823	8.33	7.7143	8.7623	7.3396	7.1533	7.811	7.0024	6.5511	7.2308	7.7851
LEO1	8.5639	8.9839	9.6493	9.6201	9.489	9.1181	7.8841	9.1274	9.4796	9.544	9.1349	9.439	8.3776	9.4602	9.0221	8.444	8.8557	8.1946	9.586	8.8226	9.0551	8.3149	8.4785	8.3759	9.3513	9.6969	9.412	9.6503	8.8041	9.7914	9.1345	9.2468	8.9083	8.917	8.6879	8.5935	9.7024	9.1248	8.8587	8.4949	9.9314	9.0802	8.7113	8.9734	8.7088	9.2729	8.3046	8.6766	8.4552
ATP1A4	0	2.1826	0	1.2087	0	0.4815	1.0325	1.0415	1.3504	0.6994	2.5041	1.9087	2.0878	1.6194	0.4777	0.5168	0.5505	0.5141	0	0.8759	0.432	0.4236	7.8613	0.4631	1.0955	1.5189	0.6612	1.3818	0	0	0.3439	1.9265	1.0324	1.188	0.5913	2.1573	0.5387	1.0895	0.9736	1.8849	0	1.0525	1.0214	1.0068	1.6595	0	0	0.5462	0.8616
ATP1A3	2.9827	3.9221	1.0498	3.7736	4.0691	2.7108	0.6066	5.2088	4.5529	3.8177	4.8598	5.1804	5.2987	6.533	3.3813	4.0071	3.0761	5.5085	6.4243	3.8854	4.3111	4.4249	3.6774	3.627	3.7554	7.6528	5.4019	2.9681	7.3061	4.4728	8.5359	3.3699	5.1065	4.9261	4.7463	5.559	2.6855	3.6831	3.5755	6.8295	3.3517	3.5968	4.7688	2.8189	5.7995	4.5127	3.7177	4.2786	3.9981
ATP1A2	1.7231	0.9146	0	2.9989	0.89	3.7314	0	2.5267	5.2107	0.6994	2.6083	5.752	2.9073	3.7479	0.8359	4.8366	0	1.9988	1.4885	1.6265	5.8291	2.0258	3.322	4.4722	2.3697	1.8022	1.1129	2.6368	2.0514	5.0218	1.3869	1.2635	1.7821	4.3647	6.1887	3.3545	0	2.1323	6.7673	3.3001	4.0692	3.4151	4.8739	3.4716	1.8151	5.0236	1.2331	2.5998	3.1535
ATP1A1	14.918	14.738	14.6106	14.681	13.4967	13.5253	13.074	14.0282	13.5563	13.8154	13.7489	14.6768	14.0306	14.1687	14.2266	13.7347	14.5255	13.2754	15.2949	13.5843	14.1708	13.7779	13.7986	13.2853	13.5502	13.9256	14.2262	14.5058	13.9009	13.901	13.8221	13.0914	13.4368	13.2371	14.3631	14.069	13.6827	14.1355	14.0504	14.5491	14.8124	13.8526	13.348	15.1357	13.9378	13.6872	15.9983	13.8789	14.3733
KGFLP2	4.2311	5.7934	6.2585	5.5166	5.1553	4.4244	5.2064	5.4998	4.7954	4.2463	6.3614	7.435	5.4055	6.5741	6.9925	4.8532	5.5175	6.7708	5.6689	3.7789	6.7307	6.316	3.7099	4.6511	5.9161	6.792	6.0084	7.1357	6.1628	7.145	5.6893	5.6789	3.533	7.0575	6.9103	7.406	7.0772	6.7975	6.1064	6.5826	6.7936	4.5833	4.7042	6.2344	5.5985	6.1542	6.5614	5.6431	4.7403
MGRN1	9.3315	9.466	9.6563	10.7343	10.1222	9.3512	9.5827	10.4233	9.9943	10.5205	10.2106	10.3316	10.4127	10.6816	9.7206	11.0959	9.464	9.6832	9.5723	10.133	10.7217	10.2493	10.3796	10.9478	10.1414	10.3389	10.0947	9.6831	9.4561	9.5263	10.711	9.8606	10.856	10.4699	10.1158	9.3325	10.5928	10.3579	10.8616	9.8868	9.378	9.9724	10.6293	10.3126	10.4755	9.8671	9.8497	10.0384	10.5754
TCP1	12.6473	12.9381	12.3207	12.1522	11.7895	12.5969	14.3448	12.3694	13.0224	12.367	11.8512	11.5069	11.7336	12.2744	12.5802	11.5073	11.9142	11.8887	11.1135	12.9484	12.1378	12.8676	11.7628	13.5294	11.6286	12.4215	11.4165	12.7847	12.1971	12.7304	12.6139	12.4182	11.9101	11.2123	11.9891	12.1749	12.2107	12.2985	11.5148	11.8695	12.3654	11.9936	12.0391	12.2224	11.8603	12.2847	12.3251	12.2157	12.5519
CRTAP	12.4605	11.6606	12.4067	10.6047	11.8158	12.439	11.2681	11.9163	10.725	11.5596	11.6702	11.4303	12.0379	11.9888	10.4636	12.2597	12.2686	12.0194	11.8349	11.4239	12.3153	10.7119	10.471	11.0337	11.0452	11.134	11.3764	11.7969	12.4498	11.6059	11.4773	11.7266	12.189	11.5337	12.3938	11.811	12.0832	11.4279	12.2775	11.6852	12.3595	12.0449	11.8057	11.4499	11.9469	12.0163	10.6586	11.9181	11.1279
CBLC	9.8923	7.9639	10.2047	10.7995	10.4463	8.7511	8.5895	9.8516	8.3422	10.2183	9.7431	8.5448	7.7607	9.1382	9.7172	8.2896	10.191	5.9593	10.0483	9.5763	8.2127	6.9998	9.8264	4.7408	9.5699	10.998	8.264	9.7916	10.2668	8.2029	10.4697	8.8542	9.3547	8.8506	7.9644	9.3453	8.4774	9.1493	7.6051	9.8428	7.9826	9.2124	7.3183	9.9871	10.1004	9.1428	10.4995	8.8564	8.8873
SPHK1	10.2569	9.7268	10.4614	9.0617	9.1846	10.3618	8.3615	10.8261	8.9067	9.73	10.2237	8.378	10.3474	8.0784	9.4975	8.8784	10.5478	9.1458	9.8426	10.3057	8.5411	7.7243	6.6469	7.5051	8.0197	9.6352	8.2444	10.2539	8.7433	7.6787	9.6901	10.1622	9.474	10.04	8.7559	9.5995	11.0912	9.0341	9.3728	9.6219	9.7206	9.5354	9.0215	9.7455	9.6053	8.1793	8.6727	9.3246	9.2507
DPT	10.6557	7.8633	6.2259	7.0266	7.7607	9.3005	10.1201	10.1705	9.9299	9.5584	8.5631	9.337	10.115	7.2109	8.0656	11.1475	5.8844	7.7485	6.1402	9.0049	7.5256	6.6921	6.3685	8.0197	8.6246	9.383	5.9953	8.5835	10.0957	8.8297	9.0104	8.5254	7.5873	6.9609	10.7482	9.0605	7.3171	5.3591	10.0351	8.6604	7.3412	10.7787	10.8357	9.6876	9.0478	6.9807	5.3442	6.3493	8.6691
BPESC1	0	0	0	0	0	0	0	0	0	0	0.5108	0	0	0	0	0	0	0	0	0	0	0	0	0	0	0	0	0	0	0	0	0	0	0	0	0	0	0	0	0	0	0	0	0	0.4434	0	0.5363	0	0
CUEDC1	8.9966	8.9738	8.6265	7.9022	8.8629	8.6957	8.3609	8.1716	9.2362	9.0818	8.3182	8.2029	8.0916	9.1749	7.7021	8.3133	9.1516	9.5527	8.1752	8.9523	8.3564	9.7559	8.7573	8.1094	8.8404	9.0145	8.7484	8.6412	8.6064	9.4099	7.8342	7.5201	9.3221	9.348	8.2951	7.7207	9.9311	8.0311	8.925	8.3611	9.4277	9.2821	9.2335	7.2941	8.6544	8.7382	7.9579	8.1684	8.4939
CUEDC2	9.9951	9.1925	9.7363	8.6042	8.8721	10.084	10.9041	9.2578	9.9236	9.4285	9.0553	8.9977	9.4431	9.8958	9.6334	9.8154	9.443	10.072	9.4351	9.8849	9.6842	11.1212	8.0403	9.8425	9.3403	9.7779	8.66	8.9912	10.0689	9.15	8.9042	9.2468	10.6135	9.4252	9.6629	9.8425	9.59	8.9679	9.7605	9.6879	9.1013	9.1142	9.507	9.5331	10.3582	9.4501	8.9576	9.3723	10.3672
CBLB	9.3212	9.2565	8.0634	9.326	9.1583	7.8775	8.3836	9.3485	9.5129	9.2119	8.1429	9.6327	9.6393	9.5634	9.3325	9.1843	9.5389	10.8051	9.0588	9.2969	9.312	8.957	8.8091	8.4449	9.2263	8.1014	9.0485	10.533	9.3682	9.3754	10.9084	8.9715	9.2562	9.8228	9.6059	11.002	9.0942	9.2715	8.926	8.501	10.1287	8.9927	9.9478	11.1262	8.4632	8.6334	8.9405	9.3047	10.1905
CPEB4	7.8598	8.6883	9.9009	9.5068	8.2835	8.4805	8.5458	8.7398	8.703	8.9821	8.7006	10.1114	9.0238	8.9575	10.0893	10.1462	7.74	8.633	9.4887	8.9352	8.0166	9.8335	10.1879	8.7464	8.4683	8.6015	7.7711	9.3196	8.8984	10.3736	9.0752	9.1133	8.2437	8.7197	9.7988	8.6894	8.6137	8.6772	9.6809	9.3299	8.8335	9.473	9.5403	8.893	7.6948	9.1073	9.1205	8.9917	8.5442
CPEB1	4.1907	1.8698	2.9595	3.4664	2.1418	5.4525	2.2201	3.3213	2.1658	2.8557	1.4325	2.28	2.4729	5.8318	4.6405	3.8435	0.948	7.4354	4.5865	2.2503	1.7839	3.3528	2.0369	3.2788	5.3093	5.7344	2.4986	1.7693	4.9632	2.692	3.8269	2.2435	2.0483	4.7994	4.5101	5.2001	3.8661	5.2132	4.4726	3.8547	1.4029	3.6798	4.8739	2.7118	1.9556	1.3878	0.5363	3.9323	3.4336
ZNF45	7.2992	7.5181	8.0303	7.843	8.4494	7.0631	6.1185	7.3339	8.3507	6.8475	8.0465	8.8209	7.124	8.3955	7.5713	7.5108	8.5363	8.3672	7.9113	8.3845	7.0995	7.6731	8.3825	8.0855	8.3692	7.7767	7.255	7.1971	8.6834	8.2539	8.4629	7.7186	7.286	7.6346	8.2502	8.5453	7.0818	7.5991	8.2445	8.8395	7.8428	7.8123	8.0563	8.9412	7.4526	6.4378	7.5006	7.5744	8.4574
CPEB3	4.8389	5.9556	6.8296	5.8753	6.0317	5.799	4.4535	7.1365	6.3156	6.2804	6.2516	6.6224	6.0161	7.0075	6.7829	6.3875	4.9417	6.7263	5.7258	5.3458	6.2555	7.0036	6.6793	5.5484	6.1049	6.1553	6.0084	5.7001	5.5129	8.3621	6.3628	5.9795	6.5063	6.03	6.5887	5.4103	5.3836	6.5027	6.643	6.4203	5.9117	5.8382	6.77	6.5831	5.317	6.0013	5.5243	5.9696	5.765
CPEB2	8.1618	8.1596	9.6331	9.1792	8.1293	8.8324	6.3671	7.2361	6.6687	7.9796	8.5303	8.5147	8.5199	8.332	6.906	8.9341	8.4886	7.76	9.7272	8.1267	8.3063	7.9688	7.9454	8.2216	9.4231	8.2823	7.055	9.334	8.485	10.2274	8.57	9.167	9.4164	8.3606	8.9615	7.6479	8.915	8.1273	8.6994	8.4606	8.1804	8.1562	8.597	10.1147	7.8355	7.9934	9.8319	7.892	8.2316
BEGAIN	3.5055	1.4698	1.0498	5.6171	7.0347	4.6535	4.1047	3.4665	3.0638	3.7524	4.3303	3.1233	2.0878	3.7479	6.0306	4.0453	3.657	9.0618	5.821	3.3485	5.0187	3.5338	2.9103	4.9138	2.8203	5.7344	5.3202	2.8119	3.6232	1.5498	5.6281	4.3322	2.8624	4.2401	3.4096	4.783	4.9057	4.6584	5.6201	6.7799	2.9218	3.8326	3.624	2.7118	6.9424	3.3063	4.8081	3.6444	2.8056
RBMXL3	0	0	0	0	0	0	0	0	0	0	0	0	0	0	0	0	0	0	0	0	0	0	0	0	0	0.6977	0	0	0	0	0	0	0	0	0	0	0	0	0	0	0	0	0	0	0	0	0	0	0
OSGEP	8.645	8.1552	7.138	8.0211	7.9166	9.1005	9.7214	9.0445	8.5915	8.8654	7.9028	8.4411	8.5402	8.2241	9.5775	8.6985	7.6726	8.1561	9.5715	8.3144	8.1973	9.9928	8.097	8.6049	7.9301	8.8762	8.5093	8.6252	8.6295	8.0132	8.1938	8.8498	8.6159	8.6169	8.1789	9.1216	7.7401	8.493	8.8696	8.8492	8.4428	8.3665	8.2639	8.41	8.7051	8.891	9.11	9.8847	7.7918
ABAT	6.4669	6.6708	5.8422	11.8235	7.0441	6.3545	5.8832	8.161	6.2437	8.875	5.9971	8.5384	6.6225	7.4139	7.9118	8.0988	4.5987	7.2531	7.6958	5.7444	5.9724	9.0276	9.1188	7.0273	7.3369	7.8717	7.0037	6.2418	6.1965	8.3408	7.5697	6.5461	6.8448	7.0236	7.9168	5.6937	8.1076	7.1949	8.5541	7.8523	8.8293	7.1899	8.1793	9.0427	5.8363	6.0013	7.6792	8.0975	6.8537
LOC100129637	5.3127	7.3716	7.0629	6.9	7.7766	7.3736	6.858	7.0521	8.7492	7.2305	8.2238	8.3639	7.9697	8.0646	7.4557	7.5445	7.6993	7.8929	9.3877	7.6831	7.9119	8.1557	7.6137	7.9951	7.7377	7.8961	8.6238	5.7761	6.8749	7.1879	8.2678	8.6567	7.2843	8.1235	6.9479	6.9047	7.0956	7.9182	7.7701	6.8297	6.461	5.8739	8.1831	7.7151	6.9946	8.6421	7.8871	6.9539	7.3421
ZNF780A	6.3084	6.9646	7.2163	7.9817	8.1359	8.609	5.9335	6.9699	7.9072	7.2116	7.5989	8.3515	6.8263	8.1333	7.2821	7.8945	7.5348	8.2484	7.3772	8.0309	7.9034	6.8919	8.5838	8.3392	9.131	7.9822	7.0167	6.4745	8.2958	8.0952	8.5338	7.4016	7.3826	7.4813	8.0077	7.9194	7.0126	7.387	7.7986	7.9317	8.4278	7.4949	7.6272	8.2106	6.8098	8.3699	7.5465	7.5463	7.4082
ZNF780B	6.2873	7.525	7.8186	7.7698	8.7559	9.4087	6.871	7.047	8.7296	6.7836	8.6976	8.4683	7.277	8.9755	7.5042	7.8084	8.4905	9.0699	7.0922	7.9649	8.8499	7.0526	8.1843	8.2702	9.2363	8.0207	7.199	6.714	8.3329	8.127	8.7503	7.772	6.9624	8.368	7.7772	8.2607	7.0575	7.974	7.7607	8.7353	8.7466	7.6851	8.1561	7.0468	7.7319	8.8983	7.7382	7.2561	8.2159
TLN2	8.268	8.312	9.4859	9.6416	9.7443	7.4669	5.9457	7.9394	8.6704	8.5827	9.9481	7.4153	8.7937	8.0769	8.5081	7.0904	9.2517	9.865	7.4535	9.2639	8.6823	5.734	7.7534	7.6197	8.5273	8.3249	5.7368	9.1837	9.1443	8.7873	9.7936	9.1529	8.8474	9.5648	8.3721	6.7891	9.4173	10.0246	9.2925	8.8064	9.7944	8.9588	8.7737	10.1833	7.5248	8.5268	8.4804	7.6358	7.6287
FRG1	9.2629	8.737	7.7817	9.2379	9.1268	9.564	10.3472	9.0845	9.7714	7.9027	8.2434	8.8693	8.5848	9.0014	8.6501	9.2274	8.1304	8.9313	8.5397	8.82	8.9119	9.0538	8.4872	8.3955	9.0925	9.1998	8.9753	8.7689	9.1102	7.2782	8.4955	9.2334	8.7339	8.508	8.9527	9.2057	8.0957	7.217	9.0474	9.6559	9.1039	9.9938	8.9204	8.7413	10.0051	8.7971	8.6057	9.6716	9.7744
FRG2	0	0	0.4402	0	1.4364	0	0	0	0.8277	0	0	0	0	0.5003	0.8359	2.0057	0	0	0	0	0	0.4236	0	0	0	1.1659	0	0	0	0	0	0.5528	0	1.6464	0	0	0	0	0.4018	1.1072	0	0.7791	0	0	1.0562	0	0	0	0
RHEBL1	4.7179	5.9139	4.902	5.2372	5.4198	6.6559	8.1958	5.4893	6.1206	4.8303	5.0932	3.3738	5.7283	5.2903	6.3688	5.4621	3.5466	5.6749	6.1585	5.5001	5.4225	6.9843	4.7587	6.2894	5.1644	6.4192	5.8574	5.5351	5.7336	3.98	3.7424	6.8209	5.3723	6.0015	4.8257	6.6468	2.9618	5.9911	5.6012	5.2455	4.6444	5.8017	4.8739	5.335	7.0676	5.1926	6.487	6.7456	7.0503
ZNF41	6.5401	7.6825	6.8067	7.3996	7.5891	7.6936	7.3857	7.4607	7.4316	7.1871	7.6177	8.8727	6.93	7.9496	7.2858	7.7169	7.472	7.3319	8.2348	8.1288	8.136	8.0912	7.1676	7.1744	7.2641	7.4368	8.3717	6.5257	8.2871	8.7284	7.7246	7.7627	7.4787	7.7703	8.274	7.4528	7.5299	7.7542	7.9222	7.1751	7.4181	8.1453	8.2903	7.1375	7.2662	7.2264	7.2802	7.9142	8.4074
IFT80	9.1824	10.0968	7.6567	9.3682	9.9896	10.3077	10.7443	8.323	9.2868	9.2953	10.1107	9.0202	9.8986	9.7368	8.9828	9.2243	10.0508	11.2214	9.8597	9.728	8.9981	10.9772	9.2203	9.2571	10.997	9.1863	10.8229	9.387	9.7392	8.954	9.5882	9.5442	7.5163	10.0995	9.5829	10.4238	8.903	9.9497	8.6518	9.7396	9.1721	9.7013	9.6511	8.8545	9.9681	10.2227	10.183	9.2695	9.1871
FBRS	9.7967	10.5636	10.7795	10.9313	11.1832	10.0304	8.9814	10.2592	10.4079	11.0029	10.8836	10.987	10.4017	10.6259	10.3349	10.8129	10.3849	10.7895	11.8161	10.7338	10.6815	10.1674	10.3324	10.9364	10.6837	10.4725	10.665	10.451	9.7391	9.8484	11.6553	11.463	10.4599	10.4582	10.3952	9.4958	11.1353	11.1137	11.1948	10.393	9.9512	11.1227	11.301	10.6863	10.5817	10.641	10.8308	10.2023	10.4229
ZNF414	5.5198	7.525	7.4955	6.3552	7.8621	9.1304	7.2185	7.2259	6.7488	7.0169	7.7827	7.4879	7.5665	7.1278	5.8162	7.0813	8.3037	8.2884	8.9178	7.9357	8.0321	7.356	6.688	7.3786	6.9735	7.4471	7.9411	6.6918	6.0939	6.434	7.507	7.3816	7.2534	7.7303	6.238	6.7276	7.4006	7.8804	7.598	7.7347	7.9016	7.0643	7.3551	7.7616	8.1562	7.6015	7.9735	6.5889	8.0103
IFT88	7.3097	7.1998	6.1336	6.8245	6.6619	5.8885	7.7781	6.8021	7.4381	7.9653	7.1715	6.8111	6.891	7.7585	7.7291	8.128	6.6229	8.2361	5.7258	7.2768	7.4642	8.6078	8.0623	7.3182	6.956	7.4368	6.6075	6.8204	7.7557	6.0493	6.7782	8.064	6.9502	7.0471	7.3721	7.0748	6.3503	6.8015	7.179	6.7074	7.3759	6.337	6.9309	7.3665	7.9926	7.409	6.8216	7.203	7.4935
IL10RA	8.0597	10.2332	7.1233	9.3988	8.1271	8.2596	7.8154	10.6492	10.1431	8.5591	9.8292	10.9279	10.6093	10.6581	8.66	10.8507	6.9172	8.2884	6.9572	9.3421	9.2162	9.255	8.8601	9.0778	8.6302	8.3958	8.2224	8.7161	9.6299	9.772	8.2057	9.1326	10.6477	9.527	10.5014	10.3223	7.4045	8.93	10.7693	9.7139	8.6531	9.2879	10.6428	8.9806	9.1923	8.1979	7.2161	10.6083	9.5663
POU5F1B	2.9827	4.7839	3.0242	1.8038	4.2417	3.6877	6.8667	1.0415	6.5098	3.9282	2.5041	4.8353	3.1379	5.4077	3.5474	1.842	4.185	5.439	4.7886	7.0272	2.9884	1.761	2.1421	3.8326	3.1115	3.4917	4.4548	2.4373	2.205	3.7581	3.6831	2.7231	1.2593	3.7849	3.972	2.1573	4.035	4.7214	3.6192	4.9901	4.0972	1.643	5.1911	5.8461	4.3271	3.2862	4.6873	5.7258	4.5102
SP1	10.7884	11.2411	11.4178	11.2171	11.9697	11.1292	10.3559	11.2573	11.7026	11.0099	11.3744	11.5539	11.0239	11.6311	10.9464	11.0189	10.7786	11.1828	11.9011	11.3097	12.1002	10.6996	11.9064	10.9311	10.9906	11.3746	11.5346	11.4442	11.314	12.0451	11.2281	11.6077	10.951	11.607	11.4146	11.0428	10.8081	11.5119	11.3701	10.9579	11.5037	11.5586	11.6691	11.3547	11.31	11.2815	11.3931	11.4171	12.0869
SLC27A4	9.3392	10.1173	10.7865	10.8072	9.9592	8.9152	8.0639	9.3751	8.7889	10.6804	10.1401	8.7076	9.5179	8.9551	10.6275	10.0522	10.6564	8.6376	10.0883	9.2049	10.2641	9.3961	9.8401	9.8088	7.7665	11.2494	8.6454	10.0549	9.9979	9.4268	10.5483	10.2747	11.2557	9.6284	9.0303	9.0258	9.6643	11.0483	9.9216	9.9347	10.0232	10.2037	8.8039	10.2667	10.1728	9.4266	11.6684	9.5016	8.8939
SP2	8.3768	9.3881	9.4001	8.548	10.0503	8.8658	8.1381	9.5735	9.5454	9.0668	9.1661	9.337	9.3541	9.7148	8.7897	8.8902	9.494	9.5552	8.763	9.674	9.6043	8.8101	9.5125	9.2607	9.4747	8.7527	9.0579	9.3447	9.239	8.8499	9.4347	9.6495	9.2952	9.766	8.8582	9.1715	9.3942	9.3156	9.5361	9.1324	9.6064	9.3149	9.5373	9.4891	9.4612	9.151	8.8192	8.896	9.407
OLA1	11.3705	12.1919	11.9851	10.3935	10.6549	12.0977	12.6055	12.1131	11.8405	10.6864	10.4299	10.055	10.9693	10.5852	11.5083	10.6813	11.1751	11.3111	10.8811	11.2441	10.7562	11.8728	10.964	11.353	10.6059	10.6808	10.4029	11.2398	12.0818	10.8661	10.4582	10.7326	11.2718	10.7705	10.5189	10.6878	11.5424	11.0628	9.8506	10.579	11.5473	11.2628	10.1954	9.995	11.2484	11.2498	11.2001	10.4854	11.8588
PNOC	3.3513	5.8039	2.8917	4.4582	2.2749	3.932	4.6763	4.3255	5.9947	4.9516	4.7951	7.4968	5.9868	5.1458	2.6993	5.7888	2.0881	1.1918	0.9283	3.1592	4.5662	4.4477	4.5451	4.8584	3.9089	3.1834	1.7336	5.1671	4.9038	4.9029	3.854	3.4336	3.3306	6.7139	5.8389	6.7891	2.6855	4.8955	5.4182	6.5083	4.2041	4.1268	6.7494	5.8205	4.1037	4.9118	1.8881	6.1673	3.8425
CNTF	2.4862	2.8469	2.281	3.5235	4.4078	1.5758	2.3735	3.5006	3.2515	2.9749	4.3455	2.1063	3.7392	4.4857	4.1914	4.5749	2.0944	4.0837	3.1169	2.4421	3.2174	3.1458	4.5549	4.2529	1.8689	3.4529	2.8866	2.9681	1.5296	3.8752	4.0407	4.4904	3.0748	2.5077	3.4096	2.7587	3.1553	3.4793	3.4919	3.2437	3.0419	1.9502	3.125	2.3327	3.4693	3.5247	3.1134	3.9785	2.7483
MCM10	8.5814	8.4204	8.4271	7.1693	9.3582	8.0534	8.6339	8.6476	9.0218	7.8646	7.7489	7.901	8.2261	8.3704	7.9047	6.2876	8.3558	8.7117	6.9361	8.7034	9.5129	9.3418	9.0333	8.2325	8.5753	8.2023	8.5479	8.9648	8.3962	8.4079	9.0119	7.9623	9.6224	8.5948	7.1011	8.9267	8.1949	7.9996	7.0934	7.7137	9.409	8.4677	8.011	5.0791	8.4544	8.691	6.7267	8.696	8.6816
PDIA5	10.9355	9.7983	8.8268	11.2384	9.9764	9.2877	10.0521	10.1083	9.04	10.1816	9.3955	9.5545	10.0911	8.4409	9.8335	9.8589	10.9226	10.1266	8.6475	10.6742	9.7223	9.745	10.1155	10.1104	10.1395	10.423	10.0093	9.3651	9.8136	9.1894	10.3082	9.1314	9.5783	10.1088	9.6994	10.2462	8.8486	10.1073	9.7764	9.8898	9.4672	10.1799	9.5433	9.3046	9.5358	9.8317	9.5803	9.7493	9.0392
SP4	7.2564	8.2208	6.9468	7.311	8.225	6.7061	8.6658	7.5732	8.5473	6.9087	7.0794	8.2994	7.9163	8.1205	7.9739	8.1717	7.7555	8.97	6.074	7.9625	7.2022	9.1763	7.4316	7.9748	8.6602	7.7435	7.5428	7.5978	8.0847	8.4403	7.9518	7.9405	7.534	7.9796	8.6077	9.076	7.797	7.4857	7.7924	8.7902	7.7018	7.5971	8.5502	7.3171	6.5849	6.99	7.3295	8.173	8.2211
TMEM38B	8.1734	9.5104	9.3978	6.324	9.1135	9.9769	9.9033	6.8884	6.8099	7.8135	8.724	7.3437	9.3016	8.4766	7.8296	8.0897	8.4584	7.366	8.2647	7.2454	9.0598	8.3394	7.0843	8.0385	9.1134	8.7998	9.4699	9.7719	9.4035	8.3664	7.3301	8.8262	7.5231	7.8417	7.4743	10.2921	9.7646	8.8245	7.5117	9.1383	9.3773	7.1321	7.1029	5.5523	8.7224	8.3629	7.5255	8.4448	8.2433
THUMPD3	9.2439	9.7664	10.1021	10.0375	9.7233	10.9079	9.6742	9.0915	9.4796	8.7676	9.3322	9.473	9.6868	9.404	9.1432	10.2787	9.5841	9.4238	9.8381	9.4969	9.3786	9.8896	9.5149	10.1119	9.5059	9.2434	9.546	9.8059	9.5328	9.6411	9.6272	9.123	9.5336	9.1652	9.6755	10.0245	9.5798	7.0793	9.4716	9.6483	9.8541	9.6075	9.6845	9.0889	9.9411	9.2578	8.9563	9.5887	9.6989
IGFBPL1	2.4862	3.4242	4.3661	1.6716	1.9951	3.932	5.5057	0.6128	3.7851	1.5218	2.27	4.2196	2.9073	2.4749	3.0802	3.1994	1.5152	2.5133	1.7038	3.0176	4.7078	8.6141	0.6966	7.1008	6.4495	4.6225	3.5905	5.2455	6.5847	1.8361	2.408	4.5201	3.901	6.0015	4.1054	2.4891	1.7065	2.6031	2.5406	3.8547	3.0419	3.9375	3.125	0.5895	0.4434	3.959	1.2331	4.8385	3.8425
SP5	2.7557	1.8698	0	1.8571	0.89	5.1323	2.6386	4.8337	0.4724	0.6994	0.5108	2.7026	0	1.1658	1.3618	4.9211	0.5505	4.11	3.6712	4.8977	1.2608	11.2653	0	10.564	3.5373	2.039	0	2.2058	1.814	0.9737	0.6214	0	4.9688	5.0794	2.8237	0	1.4911	2.6031	3.274	5.3169	0.4102	1.2823	2.2031	1.817	1.0562	3.4197	1.701	3.1413	5.9288
ATG4C	7.2455	7.8905	6.9839	7.5851	6.1228	7.7452	8.2976	7.4077	7.6309	7.124	7.2176	7.9371	7.7736	7.2309	7.1328	8.139	6.5604	7.6959	6.9883	7.9084	7.1105	8.7632	8.161	7.737	7.2747	7.1388	6.9504	7.5737	7.7599	7.5171	7.5553	7.2102	7.8164	7.2137	8.0497	7.5886	6.7946	6.7868	7.6497	8.3962	7.187	7.8077	7.2517	7.7034	7.3608	6.6501	7.4308	7.9709	7.3919
ATG4B	8.99	9.971	9.2611	10.0175	9.8286	9.7594	10.7116	9.4611	10.3885	9.9391	9.8886	9.6546	10.0224	9.9728	10.3274	9.5578	10.709	10.4517	10.0347	9.7826	9.323	9.9708	10.3524	11.1302	10.3983	9.9465	10.7996	9.6999	9.4981	8.6738	10.8893	10.0428	9.0488	10.4472	9.4516	9.5634	10.7675	9.9525	9.8611	9.8979	9.3586	9.2595	10.2928	9.9669	10.4893	10.3381	10.5623	9.6797	10.2482
ATG4A	8.4734	8.3438	8.0863	8.9306	7.8434	8.4317	9.9244	8.0444	8.2552	7.8646	7.3624	8.9852	8.1189	7.7912	8.459	9.0059	7.8888	7.6381	7.8813	8.3332	7.7457	8.6328	6.6662	7.6902	7.7386	11.5407	8.2802	8.0087	8.1941	9.8851	8.075	8.1777	8.8809	7.7899	8.5109	8.7213	8.3847	8.1844	8.2276	9.0374	7.9232	8.9754	8.1324	8.4543	8.6519	8.1658	8.2024	8.4805	8.8426
THUMPD2	7.2346	7.4612	7.6749	6.9774	7.8407	8.2836	8.9267	8.2934	8.1331	6.8079	8.5187	8.0995	8.3054	7.9277	8.0095	7.6254	8.4792	8.3766	7.8757	7.5992	7.1141	8.7113	7.6412	7.7873	9.3276	8.1111	9.2887	7.3925	8.921	7.5196	7.8444	7.9677	7.6882	8.4842	7.4619	8.3398	7.8432	8.1844	7.7903	7.5663	8.2996	7.7296	7.2171	6.8588	8.0368	8.2601	7.5876	7.4771	8.1357
LOC441208	3.1787	5.6849	5.9122	4.8125	5.9838	5.6012	3.6439	5.5229	5.4596	4.8616	5.8978	6.4512	5.2987	6.325	4.3663	6.5221	7.1615	6.2865	4.9448	5.6274	6.8429	4.6767	4.9153	4.8584	5.8728	5.9088	4.824	4.9594	5.8003	5.3058	5.8121	6.37	4.9527	6.1901	5.5732	5.0574	6.1161	5.8571	6.2812	5.7368	5.4622	5.686	6.9847	5.583	4.4976	6.1727	5.97	5.2054	5.3872
ATG4D	7.9746	9.6168	10.7191	8.5021	9.3942	10.7737	8.8822	8.88	8.7292	8.6143	9.1434	9.3037	9.6952	9.1394	8.7898	8.1462	10.9287	8.5952	10.6799	9.676	9.6574	8.5355	8.5622	8.7997	10.3445	8.7985	9.9003	9.4876	8.4449	9.3107	9.3866	9.8648	8.6765	10.163	8.357	9.8004	11.245	9.7896	8.4297	9.6021	9.511	8.8314	8.8546	9.5519	9.62	10.8077	9.8869	8.273	9.1772
PHOX2A	0	0	0	0	0.89	1.7558	0	0	0	0	0	0.6332	2.9073	0	0	0	0	5.2409	0	1.1716	0	0	0.39	0	0.8139	0	2.4986	0	0	0	0.3439	1.2635	0	0	0	0	0	2.4626	0.4018	3.6924	0.4102	0	1.0214	0.5895	0	0	0.5363	1.5063	3.2392
PHOX2B	0	0	0	0	0	0	0	0	0	0	0	0	0	0	1.1227	0	0	1.4396	0	0	0	0	0	0	0	0	0	0	0	0.402	0.3439	1.9265	0	0	0	0	0	0	0	0.4697	0	1.0525	0	0	0	0	0	0	0.3474
SNORD114-31	0	0	0	0	0	0	0	0	0	0	0	0	0	0	0	0	0	0	0	0	0	0	0	0	0	0	0	0	0	0	0	0	0	0	0	0	0	0	0	0	0	0	0	0	0	0	0	0	0
SNORD114-30	0	0	0	0	0	0	0	0	0	0	0	0	0	0	0	0	0	0	0	0	0	0	0	0	0	0	0	0	0	0	0	0	0	0	0	0	0	0	0	0	0	0	0	0	0	0	0	0	0
LRGUK	2.1545	3.4242	1.651	1.2087	1.4364	1.3701	3.7598	0.6128	1.1126	0	1.8274	1.6798	2.4729	3.0808	2.3001	3.7996	4.4223	5.791	3.1901	2.1178	0.7639	2.9684	0.9494	1.8677	1.8689	2.2422	3.4441	1.7693	0.704	1.8361	2.6123	2.2435	2.0483	3.0433	1.3334	3.775	0.5387	0.6452	3.6139	2.8392	0.4102	1.6545	1.6134	1.5939	1.8151	3.8006	4.6873	2.5998	2.6263
MPHOSPH8	8.5814	9.2793	8.3877	8.9097	9.4787	8.7891	8.1001	9.5544	9.0045	9.3158	9.0679	9.6257	9.1364	9.5674	9.3638	9.0698	9.0401	9.3604	8.6781	8.9872	10.0385	9.2853	9.8065	8.4354	9.2417	8.6997	9.4841	8.6883	9.4457	9.2891	9.4941	9.0294	9.1183	9.3677	9.2466	9.403	8.8863	8.8911	9.3072	8.9759	9.1091	9.194	9.6037	9.4025	8.8991	8.9652	8.6338	10.0953	9.1091
UPK2	2.1545	0.9146	3.4104	5.5105	3.9938	2.7955	0.6066	2.6534	3.3091	5.4403	1.6434	1.9087	1.8483	1.6194	3.8814	1.1969	0.948	2.1456	0.5375	1.8095	1.2608	5.7524	10.2473	3.0993	1.0955	3.5326	3.0973	0.487	2.866	2.0748	5.8993	0.9514	2.7916	1.188	4.266	0	1.7065	2.3069	1.5496	2.7595	1.4029	2.4994	2.9438	1.0068	1.9556	3.6227	0.9264	1.2513	1.7871
CFH	11.5507	9.2481	10.0487	9.6705	9.0476	9.8213	8.74	11.2753	10.1841	11.5359	9.7644	13.1826	10.0816	10.6946	9.1788	11.4248	9.7783	10.7292	9.4464	10.8385	10.3896	10.4699	8.6263	10.2913	11.5961	9.6697	11.2357	10.9151	10.5325	11.1446	11.4488	10.854	10.0206	9.8248	12.0017	10.5842	10.941	9.1393	11.0841	10.4791	9.3272	11.7861	12.1932	10.2884	9.5337	9.06	8.3107	12.3761	9.6562
CFI	10.5085	7.7071	4.2356	8.7028	6.1918	7.8823	7.4901	8.367	8.4987	8.753	7.3399	9.4402	7.9697	7.9925	6.3058	10.0656	6.8256	11.0079	6.6743	8.8066	8.3853	8.9127	6.5177	8.9763	8.9692	8.7402	8.1475	9.1238	8.69	8.3803	9.6331	7.8645	9.9142	7.3999	11.0035	8.0254	8.256	9.1421	9.9691	8.9956	7.1607	9.5862	9.2628	9.6876	6.086	8.1329	5.9173	10.0653	7.4604
PNP	10.356	10.5551	10.4802	9.22	10.3711	9.9729	11.7355	10.3867	10.1763	10.4268	9.9927	10.264	10.4634	9.4466	11.3524	10.615	9.463	8.6668	11.3084	9.972	10.6483	10.6901	10.1466	10.4953	9.4255	9.9974	10.1825	9.9119	10.4921	10.4328	10.6673	10.924	10.1097	9.3414	9.8503	10.4948	9.1343	10.319	10.6182	11.0778	10.5097	10.8001	9.2433	10.7091	10.2894	9.8508	11.2887	11.4022	8.9633
ANKFY1	9.7929	10.0369	10.5743	10.4751	10.1769	9.6849	8.5757	10.802	10.1172	10.0671	10.3659	10.3741	10.5808	9.9912	9.6184	10.1174	10.2177	10.0271	9.7918	10.0291	10.7445	9.8713	10.558	10.7502	9.9759	11.0914	10.157	10.1136	9.4702	10.8863	10.8416	10.1205	10.304	10.7316	10.5079	9.7604	10.5191	10.8961	10.9549	10.5655	10.9307	10.6155	10.641	9.8408	9.9985	10.3569	10.1618	10.6465	10.162
C1orf14	0	0.9146	0	0	0	1.13	0	0	1.3504	0	0	0	0	0	0	0	0	0	0	0	0	0	0	0	0	0	0	0	0	0	0	4.1918	0	0.5121	0	0	0	0	0	0	0	0	0	0.5895	0	0	0	0.5462	0
CFB	11.0462	8.986	7.6636	10.6871	7.9393	9.5645	11.3256	11.7377	9.3633	11.6305	10.4359	12.1403	9.1944	8.8607	11.2129	13.5335	6.8078	9.2642	7.0874	9.7806	10.4339	8.9976	7.7113	11.1306	9.2436	10.3445	8.3009	11.0906	10.6052	9.9166	11.5117	9.8849	10.7068	8.8239	11.4662	10.0167	9.7048	10.2517	11.3407	10.3644	8.368	11.4972	11.8025	10.7496	11.5763	9.4782	10.2076	12.7237	11.1805
OR5P3	0	0	0	0	0	0.4815	0	0	0.4724	0	0	0.6332	0	0.5003	0	0	0	0	0.5375	0	1.0337	0	2.0369	0	0	0	0.6612	0	0	0	0	0	0	0	0	0	0	0	0	0	0	0	0	0.5895	0	0	0	0	0
OR5P2	0	0	0	0.9063	0	0.4815	0	0	0.4724	0	0	0	0	0	0.4777	0	0	0.8924	0	0	0.7639	0	1.5171	0	0	0	0	0	0	0	0.3439	0	0	0.5121	0	0	0	0	0	0	0	0	0	0	0	0	0	0	0
MLLT4	9.4854	10.3841	10.7812	11.2049	11.8832	10.0407	11.0421	10.7493	11.2731	10.9162	11.2239	10.3548	10.8575	10.378	11.0632	10.977	9.9868	11.119	10.4232	11.3744	10.8391	10.8705	11.586	11.52	10.0593	11.2673	10.3735	10.5275	9.5739	11.2132	10.6033	10.9118	10.6602	10.5046	10.8098	9.0853	10.2952	11.4635	10.9363	10.7196	11.0852	10.5128	10.6503	11.2407	9.6526	10.1207	10.9538	10.0346	10.1209
SNORD115-6	0	0	0	0	0	0	0	0	0	0	0	0	0	0	0	0	0	0	0	0	0	0	0	0	0	0	0	0	0	0	0	0	0	0	0	0	0	0	0	0	0	0	0	0	0	0	0	0	0
CREBBP	9.6138	10.4874	10.6319	11.1604	12.2699	10.2382	9.5337	11.0151	10.9349	11.2689	11.7124	11.7469	11.0661	11.2171	11.0866	10.8721	11.1423	11.4179	10.2312	11.1319	12.2245	10.349	11.2958	11.2674	12.1385	11.2731	11.3962	10.749	10.6935	11.3514	11.7202	10.8419	10.8492	11.4528	11.2104	9.9132	11.98	11.2731	11.239	11.2617	11.0597	10.9898	12.205	11.0486	10.7376	10.7073	10.9913	10.8954	11.2614
PNN	10.2739	10.8524	10.7352	10.8358	11.8758	10.0282	9.4413	11.0454	11.4109	10.9264	11.7623	10.9613	11.0604	11.557	10.4996	9.7776	11.6686	11.7489	11.6991	11.3614	10.6278	10.6951	11.0132	11.4119	11.7052	10.6034	12.8969	10.8891	10.6973	11.2513	11.8059	11.1343	10.2158	11.9174	10.1833	10.4299	11.1089	11.2123	10.5812	10.6721	11.4332	10.8913	11.0093	10.3928	10.4337	11.4144	11.0932	10.6219	10.8456
PHYHIPL	4.9723	0	3.385	2.2063	2.0978	0	3.3416	2.9187	0.7927	3.1685	0.9037	2.5426	1.3306	5.3399	3.0876	2.0796	2.3913	5.1011	1.9411	6.0777	2.0429	8.2952	5.499	4.5156	6.1511	6.4407	0	2.0717	3.9089	2.8636	5.0007	4.686	0.6775	0	6.0224	2.9773	0	0	2.8595	3.5241	1.6573	4.2592	3.6252	2.0119	3.5876	5.6405	1.8508	5.9579	2.3486
ATP6V0E1	12.3318	11.4049	11.8216	12.1824	11.3722	12.1392	12.2706	11.7281	11.1555	12.1542	11.0841	11.5496	11.5618	11.5096	12.4653	12.4149	11.3069	11.0264	11.8184	11.6637	11.1409	12.327	11.4478	11.2621	11.4749	11.7578	11.2319	11.8861	12.3294	11.3927	11.0472	11.6223	11.7314	11.7409	12.0826	11.9952	11.5862	11.5329	11.7401	11.9271	11.6946	11.9025	11.0817	11.4228	12.1251	12.6122	11.8847	12.0712	11.186
ATP6V0E2	9.6515	9.0954	9.1413	8.2924	9.0694	10.6941	9.2881	9.1106	8.7961	7.4619	9.6561	7.1665	9.5632	8.6738	7.1765	8.9301	9.4837	8.2042	9.6975	8.3499	7.5791	10.7954	9.0062	12.0298	7.9589	9.6594	9.7984	9.0338	9.5893	8.1903	8.5336	7.8587	9.0937	9.7024	9.0837	9.3654	7.8657	9.6441	9.4351	9.4656	9.457	8.6689	8.3207	7.7478	10.0096	10.1394	6.1906	8.2382	8.9569
RNF128	7.8527	5.3513	6.2259	7.5653	4.7562	7.7768	5.4025	3.534	4.1737	6.4852	4.9419	5.8654	5.4987	6.0186	9.2761	9.5311	3.7595	3.0492	9.3598	6.708	5.1235	6.0854	9.8015	5.8989	9.2381	9.8756	8.3384	7.6876	8.2217	9.9809	6.1386	8.6002	8.3992	4.7082	8.2113	2.9858	7.2839	7.9804	7.6427	5.9761	4.2793	4.7998	4.2101	9.6189	6.9254	9.3175	10.9048	6.0318	6.6419
CFP	3.5055	5.4713	3.5041	5.5514	3.873	4.3232	4.9928	6.0112	5.7877	4.1573	5.6396	5.6763	5.7805	6.533	5.6792	7.684	3.8082	4.9527	3.5651	7.4995	4.2058	5.3064	4.0992	6.3442	4.8411	4.7278	3.0973	4.2223	3.8913	4.2954	4.3869	5.6174	6.5118	5.7732	5.7466	4.7213	4.9903	5.9522	7.3045	5.4625	3.8564	5.386	6.5177	5.4394	5.4417	4.9501	4.6618	6.7762	5.8492
AAAS	9.531	10.2574	9.9009	8.9071	9.9629	9.8489	9.6816	10.1525	10.0649	7.2535	9.3294	9.4696	9.9588	9.3269	9.4456	9.1529	8.963	10.1637	10.457	10.1769	10.2402	9.4674	9.4865	10.0734	10.2665	10.0035	10.1947	9.7752	9.7263	9.3148	9.2151	9.2644	9.6185	9.45	9.237	9.7314	9.0119	9.5723	9.4637	9.6865	10.0481	9.4428	9.7403	9.692	10.5935	9.8098	9.4838	10.0832	9.8682
HAMP	2.1545	4.4164	0.7769	5.0782	3.596	3.815	5.896	5.7945	4.7733	2.2458	2.7965	4.2196	5.2001	6.2872	2.3001	5.5707	0	1.8354	2.0567	1.4169	4.8368	6.3254	4.0992	4.2025	4.569	4.3855	3.9024	4.6719	6.2331	4.6309	2.2536	5.4426	5.8617	4.611	4.7188	5.2447	1.2377	3.8616	6.5221	4.8813	3.0984	5.4931	3.4308	5.2985	3.8394	5.059	3.1134	5.0336	5.0022
ZNF394	8.0472	8.5857	9.451	8.5846	8.9451	9.4096	9.1084	8.5183	9.0516	8.1635	8.8647	8.5168	9.2111	9.0863	8.0464	8.9568	8.7677	9.8617	8.8102	8.472	8.9182	8.4293	8.9452	8.8624	8.236	9.5115	9.4852	8.5622	8.9815	8.6647	9.1065	8.8053	8.3585	8.8848	8.9364	9.3299	9.5678	8.9597	8.6758	8.9333	9.322	9.194	9.3324	8.5851	10.1037	9.151	8.5617	8.4656	8.6536
SIDT1	4.6534	6.3015	3.9327	6.3932	4.3663	4.4851	3.0563	5.9133	6.712	7.8254	5.0383	8.549	6.2312	6.686	5.8944	8.8382	4.2915	10.3761	4.2862	5.8422	5.0943	5.0921	5.3032	7.2836	5.9544	8.8198	6.4145	6.9337	5.0751	8.3423	7.0007	5.1707	6.8316	6.2398	8.1353	5.3707	4.8388	6.9537	7.9431	7.2017	6.1968	8.1955	8.1921	6.7682	5.3682	6.0372	5.9596	7.1619	6.748
SERPINA10	0	0	0.7769	0.9063	0	0.4815	0	0.6128	0	1.5218	0.5108	1.9087	0	1.802	1.5668	0	0	2.9726	2.3401	0	0	0.4236	0	0	1.5334	1.8022	0.6612	0	0	0	0.3439	0	0	0	0.5913	0	1.4911	0.6452	0.7159	0.4697	0	1.0525	0	0.5895	1.2865	0.8547	2.3369	1.5063	3.9224
SIDT2	9.809	10.0233	8.6831	9.768	9.0461	9.5949	7.3305	10.154	9.4407	11.1781	9.4226	10.133	10.5026	9.7124	9.0033	10.2597	8.7741	10.0707	9.9041	9.1933	10.3313	9.6575	9.842	9.9458	9.3674	9.9197	9.2258	9.2681	9.5817	10.2763	10.066	9.5629	10.7132	9.3506	10.423	9.8587	9.1131	10.1929	10.9353	9.7033	9.7129	9.9413	10.1823	10.9882	9.4774	9.2133	9.2638	10.278	9.7883
SNORD115-7	0	0	0	0	0	0	0	0	0	0	0	0	0	0	0	0	0	0	0	0	0	0	0	0	0	0	0	0	0	0	0	0	0	0	0	0	0	0	0	0	0	0	0	0	0	0	0	0	0
TAF8	7.9699	9.3118	8.5909	8.652	8.7588	9.201	9.0612	9.2616	9.5551	8.5991	8.7808	9.5786	9.4034	9.7714	8.9217	8.5866	8.9777	9.3594	9.2624	9.4944	9.4189	9.5708	8.787	9.3123	9.1456	8.925	8.8627	8.6296	8.4568	8.5776	9.1584	8.9321	8.867	9.9941	8.7038	8.6149	8.83	9.1707	9.5918	8.6549	8.6648	9.1771	10.0147	9.0302	8.3627	8.7491	8.9641	10.0832	9.2635
PISRT1	0	0	0	0	0	0	0	0	0	0	0	0	0	0	0	0	0	0	0	0	0	0	0	0	0	0	0	0	0	0	0	0	0	0	0	0	0	0	0	0	0	0	0	0	0	0	0	0	0
SIX4	8.5639	8.7636	7.392	7.7347	9.1168	7.8579	8.5131	8.8044	9.404	8.3516	9.1501	8.9422	7.8569	6.9409	6.4871	7.7432	9.2082	9.2732	6.5547	9.0142	7.6157	7.4989	7.9671	9.1905	9.5356	8.9882	10.1243	8.5234	8.8618	10.1838	8.7665	7.1355	7.6259	8.7138	8.5406	8.9968	8.2981	8.1009	7.345	9.1991	10.3238	9.2527	8.7737	5.944	7.8978	7.2419	5.2449	9.5904	8.7462
LOC283070	6.6923	8.0675	8.5735	8.3144	9.6616	7.3974	6.1613	7.5408	8.8483	9.7271	9.6177	8.4502	8.3289	8.3686	7.2265	7.699	6.7467	9.5102	8.2816	9.5692	9.9146	5.1626	7.8555	6.8775	9.1571	6.4296	8.2775	8.7676	8.7097	9.2957	5.963	8.4113	9.2863	10.4538	8.5008	6.9725	7.5752	9.5201	8.4821	8.4559	8.822	7.8797	8.6952	8.6981	8.0796	9.5883	7.2378	8.5317	9.3364
SIX6	0	0	0	0	0	1.7558	0	0	0	0	0	3.5873	0.7226	0.5003	0	0	0.5505	2.4008	0	0	0	0	0	0.4631	0.4635	0	0	0	1.814	0	0.3439	0.9514	0	0	0	0	0	0	0	0	0	0	2.356	0	0.4434	0	0	0.9414	0
PM20D1	0	1.4698	1.0498	1.4586	0	0.8419	0	2.5267	0	0.6994	0	3.1233	2.6326	1.964	1.1227	0	0.948	2.6176	0.5375	2.2503	0.432	0	0.6966	2.2585	1.7109	0.6977	0	2.4373	1.5296	1.1923	1.3869	0.5528	1.7821	2.1405	0.5913	1.1068	0	1.7031	2.4587	2.5854	1.2113	1.4804	2.356	1.5939	1.485	0	0	0	1.0631
MR1	9.3822	8.0864	7.5209	7.9283	7.1432	9.0518	9.4434	7.3339	7.3654	8.3977	6.09	8.7057	7.0969	8.0319	8.5034	8.5769	7.6594	7.9814	8.0869	7.9382	8.6171	6.9409	6.8827	7.1166	7.6918	7.7477	8.7523	7.942	8.0577	8.9348	8.075	7.876	7.4241	7.9526	9.2574	8.5935	8.5506	6.9338	8.3044	8.6187	7.4511	7.6314	8.3643	7.8868	8.5405	6.9338	6.5985	8.8143	7.9903
MGC4473	10.7377	4.155	0.7769	0	4.2088	1.3701	1.8535	0	0.4724	0	1.1855	4.038	4.7553	0.5003	0.8359	1.4454	9.0603	5.522	0.5375	6.6671	3.1745	0	0	7.3654	8.3442	0	5.3616	6.0799	1.1751	7.1404	2.2536	1.7375	0	2.8859	4.633	7.1353	5.8134	2.9576	1.5496	5.9936	7.407	1.4804	0	1.817	5.0766	1.7762	0.5363	1.2513	1.9985
SIX3	0	1.8698	1.8062	0.5232	0.5126	8.0252	0	0	5.6273	0	0.5108	2.575	6.9976	1.802	1.9059	0.5168	0.948	4.6423	0	1.4169	1.6297	0.4236	1.6657	1.7097	4.2904	5.0858	1.7336	2.6368	4.1686	3.367	4.2709	0.9514	0	1.188	1.821	3.1819	1.7065	0.6452	1.1921	5.7472	3.3517	1.6545	1.3476	0.5895	1.8151	0.8547	0	4.3124	0
SNORD115-4	0	0	0	0	0	0	0	0	0	0	0	0	0	0	0	0	0	0	0	0	0	0	0	0	0	0	0	0	0	0	0	0	0	0	0	0	0	0	0	0	0	0	0	0	0	0	0	0	0
WASH3P	7.8527	7.767	8.3862	7.9867	9.0063	8.2836	8.9405	8.2338	9.1718	8.5155	9.9549	8.4883	8.4275	9.4163	8.1337	7.7861	8.5471	9.662	9.4219	8.1353	8.8554	8.1304	8.6753	8.7181	8.9238	8.4117	9.9913	7.6332	7.7174	7.3566	9.3093	8.8425	8.1583	10.0653	7.7971	7.4995	8.345	9.5344	8.2536	7.8996	8.823	7.2989	8.6404	9.2045	8.886	9.1915	9.0922	7.5744	8.4741
CNPY4	9.127	7.454	7.9556	7.2251	7.3192	7.6229	8.7256	7.549	7.7369	8.5991	7.7114	7.3486	8.2632	8.1628	6.9752	7.8602	8.2252	9.8035	8.0456	7.6953	7.6462	9.0984	7.8274	8.9456	7.4565	8.1715	8.6221	7.788	8.2488	7.4039	8.0979	8.2831	7.7196	8.0204	8.8328	8.5138	7.0327	7.4395	8.4664	8.9299	8.5029	9.1646	9.1365	8.0875	8.3627	8.5854	7.7978	7.8607	8.4212
CNPY3	11.0874	11.2262	10.528	9.4238	10.2745	11.7283	11.3097	10.7138	10.6309	11.2169	10.1997	10.8516	11.9449	10.2443	10.3844	10.5128	10.4376	11.2732	10.9416	10.4578	11.1281	10.8038	10.2432	11.3852	11.0657	9.9609	10.7586	10.5678	10.7724	10.5219	10.1356	10.7624	10.4934	12.3063	10.6579	10.3455	10.3351	10.5096	10.7082	10.7748	10.3451	10.2229	10.9802	10.5083	11.5948	10.8513	10.2903	11.8322	10.5123
CNPY2	11.324	10.2268	10.6791	10.2367	10.0526	10.4401	11.6789	10.0838	10.6732	10.7743	9.7792	10.1328	10.3473	9.7823	10.4953	10.6786	9.5326	10.1882	10.8507	10.5575	10.1227	10.303	10.4688	10.808	11.0233	10.234	10.6022	10.6623	10.326	10.106	9.2809	9.9202	10.6253	10.3048	10.4594	9.6795	9.7118	9.6794	9.8686	10.2639	9.9148	10.7875	9.9159	10.1161	11.4946	10.6373	9.7738	11.1527	10.1117
CNPY1	0	0	0.4402	0	0.89	1.5758	0	0.6128	0	0	0	0	0	0	0.4777	0	0	2.2788	0	0.8759	0	0	0	0	0	0	3.1921	0	3.4679	0	0	6.517	0	0	0	2.1573	0	0	0.4018	0.8233	0	0	1.8378	0.5895	2.594	0	0.5363	0.9414	3.2392
NODAL	1.7231	3.3001	1.651	1.2087	1.4364	6.2075	3.0563	2.0618	3.658	1.8054	2.6083	2.575	3.8078	3.5579	1.5668	2.7226	1.9212	4.3101	3.77	2.9412	3.6858	5.9801	3.2765	4.4474	0.4635	5.0043	3.7856	2.2058	2.2553	3.1751	3.305	2.2435	4.4986	1.8305	3.1043	2.9858	4.8158	4.3744	2.7618	1.8849	0.4102	2.6714	2.032	3.9194	3.0971	3.0489	1.4859	1.5063	1.8967
SYNJ1	6.7397	7.4096	7.1307	8.5345	7.0347	6.2607	6.4728	8.5036	7.4251	7.4046	8.7094	9.069	7.9697	8.531	6.6927	8.5572	6.8948	7.8268	7.7482	7.5992	7.7173	8.2024	8.1198	7.0563	8.1365	8.8589	8.802	7.354	7.5091	9.1459	9.7102	8.3444	8.3431	7.9966	8.2526	7.9467	7.9685	8.266	8.5529	7.6817	7.6125	8.8578	8.2831	8.4014	6.7191	7.8891	7.9579	7.9682	8.2511
KNDC1	2.9827	2.4396	0.7769	4.9206	1.8318	1.9159	6.2232	3.3958	2.8478	4.2069	4.6316	2.28	3.7392	3.1498	5.3725	7.5774	0.5505	7.7826	4.7407	1.9719	2.7192	2.9041	4.9876	7.486	3.872	6.8508	3.3649	5.199	6.2088	1.7	2.734	0.9514	7.9362	6.4996	5.5105	1.1068	4.0743	7.2279	7.7478	7.2752	1.7234	4.3958	1.0214	6.8525	2.4109	5.1273	6.3182	6.1857	4.2869
HMG20A	9.188	9.9363	8.9328	9.8154	9.6223	9.3944	9.3203	10.0902	9.7423	9.2931	9.6773	9.5745	9.3412	10.1916	9.9423	9.5193	9.123	9.9203	9.4037	9.8708	9.6236	11.09	9.535	9.0697	9.62	9.3226	9.91	9.4586	9.9574	9.7656	9.2506	9.0229	9.6426	9.4975	9.7554	9.4225	9.8951	9.8318	9.8191	9.4435	9.5954	9.3533	9.836	8.8573	9.028	9.2347	8.357	9.9021	9.3138
HMG20B	9.6201	10.4541	10.9559	10.1985	11.3233	10.4252	10.9808	10.4087	10.438	9.71	10.4384	9.9846	10.3637	9.7944	9.7071	10.3703	11.1904	11.083	10.7081	10.8914	11.6538	10.5821	10.568	10.6313	10.7042	10.0304	10.7435	10.2233	9.9455	9.6088	10.1203	10.2288	10.8369	10.6857	9.5698	9.6067	9.9836	9.9285	10.1827	10.7615	10.2599	10.4049	10.2755	11.1405	10.4565	10.6439	11.4249	10.5125	10.8954
PHOSPHO2	4.0968	5.6667	5.2752	4.3386	5.3908	6.7905	7.2057	4.3631	5.0887	4.5167	5.5768	4.9934	5.7459	4.6699	5.5916	5.8439	4.7852	5.7657	5.2005	5.5952	5.2818	6.9697	6.0962	5.1163	5.6682	5.7249	5.5483	5.3093	6.0884	4.6075	4.3531	5.5028	3.2211	6.2092	5.0846	5.0574	4.9516	5.0261	4.3354	5.6822	4.4284	6.231	5.2465	4.561	5.6049	5.8066	4.499	3.7955	5.3087
AAGAB	10.7949	10.5372	10.8969	10.9895	10.2651	11.0674	10.9808	9.8818	10.1869	10.7353	10.323	9.878	9.6992	10.8604	10.7863	9.5928	10.1456	9.8124	10.0109	10.2832	9.8797	10.1605	9.6664	9.9156	10.7758	10.6544	10.5984	11.3015	10.5109	10.4696	10.3198	10.0319	10.1457	10.0636	10.2717	10.087	11.0513	10.1574	9.7854	10.0502	10.8459	10.4492	9.5008	10.1304	9.9096	10.0018	9.2805	10.6181	9.7509
C4orf19	5.054	6.3803	3.0994	5.4948	7.0153	4.1408	7.4584	2.3877	3.7851	4.6513	4.7742	8.2066	4.3181	3.7757	5.8982	6.6155	5.3582	6.9746	4.0233	6.1779	2.6187	4.4701	10.6274	7.6974	6.5923	4.8259	6.1917	6.9431	4.7771	10.4073	9.2891	6.4306	4.7621	3.7126	7.7772	1.3217	7.2457	7.5388	7.055	8.431	7.1623	5.691	7.6659	6.1768	4.7692	5.7427	4.7639	7.5025	5.5178
C3orf79	0	0	0	0	0	0	0	0	0.4724	0	0	0	0	0	0	0	0	0.5141	0.5375	0	0	0	0	0	0	0	0	0	0	0.402	0	0	0	0.5121	0	0	0	0	0	0	0.4102	0	0	0	1.0562	0	0.9264	0	0
SLC7A6OS	7.6832	8.2	7.3791	8.0462	7.8097	8.5277	8.8543	7.2509	8.3147	8.3814	8.226	8.0327	8.0373	8.1241	8.4222	7.8221	7.4221	8.0952	7.5125	7.1243	7.9682	8.4952	7.8615	7.8728	9.2469	8.0073	7.5472	8.2362	8.0656	7.854	7.685	7.484	7.6094	8.0392	7.7941	8.2834	7.1091	6.9367	7.9513	7.9142	7.9639	7.7181	8.6412	8.4815	8.2163	8.4552	8.4153	8.2999	7.5779
C3orf77	0	0	0	0	0	0	0	0	0	0	0	0	0	0	0	0	0	0.5141	0	0	0	0	3.0787	0	0	0	0	0	0	0	0	0	0	0.5121	0	0	0	0	0	0	0	0	0	0	0	0.8547	0	0	0
C3orf75	8.7567	8.9141	8.5142	7.8943	8.2515	9.9494	10.2905	8.0269	8.4144	7.8014	8.1033	8.4064	8.8497	8.6369	8.6159	8.444	8.4979	8.9186	8.0893	8.3087	8.3016	9.2469	7.9436	8.9142	8.6548	7.4523	8.5546	8.3191	8.5494	7.6453	7.6415	7.8558	8.4007	8.1858	8.5008	8.7447	7.8935	8.4283	8.6286	8.709	8.7609	8.2542	8.1535	7.6464	9.1826	8.1453	7.7043	8.7166	8.1565
C3orf74	0	0	2.6671	1.2087	2.7106	0.8419	0	1.0415	2.0355	0.6994	1.1855	1.6798	0.7226	0.8711	4.7286	0	3.6029	3.835	5.0069	1.4169	2.6406	1.0172	0	0	0	2.579	0.6612	1.1405	0.704	0	0.3439	4.2637	0	2.2735	0.5913	0	2.8755	0.6452	2.5406	0.4697	0.4102	0.4415	0	2.5962	1.2865	0	3.9872	0	0.3474
C4orf10	8.0268	8.6694	8.6454	8.5369	7.8066	8.1621	7.3617	7.7262	7.7658	9.0885	7.364	8.1887	8.1143	7.7543	8.3107	7.9393	7.6717	8.7235	8.4957	8.1923	7.9541	7.3903	7.6471	7.5633	8.7904	8.0142	7.5729	8.3029	7.7411	8.3079	8.092	8.3276	8.7977	7.7916	8.2511	8.3313	7.8217	7.4546	8.8771	7.6336	7.9141	7.5941	8.4482	8.7979	9.0009	7.9773	8.9569	7.517	7.8691
C3orf72	2.7557	0	1.0498	2.4252	6.1316	6.7963	3.3798	0	0.4724	7.6258	6.6739	1.4076	0	6.9981	5.9133	0	0.5505	8.8426	5.3157	6.3649	6.9073	1.0172	5.7318	4.1107	6.9908	7.7309	5.3411	5.2147	4.9038	4.8232	0.6214	1.7375	0	7.3291	1.5977	1.7256	5.4298	5.4734	4.756	6.3608	5.3734	5.5928	4.2101	0	5.6105	8.4488	5.8171	6.4362	5.6909
C3orf71	3.7717	5.3823	4.2372	3.4082	4.7141	5.861	6.4463	3.9343	4.872	4.6268	4.9686	4.4553	4.6472	5.2497	4.9825	4.4945	4.2289	6.1365	4.7161	3.9647	3.913	5.3225	4.528	4.424	4.6583	4.2061	5.0686	3.7054	4.8418	4.6309	3.9858	4.4904	3.5178	5.0611	3.8251	6.1098	3.0433	5.0261	4.9663	5.4625	4.8558	4.6637	4.3623	4.4791	5.6335	4.8725	3.99	4.0965	3.9821
C3orf70	2.9827	6.6582	4.8671	3.2842	6.2002	7.7345	5.1917	3.8835	4.9282	3.94	4.39	8.5016	5.7283	6.8863	7.6095	5.6347	5.1822	7.7741	6.1494	4.6322	8.1034	4.2548	3.9907	5.1163	6.2413	3.8135	4.2931	6.5506	6.2452	5.9921	6.9885	9.2633	4.5638	6.1211	6.4618	4.783	4.6695	5.8144	7.3788	9.2364	8.1934	5.614	5.6855	6.0576	5.5116	4.4067	4.1051	7.203	5.9919
ZNF285	4.4405	4.8295	2.2999	4.7669	4.1751	1.9159	0.6066	2.77	6.9062	5.3549	4.8598	6.6384	3.8732	6.0001	1.7463	5.058	3.5466	2.806	0	2.1178	2.6406	5.7154	2.0369	5.3077	5.854	5.9529	6.0845	3.4108	2.2553	3.1229	6.1927	2.8217	5.3103	3.375	5.2474	2.9858	0.9302	3.1532	4.4086	5.5598	2.7908	3.7959	5.7282	3.1819	5.4887	2.7353	5.2954	5.1125	3.0624
MRO	2.9827	3.0143	2.1914	4.3071	2.6134	2.8756	4.585	3.3958	3.9748	3.8801	0.8872	2.7026	2.2931	5.3792	3.8425	4.5749	3.2269	3.7911	1.7038	3.7124	5.3379	3.5338	3.4504	2.8942	3.9448	4.6584	4.6344	4.2223	6.2571	5.294	4.2301	1.7375	2.7916	3.375	3.6024	2.7587	3.3298	2.3069	5.4921	3.7758	3.8233	2.405	3.4981	2.5962	3.0971	3.3063	1.8881	5.5692	2.6263
ZFP82	4.515	6.7201	5.2383	6.5562	5.7522	8.1592	6.358	4.7511	7.6477	6.028	3.5386	7.2371	6.4292	6.0993	3.5358	6.6452	5.1257	3.835	2.3401	6.7865	6.5361	7.0227	7.7575	4.1725	8.1346	6.5589	8.8948	5.0142	4.064	5.7553	7.1116	6.5316	4.4761	4.8429	7.2526	6.5074	4.3869	5.3392	6.1698	6.465	3.7191	5.2836	6.3366	3.8705	6.5185	5.9456	5.422	5.2756	7.3778
CHFR	9.1181	8.9788	9.0196	9.4348	8.8376	9.664	6.3488	9.3763	9.3041	9.2464	7.6848	9.247	9.8653	9.5768	8.4066	9.7512	9.9722	6.7723	9.2171	9.1792	8.8056	9.6989	9.1467	9.4318	8.0669	9.905	9.7231	9.568	8.6701	7.3367	9.7241	9.5151	9.6994	9.3319	9.1144	9.013	8.6947	9.4309	9.5323	8.3166	9.4964	9.5706	9.2322	8.5093	9.8342	8.9249	9.4508	9.2707	9.8351
EFHA1	9.3747	9.0672	8.8074	8.6722	9.2582	9.5723	9.8914	9.4974	8.7914	9.019	8.9477	8.6846	9.0328	9.2786	10.0321	9.449	8.822	9.2172	8.6378	8.9129	9.2645	9.9899	8.7185	8.2271	9.057	8.8819	9.8567	9.2977	10.0147	8.7747	8.6083	9.3422	8.6299	8.8965	9.1406	9.9741	8.8725	8.9792	9.0483	9.5569	9.3033	9.1225	8.8769	9.5833	9.4758	8.9535	8.9246	9.4617	8.7957
RTBDN	1.1048	0.9146	0.4402	2.5381	0.5126	0	1.8535	2.77	1.7332	0.6994	1.8274	1.0717	3.5114	0.5003	2.1803	1.6572	0.5505	3.7911	3.77	0.8759	0.432	5.6384	1.1645	2.8189	1.0955	3.6081	2.9958	0	0.704	0.716	3.6213	4.2984	3.9342	0.5121	1.5977	0	0	0	0.9736	5.7158	0.4102	0	0	2.8189	1.9556	0.8547	0.5363	4.0965	0.3474
EFHA2	5.1031	4.9166	5.0491	3.9057	5.7522	6.5255	7.9887	4.3998	3.3091	5.1163	5.5509	3.7732	5.2502	6.5586	3.6302	5.2822	3.8553	7.1306	3.77	5.3751	5.63	9.4272	4.7082	6.1655	6.8976	3.9358	6.6331	4.8631	5.6991	5.6298	5.2637	4.9487	4.2034	6.5131	6.4701	5.787	5.5036	6.4004	6.0767	6.3057	5.9195	5.1734	7.0079	2.9185	4.6293	5.8877	2.2023	4.8615	5.3872
AAA1	0	0	1.8062	0	4.1406	0	0	0	0.4724	0	0.5108	0.6332	0	0.8711	0	0.5168	1.7324	0.5141	0	0	1.9232	1.0172	0	0	0.4635	0	0.6612	0.487	0.704	0.716	0	0	0	0.8892	0	0	0	4.4131	0.7159	0.8233	0.7293	0	0.5992	0	0	0	0.5363	0	0
GPR75	3.5055	6.055	3.7911	6.2841	5.49	7.1618	3.5179	4.0309	5.3813	4.9222	5.1287	5.8924	5.4351	6.1832	4.8116	3.5033	5.0057	4.8706	4.0706	3.8015	4.3852	5.4819	5.7318	4.5903	5.3501	5.0319	6.2368	3.2976	4.4846	4.4728	5.3709	5.458	4.9688	5.5552	4.6907	5.0574	6.2423	5.3591	4.9781	5.183	4.0692	3.5535	4.4668	3.7128	4.301	5.4544	3.9028	3.9323	4.2666
NUDT9P1	0	1.8698	1.2792	0.5232	2.1418	2.8756	2.8625	0	2.5938	0	3.3105	1.9087	1.561	2.932	2.4107	2.0057	2.717	4.5131	1.891	2.1178	1.7839	4.0321	2.4997	1.0946	1.0955	0	0.6612	0.8504	3.1981	2.2796	0.8541	0.9514	1.0324	3.1853	2.475	2.4891	1.2377	0.6452	2.3718	2.7595	1.9855	1.0525	2.032	1.0068	1.9556	2.5485	0.5363	2.7054	1.3973
SYPL2	3.6447	2.4396	1.2792	3.5224	1.8318	2.3109	1.6281	3.534	3.3091	3.457	2.27	3.3738	4.1623	2.6755	2.6094	3.609	0.5505	4.738	3.2598	3.1592	3.6053	6.0337	3.712	2.7393	2.5671	3.8135	1.7336	0.8504	3.1981	3.3214	3.5568	3.7158	3.901	4.2401	4.5418	2.1573	2.3433	2.9576	5.4504	4.4447	3.0419	3.4627	3.5624	3.9668	1.9556	3.5247	1.701	4.0965	2.0936
RFX8	1.1048	5.1503	1.4771	2.5381	4.2739	1.3701	2.2201	3.0718	4.3208	3.6122	4.0633	1.4076	4.1089	4.3562	3.7613	3.8435	1.7324	5.1911	2.7802	3.7124	3.762	4.3055	3.3661	2.3683	4.8972	4.5088	3.6585	2.2058	1.5296	2.0748	5.5473	4.9487	1.4554	3.7849	4.7188	3.3545	2.0598	2.7312	4.6857	2.6751	3.8233	3.8326	3.683	2.5962	2.4109	0.8547	2.3369	2.3622	2.3463
ZNF222	5.3672	5.5551	5.7725	5.8928	6.099	5.3857	5.3293	4.4703	6.8749	4.5404	5.9384	6.9654	5.2067	5.7151	5.3025	5.8654	6.4786	6.3408	6.088	5.7995	4.5662	6.0262	6.4835	6.0479	6.8367	6.1678	5.4216	4.9779	6.9131	6.4867	5.9442	5.9481	6.025	5.6189	6.5107	7.1587	5.3992	5.4734	6.2079	6.6914	5.4622	5.905	5.7421	6.504	5.5999	4.2315	5.4835	5.9696	6.8972
RFX4	0	3.3001	0.7769	0	0	1.9159	1.8535	0	1.7332	0	2.27	0.6332	3.0272	1.1658	0	0.8966	0	0.5141	0	0	0	2.7661	0	0	2.9673	0	5.3616	0.487	1.5296	0.716	0	0	0	7.6096	3.0167	3.8917	1.4911	1.7031	2.3718	1.1072	3.3045	0	1.0214	0	0	0	0	1.7229	3.1087
OR2C3	0	0	0	0	0	0.4815	0	0	0	0	0	0	0	0	0	0	0	0	0	0	0	0	2.882	0	0	0	0	0	0	0	0.3439	0	0	0	0	0	0	0	0	0	0.4102	0	0	0	0	0	0	0	0
AVPR2	1.1048	2.8469	1.2792	2.0214	0	1.3701	0.6066	1.64	3.7016	0	1.4325	2.7026	2.0878	2.4749	1.5668	3.1994	1.5152	3.6006	2.2054	2.5875	2.6406	1.761	2.9687	2.1396	2.0113	1.8022	0.6612	0	2.0514	2.1809	1.3869	2.2435	2.165	3.6928	2.9234	1.7256	0	2.1323	4.9484	3.6038	1.8604	2.588	2.9438	2.7118	3.0351	2.334	2.4601	2.9824	3.0146
RFX7	8.6029	9.6865	8.9516	8.7809	10.1061	9.4121	8.9799	8.1011	10.1237	8.84	9.62	9.9979	8.7852	10.4652	8.5794	8.4368	9.1749	9.0385	9.0354	9.724	9.9083	9.1331	8.9642	8.9445	10.0318	8.997	9.9247	9.2726	8.802	10.3414	9.0066	8.8758	9.0005	9.2414	9.2952	9.3479	9.4144	9.2899	9.3433	8.9901	10.3776	9.4324	9.5443	7.9617	8.4077	8.9297	6.8779	9.0429	9.222
NRXN3	5.3672	6.8585	8.3152	5.6922	8.0526	5.8981	2.9627	4.287	4.3485	4.552	7.2093	9.0925	8.1653	5.7783	2.3001	5.8331	8.1328	1.8354	3.1901	4.2759	6.2621	4.0911	6.2441	9.337	9.6799	4.5088	6.6499	7.5737	5.4311	9.2906	8.7017	7.2056	4.8166	7.2012	7.0413	8.1997	6.7769	7.6965	7.3927	8.4606	10.4083	5.6034	5.8361	5.8076	6.724	6.0013	3.5614	5.6899	6.6845
GPR77	3.1787	3.8353	3.9985	4.0267	1.9951	4.1728	3.3798	4.8337	3.1916	4.5899	4.7728	4.8353	4.2634	4.4685	4.1601	5.5967	0.5505	2.7149	5.5423	5.7887	3.6053	3.0891	3.181	3.7539	2.8957	3.279	1.9661	2.8119	4.8418	2.8926	3.3438	4.2282	4.9848	3.9128	4.2275	3.5087	2.5802	3.3254	4.5927	3.3001	2.3064	4.3202	3.9466	3.7673	2.6775	2.0819	6.1176	5.2584	2.5613
NRXN1	5.9805	4.9166	2.2999	0.9063	1.6476	0.8419	4.2702	0	1.1126	1.8054	0.5108	4.5601	6.385	5.7674	0.4777	2.5208	2.2377	1.651	0	8.448	4.2058	8.6983	6.0949	5.513	6.4369	0	3.1921	1.3818	1.5296	7.864	8.4662	0.5528	0	2.1405	5.3584	8.9705	1.4911	3.3254	3.274	9.6858	3.7191	2.6714	6.1187	2.9185	4.2473	2.334	1.2331	1.9112	6.1441
RFX3	4.7179	4.7839	4.5963	5.9987	5.7861	6.475	6.2332	4.5044	6.7173	4.8303	5.9283	5.9058	5.4778	6.8453	5.1829	6.3726	4.7307	5.7798	3.0398	5.9337	6.771	6.6486	6.3467	6.0712	5.8728	5.8003	5.6392	4.578	6.497	6.8136	5.5556	5.1518	4.8166	5.8175	5.6769	6.4515	5.3196	4.4875	5.772	5.512	6.4992	6.477	6.0753	4.2982	3.8026	4.6114	5.1009	7.1665	7.4379
SNORD104	0	0	0	0	0	0	0	0	0	0	0	0	0	0	0	0	0	0	0	0	0	0	0	0	0	0	0	0	0	0	0	0	0	0	0	0	0	0	0	0	0	0	0	0	0	0	0	0	0
RFPL2	1.7231	2.1826	1.0498	1.2087	1.189	2.7108	7.193	0	1.8922	2.4241	0.5108	1.4076	1.8483	1.6194	0.8359	1.4454	1.5152	2.6176	0.5375	2.1178	1.0337	3.1458	0.39	0.8131	2.5671	1.1659	2.8866	0.487	0	0.716	0	0.5528	2.7916	2.3954	1.5977	2.4891	1.7065	1.7031	2.0746	2.2773	0.9904	0.4415	1.0214	1.33	0.7822	2.0819	0.9264	0.5462	1.0631
VPS37D	5.5198	6.2521	5.2918	3.819	6.2251	7.7074	10.3627	3.1599	6.9155	5.4194	7.0611	5.6918	7.4263	5.8526	5.8262	5.9583	7.3984	6.8331	4.6657	4.0399	4.9056	6.6584	4.5258	6.2324	5.7152	7.4054	7.1875	5.4971	6.349	3.367	5.3424	4.6599	6.2129	7.0655	6.0074	6.8766	7.313	6.1485	6.049	7.4409	6.9581	4.5135	7.5814	4.6568	6.4006	6.7937	4.898	5.0537	4.4395
NLRP13	0	0	0	0	0	0	0	0	0	0	0	0	0	0	0.4777	0	0	0	0	0	0	0	0	0	0	0	0	0	0	0	0	0	0	0	0	0	0	0	0	0	0	0	0	0	0	0	0	0	0
APC	7.5052	9.031	9.1522	9.2637	9.4543	8.7351	7.0805	8.9412	9.0652	8.0894	9.1544	9.6337	9.3296	9.3907	8.84	9.1086	9.5344	8.6834	8.1842	9.4606	9.3906	8.2789	10.4698	8.2069	9.0764	8.3958	8.9919	8.8338	9.1854	9.5727	9.345	8.9755	8.526	9.136	9.3995	9.6216	9.0093	9.3596	9.294	9.3849	9.8815	9.267	9.4153	8.9112	8.3516	8.9487	9.2044	9.2909	9.5412
TMEM179B	10.4527	10.6583	10.1712	10.1026	9.7123	10.9533	10.8504	9.802	9.786	11.2498	9.2491	9.5651	9.842	9.7134	10.9478	9.7584	9.0273	9.9505	9.1906	9.5468	9.6922	10.7146	9.3937	10.3142	9.3679	9.9383	9.8959	9.9251	10.0208	9.4751	9.4968	9.7786	10.1448	9.5195	10.3516	10.5918	9.4735	9.5883	10.3141	11.1275	10.3367	10.4088	9.7157	10.3308	10.6437	9.6375	10.5071	10.502	9.6097
ABCE1	10.7406	11.0829	10.7327	10.6152	10.6542	10.957	11.3079	10.6932	11.8972	9.9122	10.3032	10.4184	10.0215	10.911	11.676	10.8827	10.4264	10.4614	9.8543	11.4762	10.5776	11.2437	10.5041	10.4597	10.6907	10.8356	11.0252	11.0195	11.2387	10.5388	11.1822	10.4278	11.0068	10.294	10.713	11.2422	10.2336	10.2605	10.8516	10.7298	10.8459	10.7607	10.5428	10.5718	10.9039	10.3973	10.3292	10.9319	11.3142
UQCRC2	12.3583	11.7504	11.4562	11.811	11.1887	12.1043	13.6457	11.4805	11.2613	11.1805	11.0102	11.6706	10.9062	10.879	11.8807	11.5282	11.1561	10.9874	11.3934	11.0037	11.6086	12.0189	11.2471	11.4729	11.491	10.9357	12.1314	11.9683	12.4603	10.8367	11.2691	10.5379	11.2468	11.2735	11.4887	11.6557	11.6277	11.3657	11.2529	11.4733	11.4346	11.3231	11.1346	11.6995	11.5064	12.1593	11.3425	12.0703	11.4148
XPNPEP1	11.0511	10.1092	10.4318	10.797	10.2884	10.1949	9.3108	10.7506	10.7427	10.7856	10.6199	10.0897	10.3537	10.1834	10.3366	10.2575	10.666	10.3987	9.9706	10.6534	10.4011	12.0973	8.9802	10.4024	10.2973	11.1106	10.1303	10.0051	10.3428	10.8037	10.615	10.5523	10.3327	10.3847	10.5684	10.0467	9.7691	9.9922	10.1456	9.8392	10.804	10.2566	10.0276	10.2773	10.5243	10.4457	10.0412	10.2484	10.5389
XPNPEP2	4.2789	3.6444	1.4771	3.4082	1.8318	2.3109	1.0325	4.937	3.864	3.1874	3.5386	6.1603	2.6326	4.2344	2.0496	5.7079	1.2592	6.1189	0	3.0176	3.6858	3.2004	3.7457	3.9783	3.3886	3.7482	1.1129	2.6368	2.5927	5.3291	4.1449	2.6173	3.7221	2.9668	5.3762	3.648	3.4542	3.2419	6.6196	4.6355	2.7908	5.2968	5.7696	3.7128	2.8313	3.4197	0.9264	4.2439	3.2392
TIGD4	1.1048	3.0143	2.6671	2.6428	2.6134	2.7108	3.703	0	4.8333	1.8054	3.1813	2.7026	1.8483	3.7917	3.9563	3.9276	2.3733	3.7458	2.2054	2.4836	1.6297	4.7334	2.6499	3.334	0.8139	1.8022	2.4986	1.9299	1.1751	2.4589	2.6123	2.0937	1.7821	1.6464	3.1869	1.1068	1.8939	3.1532	3.2253	4.0005	2.3064	0.4415	3.286	3.0118	3.3724	2.334	2.4601	2.0777	3.3589
ZNHIT3	9.1967	10.0668	9.7635	8.4599	9.4969	10.5252	11.4622	9.0072	8.829	9.0463	9.1534	8.5292	9.3243	8.9107	9.088	8.9523	9.5678	9.3512	8.7966	9.7008	8.9933	10.004	9.0391	9.0989	9.9891	8.4682	10.1428	9.2794	10.4615	9.0008	8.8548	9.1652	8.9408	9.529	8.8267	10.0476	8.0789	9.2013	8.8921	9.2538	9.9573	9.2659	8.4878	9.24	9.9957	9.6546	9.0969	9.1949	9.5555
GGCX	10.7685	10.7917	9.9381	10.3249	9.2861	9.0753	9.2477	9.8557	8.9342	9.6719	9.5806	10.1637	9.6168	9.0929	9.4103	10.1478	9.5244	10.3728	9.5447	9.2039	9.4159	9.4365	10.6603	9.4151	10.5653	9.9419	10.1288	10.0045	9.5679	10.302	10.0477	9.2255	10.9415	9.5993	10.2132	9.8113	8.8542	9.5089	9.8882	10.073	10.1257	10.6129	9.7712	9.8659	9.9358	9.2578	9.9197	10.7251	9.5797
PAPLN	9.2022	8.7249	7.3165	9.3885	7.8461	9.6891	6.4297	9.5964	8.6962	9.696	9.2267	9.7783	8.9403	8.7173	7.1568	9.5437	7.0189	9.791	11.0221	11.7748	7.9222	7.0965	7.7219	7.5191	8.1326	8.3958	9.0564	7.3362	7.4058	8.5245	9.5186	9.0448	7.9727	10.0544	10.1085	7.3946	7.4083	8.9183	9.8309	9.1364	8.5429	9.8085	10.5373	11.5482	8.9515	8.5045	9.576	8.0406	8.0989
ADNP	10.7053	11.5203	11.1414	10.9183	11.7473	10.371	11.0979	11.0856	12.5744	11.0125	11.7954	11.4723	10.387	11.0691	11.2255	10.8142	10.8292	11.9118	10.685	10.7163	10.9222	11.4333	12.254	11.9924	11.7533	10.9557	11.6498	11.0874	11.2717	11.9993	11.7992	11.3309	10.4423	11.6165	11.5114	11.042	11.1	11.7389	11.2531	11.4614	11.4401	11.0077	11.9714	11.0758	10.8901	10.6613	11.1509	11.6851	11.9703
TMEM218	8.3104	7.9433	7.7462	8.0089	7.3535	8.3914	9.7775	7.5118	8.1231	7.8095	8.0944	7.9142	7.9394	8.365	9.0242	7.9584	7.4982	8.1733	7.2715	7.3075	7.9712	9.8248	7.7388	8.4433	7.9279	7.4107	8.7089	7.801	8.9022	8.4991	7.9689	7.2011	7.21	7.6377	8.3699	9.2691	7.5683	8.1504	8.0165	8.3339	8.5147	7.8687	7.9552	8.6645	8.1815	8.1453	7.8438	7.9415	7.9158
STXBP6	5.7836	8.4352	6.4602	3.4664	7.8191	3.894	3.9178	2.0618	2.2853	3.1874	6.7669	7.6028	7.0762	6.2948	0.8359	5.531	4.5422	7.3993	1.4885	7.7127	6.771	9.0658	8.0111	8.0693	9.3966	4.794	3.3649	4.9779	6.497	7.9434	2.2536	0.9514	3.9985	6.2719	6.5027	6.5256	6.7769	7.1208	7.5444	9.5628	8.9202	8.4263	5.2893	4.0126	8.3373	4.5629	1.8881	5.7027	5.2902
KHDRBS1	11.6798	11.7629	11.8671	11.8017	11.6267	11.4919	11.8294	12.0777	12.6028	11.873	11.5035	12.0384	11.7506	12.0105	12.0183	11.5793	11.7567	12.2318	11.8459	12.4899	11.6874	12.1939	12.0013	12.0237	11.7898	11.9062	11.856	12.4477	11.636	12.3444	12.3917	12.166	11.8359	11.7241	11.8008	11.7345	11.7499	12.0678	11.5371	11.8653	12.1028	11.9524	12.0463	11.3161	11.6766	12.0439	11.9564	12.1116	12.6713
RUNDC2C	1.7231	4.6377	3.6839	4.1344	4.3091	2.6188	3.3798	3.3958	5.5893	4.7656	5.4738	5.8853	5.4057	5.1363	4.6682	5.424	3.1099	4.7038	5.582	3.7046	4.6331	3.6945	4.2674	5.4094	5.1893	4.6409	5.2722	3.3238	3.7561	3.9142	5.9204	4.5765	3.7544	6.9184	5.2455	2.7855	5.2714	5.2949	5.2436	3.8408	2.6059	4.1716	5.319	4.3682	3.6035	4.9421	4.8842	5.0263	3.9663
KHDRBS3	5.1967	8.3399	7.8591	5.0211	8.717	4.5837	7.5557	4.6634	6.9431	7.7354	5.8561	8.5638	6.1276	7.0975	5.8262	7.641	9.8577	6.5265	6.2724	7.0364	5.838	4.956	9.0562	5.5249	6.2194	6.398	3.0973	4.8829	7.1678	7.0383	5.4529	8.9126	5.0317	5.644	6.9378	2.4891	3.8206	7.7617	7.4757	9.2318	5.5254	6.8571	6.6641	8.4079	5.3555	4.2315	8.8811	6.4963	8.748
GGCT	11.0659	10.5432	12.0117	10.3066	11.5389	9.5504	8.6051	10.447	10.5744	9.6664	11.1373	10.7743	11.2499	10.9023	9.6777	10.4404	11.4651	10.5677	10.7515	10.5499	10.2985	10.541	9.9524	10.5601	11.7258	10.6599	11.1423	10.4547	10.9767	10.7508	11.1399	10.669	11.0736	10.5063	9.8963	10.9558	10.9916	10.5568	9.6203	10.9809	9.9947	10.7607	10.3267	9.7907	11.138	11.6918	11.1121	9.8244	10.2757
VPS37C	8.7833	9.5821	9.1495	9.5761	9.9005	9.2213	8.4712	9.4921	9.803	9.9966	9.5717	9.4538	9.7294	9.4653	9.9138	9.3002	8.9166	9.5362	9.0734	9.8772	9.0617	9.4265	10.4395	9.7164	9.1437	9.8833	9.7652	9.541	9.2658	9.6749	9.843	9.9552	9.6357	9.6757	9.4744	9.2959	9.3922	9.3245	9.9249	9.8626	9.8785	10.1268	9.8856	9.6627	9.2472	9.1612	9.4074	9.7783	9.892
STAC2	0	1.4698	0.7769	7.2419	2.5091	1.13	4.5532	1.3716	5.1647	2.8557	2.6083	1.6798	0	2.3631	4.1914	3.659	0.948	3.7458	0.9283	0	1.9232	1.8994	1.8003	6.9322	2.0113	0.6977	4.7323	3.8328	2.5927	3.0123	1.657	3.5532	1.2593	0	3.718	1.1068	0	2.4626	2.5406	4.8039	2.2072	2.8962	4.9953	4.4723	1.485	2.0819	3.2562	5.541	3.2802
LOC283404	1.7231	2.1826	2.2999	1.2087	4.3958	2.5247	3.0563	1.3716	0.8277	2.8557	2.7965	1.9087	2.0878	0.8711	3.1457	0	5.2006	0.8924	2.4633	1.8095	4.3362	2.2494	0.6966	0	1.7109	2.4204	2.9958	3.9499	3.8288	3.4542	0.6214	2.6173	0.4314	1.6464	1.821	2.1573	1.8939	2.1323	0.9736	2.9865	2.2072	1.4804	0.5992	2.7118	3.8752	3.3063	2.3369	3.2147	1.8967
ZNF395	10.2752	10.2172	10.0242	9.3542	9.9623	11.1526	9.3701	9.002	10.6943	9.8839	10.6093	12.3341	10.4437	10.0397	9.8648	10.3275	10.6104	10.9792	10.9975	10.1919	11.2528	9.5824	11.8278	9.648	9.837	9.9991	10.2788	11.1078	10.3442	11.0715	11.0113	10.2217	8.5637	10.0784	11.1634	10.6333	11.1251	10.7172	10.696	10.8939	11.7337	11.2373	11.3986	10.2661	8.7778	9.72	10.2509	10.3254	10.0556
STAC3	4.362	6.4979	4.4301	6.3932	6.0853	4.4331	4.3463	7.246	6.3151	5.5404	6.0628	5.6607	7.1172	7.0303	5.6681	7.2281	4.6529	5.3319	6.7618	5.4459	6.4161	5.4143	5.4225	6.1406	5.4659	6.0097	6.7638	5.1179	6.0119	5.701	4.7172	7.0485	7.3735	6.6295	5.9014	6.4129	3.9946	5.4734	7.2535	5.6062	5.6532	5.3485	6.2416	5.5981	6.7893	6.481	5.1747	7.2815	6.0969
TBL1Y	1.7231	0	0	0.9063	1.4364	0	4.8432	0	7.0566	4.2548	0	5.0664	0	0	2.5135	0	3.8553	1.651	0	0.5033	0	0	4.9446	0	0	0	0	0	0	0.402	6.4138	3.3032	0	0	3.1869	0	0	0	0.7159	0	4.6632	0	0	1.33	0	3.1833	0.9264	2.8037	0
LHCGR	0	0	0	0	0	0	0	0	0	0	0	0	1.561	0	0	2.8996	0	0.5141	0	0	1.457	0	0	0	0.4635	0	0	0	0	0.402	0.6214	0	0	0	1.0096	0	0	0	0	1.3443	0	0	0	0	0	0	0	0	0
TMEM211	0	0.9146	0	0	1.4364	0	0.6066	0	0	0.6994	0	2.28	2.9073	1.4103	0	1.1969	0	0.5141	0.5375	1.4169	0.7639	0.7508	0.39	1.0946	0.8139	0	4.4926	0.487	0	0.716	0	0.5528	0.7629	0	0	0	1.7065	2.1323	0	0.8233	0	0	0	1.0068	1.0562	0	0	0	0.6273
OR1Q1	0	1.4698	0	0.9063	1.189	0.8419	0	0	0	0	0	0	0	3.0808	0.4777	0	0	3.3205	0	0	1.2608	0	0	0	0.4635	0	0	0	0	0	0	0	0	0	0	0	0	0	0.4018	0	0	0.4415	1.0214	0	0	0	0	0.5462	0
TMEM127	11.7334	12.2583	11.6551	11.8956	11.2352	10.4863	10.6382	11.6352	10.6049	11.6343	10.8901	10.974	11.2468	10.9542	10.7569	11.1234	11.4092	10.613	11.1566	10.8522	11.6743	10.9095	11.3707	10.8447	12.0921	10.9954	11.1753	11.1014	10.9726	11.6161	11.278	11.2136	11.5926	11.7451	11.4695	11.2332	11.6923	10.7925	11.165	10.8311	10.9986	11.3804	11.4264	11.3026	11.3585	10.8494	11.2425	11.6654	11.3334
GPR78	0	0	0.7769	1.2438	0	0	0	0	0	0.8911	0	0	0	0	0.8359	1.4454	0.948	0	4.4979	0	0	0	2.9037	0	0.4635	0	0	0.487	0	0	0	0	0	0	0.5913	0	0	0	0	0	0	0	0	0	0	0	0	0	0
TRPA1	5.8426	0.9146	4.2356	4.628	2.3968	6.8543	4.6546	5.6258	4.3298	5.5305	4.4045	4.4988	4.5302	4.9317	6.0326	4.1186	4.2915	6.4126	2.0567	6.2852	2.9505	4.5139	8.3859	3.0467	5.0065	4.2114	6.1265	6.1138	6.9355	5.2299	5.5583	6.2933	2.7171	4.5335	6.5107	5.9472	4.6512	3.4793	4.9835	5.414	3.3045	5.8795	7.3226	4.952	3.9776	4.4176	4.5573	6.2161	8.8384
VPS37B	9.2923	10.3066	10.6231	10.8946	11.5947	9.3858	10.4228	10.4327	9.86	10.3489	10.5057	10.0048	10.0833	9.2297	10.8271	10.4771	11.5085	9.9617	9.3063	10.3484	9.3064	9.9381	10.8379	10.3099	9.3621	10.044	9.4304	11.1547	8.7629	9.4719	9.9762	10.037	9.9436	10.1516	9.9667	8.1997	11.251	11.2813	9.9589	10.1764	10.2691	9.9852	9.7033	10.3172	10.1696	8.5456	9.8768	10.0522	9.6127
TTC7A	10.1609	10.0988	10.6384	11.0289	10.6993	10.636	9.1338	10.7886	10.4108	10.8908	10.4479	10.2033	10.7329	9.5626	9.7125	10.4787	9.8954	9.3252	10.5053	9.6937	9.9724	9.3481	12.1055	9.8766	10.5761	11.4559	10.6268	10.0962	10.658	10.1269	10.4226	10.0666	10.9836	10.5808	10.1896	9.5141	10.7547	9.5967	12.0954	10.6903	10.4149	9.8149	9.8602	10.5617	10.5887	10.2081	11.0355	10.5073	10.0808
UQCRHL	9.9722	9.6678	9.9957	9.2851	8.8483	9.6232	10.3262	8.4479	9.9328	8.8123	8.6141	9.6013	8.4836	9.1168	9.1768	8.0782	9.3536	8.6236	9.7039	9.3412	8.4414	9.6129	8.9597	9.3437	8.6357	8.6038	9.0132	9.2298	9.1201	8.6336	9.5526	9.3297	8.7689	8.1188	8.3319	9.3195	10.1042	9.0252	8.3204	8.4109	8.2349	9.4881	8.2712	9.3454	9.0856	10.1312	9.0127	8.7103	9.4649
ZBED4	8.59	9.6473	9.9339	9.9161	9.5649	8.6622	8.5214	9.3648	10.4137	10.0297	9.666	10.3469	10.0197	10.1074	9.5185	9.5057	9.4019	8.8902	9.9082	10.2544	9.787	9.0667	10.0186	9.7177	9.8973	9.011	9.6961	9.6358	9.4587	10.2091	10.7535	9.6164	9.9282	8.6812	9.747	9.4346	9.6667	10.1029	9.5972	9.5143	10.5107	9.486	9.6255	10.2398	8.8761	9.3783	10.2841	9.3683	10.4889
C11orf2	9.6053	10.9165	10.4355	10.5014	10.3496	10.4085	10.567	11.1818	11.2298	10.1463	10.4165	10.2419	10.745	10.4941	10.635	10.7504	10.6713	11.0166	10.0071	10.9791	10.9392	11.5395	10.8189	10.7285	9.7603	11.048	10.3948	10.3311	10.3337	10.0077	10.1456	10.5635	11.105	10.6383	10.6534	9.7889	10.2705	10.8541	11.1765	11.4633	10.1043	10.5004	10.7978	11.1216	10.6371	10.2189	11.2643	10.9343	11.6919
C11orf1	7.4587	8.4315	8.1492	7.5979	7.9617	8.2669	8.1802	7.0633	7.9786	7.497	7.0605	7.682	7.3478	8.0855	8.1072	8.21	7.7615	7.9511	7.7083	6.8968	8.7089	9.1592	7.5364	8.645	7.6918	7.3781	8.9636	7.4466	9.6334	6.7711	6.5691	7.178	7.4356	8.0988	7.8798	8.5138	6.7334	7.3967	7.4173	7.2316	8.4882	7.4453	7.3865	8.2822	8.965	8.2176	8.4676	7.5356	8.5421
DPYSL5	0	0	2.0741	0.5232	0.5126	6.5068	0.6066	0	0	0	0	0	5.5193	0.5003	1.5668	0	0	5.9887	3.9909	1.4169	3.1176	4.94	5.5526	8.2179	6.1518	4.976	0.6612	1.3818	2.2553	0.402	2.4793	7.6262	0.4314	3.1853	0.5913	3.1819	1.2377	5.5793	0.7159	7.3622	1.2113	1.0525	3.4981	3.9668	3.3214	4.0321	0	1.5063	1.2398
DPYSL2	10.635	9.7398	8.3519	9.9432	9.5287	9.07	9.1647	10.558	10.8239	10.1084	10.0921	10.3291	10.6337	10.466	9.6694	11.7076	7.9898	9.2255	10.669	9.7894	11.4772	9.9401	10.3953	10.8694	9.6571	9.7374	8.341	10.2048	9.9251	10.4974	9.638	10.4312	11.3265	9.9692	11.3036	10.0482	9.8723	10.4269	12.1889	11.0408	10.0154	10.941	10.9124	9.9828	9.3422	9.8317	9.447	10.9715	11.3343
DPYSL3	12.2693	11.1028	11.1548	10.6391	12.2365	10.9082	11.1595	11.5107	10.8981	12.2075	11.6594	12.5565	12.9037	11.8183	10.0092	13.3627	11.9828	12.1073	10.374	12.2563	12.8512	13.2143	10.6699	13.6979	12.8541	11.5997	11.7812	12.5177	11.9201	12.7162	11.807	11.7579	11.9655	11.8061	13.2306	11.6655	12.0288	11.7699	12.2044	12.3923	13.2041	12.9093	13.1275	11.0731	11.5012	11.9714	7.9155	12.474	10.078
OSTM1	9.791	9.5156	9.4145	9.323	8.7841	9.8156	10.279	10.0569	8.9825	10.1985	9.1338	9.072	9.7305	9.7507	10.5511	10.1921	8.3901	9.0722	9.1568	9.5763	9.3981	10.2702	8.8887	8.8123	9.6117	10.0355	8.7562	10.0566	9.927	9.607	8.8706	9.9681	9.2734	9.0666	10.2841	9.7852	9.2112	9.346	9.7943	9.6946	9.4785	9.9206	10.1411	10.2374	9.1381	9.1324	9.7907	9.8303	9.4837
RUNX2	9.3055	7.701	6.9173	8.3204	7.8883	7.8603	6.358	8.6419	9.251	9.7956	7.8559	8.3612	8.6702	7.7362	8.7203	8.5703	5.5109	10.2635	9.3568	9.175	7.9891	10.6113	5.7402	9.3949	8.9583	9.1407	6.7468	7.8695	8.1308	9.0059	9.3062	9.4872	8.3102	7.222	9.4988	8.2928	7.8028	8.0435	9.5614	8.1151	7.8531	9.4605	10.0909	7.8589	7.5527	6.7725	9.3949	9.2403	8.2639
C11orf9	7.2455	8.5001	5.6299	7.0458	7.1819	5.4655	6.6634	6.9266	7.8526	7.5842	7.2217	5.7956	8.0426	5.4629	7.4663	6.8204	5.2542	8.3042	6.9676	7.7963	6.7848	5.9244	5.5041	7.1554	6.4115	7.7726	9.0277	5.917	6.0398	6.45	8.3999	5.0334	8.0411	4.9855	7.3499	6.1803	4.7199	7.0733	9.625	8.9023	6.5252	6.2241	7.6825	5.0354	7.0363	5.2241	3.3861	7.7295	5.4605
KRTAP10-12	0	0	0	0	0	0	0	0	0	0	0	0	0	0	0	0	0	0	0	0	0	0	0	0	0	0	0	0	0	0	0	0	0	0	0	0	0	0	0	0	0	0	0	0	0	0	0	0	0
KRTAP10-11	0	0	0	0	0	0	0	0	0	0	0	0	0	0	0	0	0	0	0	0	0	0	0	0	0	0	0	0	0	0	0	0	0	0	0	0	0	0	0	0	0	0	0	0	0	0	0	0	0
KRTAP10-10	0	0	0	0	0	0	0	0	0	0	0	0	0	0	0	0	0	0	0	0	0	0	0	0	0	0	0	0	0	0	0.3439	0	0	0	0	0	0	0	0	0	0	0	0	0	0	0	0	0	0.3474
IGFBP2	12.5843	12.1272	13.9979	13.3231	13.7517	15.2593	14.9386	9.1247	12.5225	14.8392	13.7926	13.1956	13.8353	11.9193	12.2967	10.0696	15.4737	14.6581	13.4052	13.3237	12.7249	7.8198	8.2853	14.3817	14.5348	11.2282	12.1107	14.2052	11.8478	11.9112	13.8426	12.4567	8.2186	11.5224	14.0939	14.3894	14.6774	13.8136	10.4248	14.7839	15.238	10.698	13.473	11.3393	14.1323	14.3597	8.1824	12.427	8.3459
IGFBP3	13.8191	10.9874	13.4204	10.0266	11.3429	13.2299	10.5684	9.6072	9.6972	13.5034	12.3706	14.8748	15.8786	14.2998	11.7048	14.9491	15.2037	11.2597	12.449	11.6811	12.5605	10.9785	14.8342	11.2841	13.9999	12.953	16.747	16.0518	13.1435	13.2153	12.7961	12.2141	9.8857	14.6816	14.5664	13.0582	16.0117	11.1599	10.9945	13.5915	12.6365	12.4136	12.4036	11.8753	13.9395	14.8806	10.1326	13.1082	11.3398
IGFBP1	1.1048	0	0	0	0.5126	1.13	0	0.6128	0	2.2458	0	1.0717	0	0.8711	2.6993	7.3751	1.7324	0.8924	0.9283	2.4836	1.0337	0	2.8495	0.8131	0.4635	0.6977	2.1662	2.4373	0.704	0	0.6214	1.2635	2.0483	1.188	1.3334	0	3.5687	0	0.4018	1.1072	0.7293	0	0.5992	0	1.485	0	0	2.8958	0.3474
BOP1	8.967	9.9245	9.0295	8.7298	9.4349	8.802	9.0007	10.67	9.7397	8.3598	9.5408	9.0132	9.5458	9.3006	9.4036	9.3178	8.8857	9.621	7.793	10.5531	8.5622	8.0037	9.1616	9.6723	8.1749	9.7593	8.7426	9.0923	8.5758	6.0281	10.0864	7.7218	10.5744	8.6632	7.2763	8.8055	8.8973	8.7183	8.2121	9.6351	8.534	9.3744	9.4337	9.9375	9.4397	8.1979	11.0309	9.6033	8.116
IGFBP7	13.9219	11.5302	10.1986	12.5701	10.5306	12.763	13.1602	12.3392	12.1614	13.4718	10.9013	11.9318	12.1559	11.0669	13.1798	12.9127	9.8577	11.8627	11.2178	11.4775	12.1914	13.3509	9.7884	12.3099	11.366	12.0289	10.741	11.6745	12.7875	11.9083	11.7911	13.0176	11.8039	12.3706	13.4791	12.4249	8.9096	10.662	12.9147	12.7139	11.7345	13.4835	12.4117	12.7462	12.5892	11.3846	11.0325	14.84	12.1533
IGFBP4	14.2118	12.5328	11.0809	12.4186	12.2784	12.3085	11.3192	12.9883	12.3108	14.2854	12.2428	13.1223	12.6881	12.6947	12.6715	13.3771	12.8426	14.7794	11.9404	13.6089	12.8664	11.4486	12.2863	12.2789	13.5056	12.7346	11.5352	12.7311	12.9466	12.4117	13.6979	12.9745	12.3512	12.5213	14.1063	13.3161	14.9319	12.3515	14.6052	14.1657	13.2178	13.7279	13.9574	12.7447	13.7142	12.2379	11.2635	14.4959	12.1257
IGFBP5	15.7998	11.9719	12.3272	12.3211	14.2604	11.62	10.9279	14.0423	12.3559	14.1866	12.9847	14.4399	13.2369	14.7995	11.4895	13.073	15.76	15.0108	11.7563	13.2599	13.728	11.5909	11.9676	12.5997	14.7095	14.3773	12.0648	15.0682	13.132	14.2761	13.1362	13.134	12.833	13.1771	14.6703	13.4929	13.0538	10.9766	13.3824	14.2699	15.1201	14.4771	13.728	12.9621	13.3319	11.1138	10.9938	12.7629	12.6762
SKP2	8.9266	10.6231	8.7368	8.3361	8.8362	9.7712	9.0947	9.104	9.1834	8.395	9.1672	9.7573	9.562	9.1944	8.0007	6.7296	9.3484	9.8789	8.8	9.1176	9.5218	10.1314	11.741	8.5622	8.7353	8.0882	7.6594	8.3082	9.3405	8.9195	10.4587	8.4713	8.4258	8.3606	8.9977	10.0654	9.2493	9.0283	7.5394	10.1983	9.7642	8.7371	8.772	8.7464	8.6467	8.2019	7.3575	8.5299	8.2012
TTC4	9.6411	9.7383	9.9255	9.6572	8.9514	9.3319	9.6081	9.4182	9.6105	9.1796	9.8766	9.9286	9.3325	9.2991	9.7868	8.8846	9.2248	9.5008	9.6632	9.6029	8.9108	9.8237	9.1107	9.4014	9.2347	10.1769	9.159	10.4857	9.0447	8.3151	10.0936	9.3433	9.3601	8.8533	9.0386	9.2745	10.1384	9.1959	9.0778	9.5723	9.2365	9.2335	8.7397	9.6346	9.7643	9.5421	9.7445	9.1877	9.4248
CYP2R1	6.8445	8.173	7.8789	7.6865	7.8434	9.1527	8.2612	7.1036	7.8159	10.3392	7.7432	8.5867	7.5763	7.6465	7.8196	7.7691	7.3865	8.9376	8.3669	7.1637	7.2192	8.0785	6.9817	6.7715	8.113	7.2549	6.1685	7.7427	7.8413	7.6384	7.7209	7.744	5.7725	7.532	7.3809	7.8198	7.4312	7.1208	7.4809	7.4409	7.6531	7.6262	7.3414	8.6964	7.4074	7.3242	7.8522	9.0328	6.9554
CKLF	9.3772	8.3438	7.2905	8.7254	6.773	9.0572	10.4134	8.3739	8.8251	9.2449	8.4934	8.2714	8.2905	8.2161	9.3474	9.7526	7.1615	8.7652	9.0367	7.3488	7.246	10.9207	7.8651	8.1035	8.7327	8.9416	7.1348	7.9372	8.1372	8.6065	7.5799	8.626	8.7562	8.0509	8.8392	8.7792	6.0086	7.3173	8.5966	8.8754	7.0288	9.1966	8.2974	7.731	8.3924	9.0622	8.355	9.4878	7.8024
ZNF193	6.6266	7.0344	5.8511	7.1824	6.8866	7.3136	7.7747	6.3662	7.8599	6.326	6.8382	7.6629	7.0122	6.686	7.0497	7.0813	6.5533	8.0529	7.4683	7.7184	5.9883	7.4149	7.2405	8.5723	7.8706	6.9043	8.1622	6.6171	7.1866	6.0281	8.3567	7.4056	7.3273	6.9658	7.3677	6.6132	6.3423	6.6718	7.2987	6.9148	6.1239	6.5832	7.3368	7.5908	6.9082	7.3387	6.2516	7.1985	7.5843
C15orf26	1.1048	0.9146	2.2999	2.0214	1.8318	1.3701	1.3608	2.77	1.7332	1.5218	2.3918	0.6332	3.2407	1.1658	3.2083	5.928	0.5505	0.8924	1.7038	1.4169	0.432	4.94	0.39	4.0126	1.331	2.039	1.4564	2.4373	1.5296	1.3821	2.4793	0.9514	0.4314	0.8892	2.1848	1.1068	1.7065	1.0895	4.2471	3.6488	0.9904	1.0525	1.3476	1.33	1.9556	1.3878	3.3226	2.8958	1.2398
C15orf27	4.2789	4.475	2.6671	6.3002	3.4346	5.9999	3.5179	5.1017	5.3679	3.94	4.5024	5.3062	4.7553	5.5292	4.0953	6.0827	3.8553	5.2409	6.0643	4.7033	3.5201	4.3055	6.6837	4.3965	4.8219	5.5742	4.8821	4.1261	4.4012	4.2954	5.1148	3.9518	5.5111	4.4515	5.7052	4.9538	5.0703	4.2516	5.8545	5.2745	3.0984	5.1445	6.0642	4.871	3.6035	4.3506	4.2141	4.3454	7.3175
C15orf24	10.8994	10.5585	10.9277	10.6196	9.9299	10.5871	10.9889	10.0461	9.5424	10.219	10.6587	10.5035	9.8256	10.5353	11.1825	10.0817	9.5657	9.6771	10.535	9.714	9.8208	10.3543	9.2466	9.706	10.6143	10.0559	10.2335	10.2204	10.6664	10.3683	9.2525	9.9484	9.8155	9.9839	10.3628	10.1846	10.8978	9.9318	10.1078	10.4016	10.6338	10.0558	9.3598	10.4154	10.4175	10.5294	9.8671	10.6159	8.9952
GJA3	4.8957	5.2205	4.4391	5.886	7.1519	4.8644	3.2271	3.8308	1.8922	7.317	3.5904	3.7732	6.385	6.7317	8.1357	1.842	7.0546	6.2625	4.6134	6.3649	7.897	4.0619	9.5458	2.4704	7.6705	5.112	5.0934	5.9073	4.7436	5.4717	5.6896	5.6446	1.4554	3.7849	4.3035	8.7486	6.8523	6.2266	5.7464	5.1705	5.7536	5.0696	4.398	4.9199	8.1043	7.7224	8.762	5.5122	6.0582
APLNR	8.4874	7.2594	6.5175	8.0284	6.4388	5.5288	5.6923	8.4102	8.9936	5.9573	6.4608	9.2587	9.0907	7.1406	7.7789	9.1131	5.7785	8.9563	9.1245	7.201	9.6344	7.5938	5.1603	7.7947	6.7274	7.195	8.0871	7.6127	7.8804	9.9601	7.4122	8.6088	8.9537	10.1586	9.8207	7.7597	5.352	6.5727	10.6535	7.9765	7.6649	9.9646	8.4325	8.3577	7.9407	7.2496	7.4643	8.4805	7.4604
C15orf23	9.13	10.188	9.6109	9.4529	9.398	9.2413	10.3599	8.4281	9.5182	8.5326	9.5358	8.8086	8.9075	9.3519	9.7772	7.6534	9.234	8.1946	8.881	9.5363	9.7512	9.1261	9.0604	9.3803	9.6394	9.2404	9.464	9.4742	9.6103	9.2393	9.0845	9.7022	9.7251	9.5938	8.2113	9.3504	9.5959	9.1072	8.4599	9.2718	10.5327	8.5867	8.1946	7.4227	9.3123	9.6564	8.1462	9.508	8.2498
C15orf21	5.1507	4.0814	5.3307	5.0968	5.0442	4.9031	6.9705	3.9834	6.1445	6.1215	5.3701	4.9426	4.1089	5.4356	4.5223	5.9583	5.0057	5.979	5.57	5.2381	3.9366	5.9325	5.0156	5.2371	5.4535	5.4968	4.6344	3.8328	4.6013	5.7466	5.8395	6.3618	4.3828	4.3345	5.0408	4.783	4.2216	4.1635	4.773	4.2249	4.7002	5.8827	4.6847	5.0354	4.4745	6.4107	4.3477	5.1872	4.7186
GJA8	0	0	0	0	0	0	0	0	0	0	0	0	0	0	0	0	0	0	0	0	0	0	0	0	0	0	0	0	0	0.402	0	0	0	0	0	0	0	0	0	0	0	0	0	0	0	0	0	0	0.3474
CYP8B1	0	1.4698	1.0498	6.0377	0.5126	0	0.6066	2.5267	0.8277	1.1684	2.137	1.4076	1.8483	1.4103	0	4.5486	0	1.1918	0	0.5033	1.2608	0.4236	7.3042	1.33	1.331	1.1659	0	0.487	0.704	0.716	1.7752	1.2635	1.4554	0.8892	3.4096	0	0.5387	0	2.4587	0.8233	0.4102	1.0525	2.8438	0	0	0.8547	0.5363	0	0.3474
C15orf28	1.7231	1.8698	1.2792	1.8571	2.3968	1.13	1.6281	2.5267	3.3644	2.0424	3.9087	2.7026	1.8483	3.5579	1.5668	1.4454	1.5152	2.8917	1.2354	3.4622	2.1669	1.2421	3.6774	2.0101	2.9673	2.2422	2.9958	0.487	1.5296	2.6184	1.7752	1.5198	2.4673	2.3954	1.821	2.1573	3.1205	1.9336	1.6998	0.8233	1.5721	1.0525	2.4943	1.33	0.4434	2.0819	1.2331	1.7229	1.2398
C15orf29	9.1476	8.8847	9.3299	9.0292	9.0063	9.2684	10.5565	8.6285	8.8925	8.6604	9.8645	9.2716	8.4465	9.7857	10.0267	8.819	8.6458	8.4614	8.9913	9.0836	8.4254	9.542	8.1052	8.1561	8.7455	9.4614	9.4364	8.7448	10.2097	9.0398	8.207	8.9154	7.8797	9.3271	9.012	8.5978	8.911	9.2261	8.246	8.8766	10.5665	8.6562	7.4601	8.5093	8.8871	8.9768	8.3391	7.9415	7.5637
STMN1	11.831	13.3076	11.9867	11.5989	12.452	12.3848	15.0016	11.867	13.3368	11.4211	11.3633	11.5145	12.2288	11.6578	12.6014	10.6126	11.6279	12.8824	13.0763	13.0279	12.2231	14.3092	12.8642	12.8904	12.3881	11.7385	11.983	11.3742	11.5082	12.6534	12.6459	13.527	12.1698	12.2512	11.9078	12.4131	10.9845	12.9785	11.3721	13.1151	12.403	12.256	12.3977	10.2235	11.932	12.3235	12.3297	12.7702	12.8854
S1PR2	9.0539	8.0864	7.0745	8.6892	7.7262	7.5877	7.1617	9.3189	8.8115	8.2954	7.9728	8.3708	8.978	8.1897	7.1882	9.2713	7.8222	8.7581	8.8015	9.2332	8.0436	7.4004	9.6648	8.2198	7.4815	8.3136	7.3194	7.5491	7.3289	7.5693	8.1232	8.5125	8.9384	8.3755	9.0275	7.752	7.4388	7.4766	9.573	8.7444	7.5806	8.731	8.4665	8.4912	8.5885	7.7224	7.5944	8.3983	8.7306
KDM3B	9.7779	10.512	10.5063	11.0688	10.9479	10.3706	9.5994	10.8725	11.1313	10.2153	10.6038	10.9048	10.5592	11.2694	10.4438	10.9726	10.5179	10.5718	9.5969	10.983	11.3585	10.7858	11.3013	10.5444	10.6494	10.2953	10.7653	10.2924	11.2213	10.6726	10.9989	10.7728	10.6906	11.0508	10.7143	10.5391	10.5097	10.7075	10.9481	10.6317	10.8469	10.5036	11.2886	10.0815	10.5041	10.8271	10.9616	10.8022	11.8368
REG1P	0	0	0	0	0	0	0	0	0	0	0	0	0	0	0	0	0	0	0	0	0	0	0	0	0	0	0	0	0	0	0	0	0	0	0	0	0	0	0	0	0	0	0	0	0	0	0	0	0
STK17A	10.0033	9.2227	10.4492	10.9518	9.3824	10.1054	10.0948	10.2863	9.7113	10.4662	9.2898	10.706	9.9625	9.6678	11.6356	11.2881	9.4265	10.4749	9.9397	9.5959	9.312	10.058	8.0522	9.0368	9.532	10.1169	10.4801	11.2943	10.6307	9.8787	10.0746	10.0415	10.4695	9.8839	10.7225	11.0077	10.0947	9.6072	9.6848	10.1207	9.1754	9.8115	9.8903	9.7337	10.0282	10.3605	11.5197	11.1223	10.1865
KDM3A	10.7865	11.8908	10.2988	10.7527	12.0524	10.9545	10.7418	9.8995	11.3942	9.9555	11.3677	11.3205	10.3744	10.0861	10.5571	10.2921	11.684	10.8576	11.0662	10.311	10.8666	10.6085	11.2235	10.7915	12.2138	10.8203	11.8517	11.0217	11.2364	11.6963	9.9623	10.8551	10.0822	11.234	10.9312	11.7476	11.2359	11.2006	11.6668	11.2726	12.0872	10.4455	11.2568	10.6907	10.7342	11.231	11.3031	11.0077	12.0218
LOC401387	0	0	1.0498	1.2087	0.5126	0	0	0.6128	2.7973	0.6994	0	2.8232	0.7838	1.802	0.8359	1.1969	0.5505	5.2882	1.7038	1.4169	1.0915	0.7508	0.9494	0.4631	0	0.6977	2.4986	0	0	0.9737	0.6214	0.5528	1.2593	0	0.5913	1.7256	0.5387	1.0895	2.2974	1.3443	0	0	2.4073	0	0.4434	0.8547	0.9264	0.9414	0.3474
S1PR1	8.268	7.9381	6.8609	7.9767	6.2973	8.0769	7.4518	8.6552	8.3352	6.1343	6.8857	9.1156	8.5452	7.7474	7.9095	9.842	6.6365	10.9332	6.3463	8.2002	8.0961	8.0984	9.2823	8.9456	8.3205	7.2898	6.7777	8.2021	8.4976	8.9022	7.7135	8.0564	9.3654	8.4477	9.7264	7.6396	7.2755	7.7654	10.5194	8.5973	7.2318	8.9978	9.3778	7.8045	7.0982	7.4891	5.9065	9.3532	8.5144
ZNF642	6.3699	7.2171	6.2328	6.0941	7.0855	7.1622	6.6026	6.7745	6.8637	6.1723	7.2937	7.3339	7.382	6.9163	6.6595	6.2876	6.379	7.104	7.1299	7.086	6.6307	7.8371	6.7181	6.3575	6.6533	6.8431	7.1585	6.6111	6.7707	5.5129	7.1283	7.2984	5.9456	6.5725	6.6984	5.8169	6.1533	6.4755	6.5862	6.3335	6.8716	6.6567	6.4598	4.5978	6.5298	7.0528	6.751	6.2306	6.9038
TMC4	11.2421	8.4608	10.8056	9.5393	9.7486	10.0793	9.6677	7.4865	7.8283	10.0417	9.8976	10.6121	7.8241	9.7809	6.9571	10.3787	8.0743	7.565	9.2549	9.464	9.7371	9.4049	9.9088	10.1427	12.3024	10.6011	10.8104	10.4381	10.8677	8.644	8.4815	5.518	11.0875	10.1979	9.9992	6.6468	9.5161	9.7482	9.4252	9.6372	8.1755	9.0098	9.3711	10.0571	9.1409	11.8102	8.4694	8.2094	8.2843
MYO3A	1.1048	1.4698	0.4402	1.4586	6.0596	7.5667	3.9178	0	0	1.8054	1.9905	1.0717	0.7226	8.1162	5.1829	1.4454	6.8664	8.5919	0.9283	5.4459	9.2246	0.4236	7.2698	0.8131	6.4243	1.5189	6.0342	6.9711	6.0119	2.692	1.3869	8.0386	0.4314	8.2818	2.7166	1.7256	0.9302	7.7004	3.0684	5.3849	1.7234	2.964	6.2803	1.0068	3.4217	1.7762	0	4.8615	7.4379
TMC6	10.909	10.5329	10.6769	10.4374	10.9401	9.9232	10.6072	10.7709	10.0434	11.8911	11.2506	9.9408	10.6687	13.1951	10.4409	10.7594	11.3458	10.6797	10.5345	10.5235	9.1406	9.9174	10.5763	11.1655	10.4148	9.8092	10.0439	10.1333	10.2249	9.031	9.7135	10.5706	10.7797	11.9617	9.9776	9.1275	10.3397	11.2625	10.6538	9.9589	10.0641	10.1856	11.7399	11.0862	10.9582	10.5143	10.3006	10.3265	10.1053
KIAA1958	4.515	6.8585	6.4307	3.6783	7.0441	6.2457	5.4721	4.5044	5.5096	4.8922	6.5681	4.526	6.632	6.1675	5.6343	5.2661	7.0033	4.738	4.1824	5.1391	7.2293	5.4143	8.373	6.8012	5.8445	6.1803	5.2113	6.5506	5.7165	5.8386	5.4618	5.9251	6.4613	5.9427	4.9492	6.9725	7.435	5.9653	5.4182	5.9404	7.1203	4.5798	5.4845	4.5978	5.4417	5.5816	4.2487	5.3588	6.1879
APIP	7.7677	8.2959	8.1252	7.3426	9.3886	8.6406	8.6378	8.6344	8.9522	8.1187	8.6032	8.4806	8.1359	8.8219	7.5731	8.5152	7.8209	9.7624	7.3007	9.1641	7.5737	8.6998	8.0944	8.8678	9.5211	8.1924	8.3088	8.2404	9.5087	8.0259	7.9377	8.2898	7.7721	8.3409	8.0758	8.6279	8.173	8.2645	8.2785	8.1196	8.849	7.8839	7.8737	8.2429	8.1686	7.5955	7.0026	8.5881	8.661
TMC1	1.1048	0	2.0741	0	1.189	0	1.0325	0	0	1.5218	1.4325	1.0717	0.7226	1.4103	1.3618	0.5168	2.2377	1.1918	0	1.1716	0	0.4236	0.39	1.33	1.8689	4.8572	3.4441	0.8504	0	1.5498	0.6214	0.9514	1.628	0	0	0	0.9302	0	1.1921	0.8233	0.9904	2.304	0.5992	2.0101	0.7822	0	0.9264	0.5462	0.3474
GPR15	2.1545	2.4396	1.8062	3.218	1.4364	4.9776	1.6281	2.2339	4.8136	2.8557	0.8872	8.1053	4.1089	3.2157	1.9059	6.4878	3.1534	1.4396	1.2354	1.8095	4.0923	4.7699	4.583	4.8395	3.6721	3.3685	1.4564	2.0745	3.8288	2.8288	1.8844	3.5532	4.1759	2.2735	3.4096	3.648	3.3298	4.5233	4.9781	3.8158	3.2557	1.4804	5.8099	3.9194	4.427	2.0819	1.701	4.7176	5.2494
TMC3	2.1545	0.9146	0	1.2087	0.5126	1.5758	0.6066	0.6128	0.4724	0.6994	0.5108	1.4076	1.561	0.5003	1.7463	0.5168	0	0.5141	0	0	0	1.6079	0.6966	1.33	0.8139	0.6977	0.6612	0	0.704	1.1923	0.6214	0	0	0.5121	2.0143	0	1.2377	1.0895	0.7159	1.5478	0.7293	1.0525	1.3476	1.5939	0	0.8547	0	0.5462	0
PKLR	0	0	0	0.6966	0.7061	0.9902	1.4518	0.6999	2.4529	0.92	1.1108	0	1.9991	0	3.3638	0	0	0	2.8378	0.6138	2.3007	0	0.8386	0	0	0	2.3827	0	1.4882	0.4838	3.5399	0.7539	0	1.6127	0	0	0	0	0	0	0	0.6168	0.6896	0.719	1.0029	1.8362	0	0.6555	1.5147
TECRL	0	0	0.7769	0	0	0	0	0	0	0	0	0	0	0.5003	0	0	0	0	0	0.5033	0	0	0	0	0	0	0	0	0	1.9604	0	0	0	0	0	0	0	0	0	0	0	0	5.3082	0	0	0	0	0	0.3474
EIF2B4	10.1825	10.061	9.815	10.1377	9.1443	8.8448	10.3426	9.7873	9.9447	9.3685	9.4009	9.2378	10.3905	9.179	9.6284	9.6024	9.5262	9.7011	10.1423	9.6145	9.0312	10.5127	10.1982	10.106	9.8376	10.286	9.5571	9.2958	10.1318	9.0292	9.6708	9.2644	10.4398	9.8146	9.4599	9.7681	9.6946	9.5067	9.5966	9.6112	9.7372	9.0307	9.4196	9.6509	10.3539	9.665	9.8133	9.2728	9.8243
EIF2B5	10.4106	11.5911	10.9192	9.3082	11.1813	10.0271	10.244	10.5821	10.8383	11.0448	10.7326	10.0912	11.3774	11.2231	11.0251	9.8702	11.5268	10.5464	10.6917	11.2644	12.1107	10.8626	10.4533	10.7828	11.4548	10.6028	11.6157	10.7483	11.2308	10.7645	11.6326	11.669	10.3064	11.1907	10.1694	11.3828	11.4264	11.2428	11.357	11.5358	12.6863	10.3367	9.922	10.6845	11.5878	11.4864	11.051	10.0825	10.4599
EIF2B2	9.8041	9.3297	9.5442	9.9343	9.2359	9.5806	9.3724	9.0703	8.8544	9.4583	8.2291	9.069	8.8084	8.0296	9.726	9.2814	9.234	9.2224	9.2918	8.7419	8.3127	9.3807	8.6172	9.7787	9.9019	9.4892	9.2846	9.6985	8.8754	9.3119	8.7709	9.2368	9.8194	8.9093	9.2014	9.2556	8.6868	8.557	9.3065	9.8276	9.8845	9.7469	8.6236	9.361	10.0127	8.4048	9.27	9.7423	8.9185
EIF2B3	9.6328	9.3727	8.8381	9.2524	8.2271	9.1547	10.4793	8.9719	9.1718	8.5804	8.6572	9.1552	9.0699	8.6339	9.8955	8.7729	8.1014	8.7737	9.1693	9.2262	8.0625	9.6452	8.6477	9.0929	8.2736	9.1198	8.2336	9.0338	8.7482	7.9621	9.4636	9.1133	9.243	8.2478	8.3589	9.0822	8.5471	8.5827	8.5578	9.0666	8.5706	8.4278	8.3254	9.2314	9.1158	8.8023	9.3217	8.9653	9.1968
EIF2B1	10.1653	10.6327	10.3053	9.8837	9.928	11.0846	10.6496	9.8324	10.4096	9.7271	10.2634	9.8114	10.217	10.0987	10.0846	9.8562	10.2216	10.0697	9.5663	10.6987	9.8571	10.2424	9.9356	10.6028	9.6352	9.7799	10.8486	10.2808	10.3916	9.7993	10.1808	10.1132	9.7275	10.2654	9.9978	9.7908	10.0231	10.2029	10.0935	10.3344	9.7982	10.6122	9.9266	10.2452	10.5874	9.5853	10.253	9.6741	10.679
PRKAR2A	7.5413	8.4054	8.6304	8.0138	8.0801	8.2596	7.3399	7.718	7.5704	6.8079	7.7715	8.4705	7.6007	8.0613	7.4208	8.8863	7.5239	7.9765	6.0643	7.7523	8.4954	8.69	8.8887	7.5803	6.851	8.0069	6.5902	7.8395	8.098	9.2317	8.8936	7.4253	8.9063	7.2302	8.1814	7.805	7.6157	7.5694	8.2491	8.3148	8.5831	7.9014	7.5969	7.8175	6.7435	6.0013	6.7389	8.2751	7.9903
CSNK2A1P	9.5817	9.4803	9.6299	8.7519	9.5295	9.726	8.1672	9.2628	9.8642	9.0033	8.2694	9.8881	9.171	9.0819	9.0943	8.7015	8.7677	9.7268	8.2541	9.3941	9.8835	9.741	9.6986	8.5345	9.1865	9.29	8.6764	9.9743	9.4741	9.1638	9.9984	8.5845	8.9384	9.1823	9.6799	10.1037	10.0767	8.5287	8.9747	9.2772	10.1811	9.1142	9.6791	9.4449	8.8358	8.5205	8.8976	8.9786	9.4197
XRRA1	8.4289	8.3319	8.2501	8.8449	7.9576	8.3737	7.962	8.2571	9.2534	8.833	7.558	9.0133	8.1244	8.2063	8.5859	8.4813	8.6728	9.6722	7.938	8.1241	7.2886	9.2077	8.1194	8.4433	8.0031	8.8422	9.1858	7.2724	7.7497	8.7405	7.7478	8.1549	8.5028	9.3593	7.9554	7.9278	6.3886	7.6525	9.2332	8.4996	8.7191	8.4112	8.6743	9.1535	8.4914	8.4836	8.6608	9.9356	8.42
C20orf56	2.1545	3.0143	0	5.2702	1.6476	0.8419	1.8535	1.64	0.4724	1.1684	0.5108	1.0717	0.7226	3.0083	2.4107	7.5108	0	0.8924	0	1.6265	2.7192	9.6495	1.5171	9.5281	3.0356	4.2969	0	5.744	2.4338	2.5409	2.0808	0	2.4673	0	5.7736	2.7587	4.6949	5.8144	6.6931	5.1075	0	3.2071	1.6134	5.8076	0.4434	4.1017	0.9264	6.8471	4.1825
C20orf54	5.8426	7.969	8.6095	6.6408	7.8514	8.7378	6.7002	8.4325	4.7527	8.6448	7.0884	9.0808	7.4153	6.7541	7.7763	6.4457	5.4355	8.7905	9.3216	5.9821	9.4602	7.3709	7.5956	7.4583	7.7564	8.9811	7.7043	8.0244	7.9844	6.0281	8.2292	4.9917	4.3338	7.8417	8.5946	6.2693	9.0081	7.3724	7.6146	7.9408	7.5017	8.9588	8.3301	8.2895	8.7731	8.3699	8.0709	7.1894	4.4029
TXNIP	11.845	12.7342	11.4674	12.0558	11.8595	11.5421	11.5761	13.1835	13.3633	11.9334	12.5116	14.5278	13.1656	13.5675	12.7185	14.0621	12.9227	10.401	12.6895	12.4883	13.2762	11.7081	11.3713	12.9893	12.3559	10.7923	14.2208	12.1247	13.8819	13.6429	10.6283	12.5627	13.4193	13.3422	13.647	14.3186	10.9858	12.554	13.2409	12.3386	12.3396	12.7205	12.9568	13.7984	12.4022	11.7397	12.5999	13.1341	12.4693
SLC36A4	6.1768	7.101	6.7882	7.3502	6.5215	7.5758	7.086	6.914	7.1889	6.2213	6.099	7.0458	7.8487	7.7079	5.3996	8.3801	6.8315	8.3139	4.4738	7.3525	6.0428	9.1831	8.1579	8.7233	6.5637	7.3182	7.2876	7.1408	7.4376	7.9565	6.9387	8.0765	8.252	7.4252	7.6226	8.5762	5.9251	6.816	7.9544	6.8823	7.6246	6.094	7.4852	5.583	6.6328	7.2799	7.3455	6.9687	7.1588
LOC389791	1.1048	1.8698	2.1914	0.9063	2.9683	2.3109	3.3055	0.6128	2.4981	2.5827	3.1813	1.0717	2.2931	3.3969	3.9193	2.1527	2.9077	3.5487	3.9065	0	2.0502	3.3528	2.4997	2.5657	1.331	2.4204	5.1884	0.8504	2.4338	0.716	3.9576	2.3791	0.7629	4.0675	1.0096	1.1068	4.5066	2.9576	1.8359	2.2773	2.2072	0.7791	1.3476	2.8189	2.5054	3.0489	3.1866	1.7229	2.0936
ZNF876P	3.8884	5.1139	1.0498	3.4082	1.9951	1.9159	4.383	3.534	3.1291	2.0424	1.8274	3.5196	2.7765	1.6194	1.3618	5.2981	2.4972	1.8354	2.9584	1.6265	2.9966	3.03	3.7787	3.7128	2.0113	2.2422	2.7685	3.4108	2.2553	3.92	3.0938	3.9518	4.3338	3.2513	3.4096	1.7256	1.4911	2.8488	3.1226	2.2773	2.6467	2.6714	3.125	1.33	2.9703	2.0819	3.447	2.8037	4.0933
MLF1	11.1997	11.2214	6.7505	9.7525	9.2339	11.7781	12.2231	8.2082	8.8027	9.71	9.1349	8.7709	9.4882	8.2597	9.8129	9.1508	9.8913	10.7509	10.371	9.5959	7.8628	11.4594	10.1829	9.4545	9.5842	9.7931	10.1046	10.7246	10.7388	8.9805	10.1774	9.6761	8.6095	8.2679	9.5298	10.5755	5.2354	10.0285	8.3102	10.5934	8.5781	10.4141	9.2567	9.1245	9.8439	7.9564	10.7399	9.2314	10.091
QPRT	7.5851	6.3015	3.3612	9.1716	4.032	10.0128	10.4586	7.6664	8.143	6.9602	6.143	7.5655	7.3763	5.4629	6.355	8.6956	3.6029	7.4319	4.7407	6.0922	5.8641	10.1445	10.0549	10.2921	9.2914	9.2135	6.8376	6.0365	6.382	5.7723	6.2294	6.2775	7.8668	6.3342	8.4805	7.0871	4.7687	6.1825	7.7798	7.8643	4.5664	6.0084	8.9311	7.3126	6.1162	5.1273	3.2562	9.2457	6.996
IFT140	8.4016	7.9433	7.6999	8.3554	8.1139	8.2781	8.6395	7.3987	8.4753	8.842	8.9502	8.6534	8.6352	9.3454	7.3907	8.9975	7.3944	9.5869	7.7543	8.2857	9.217	9.2116	8.99	9.3002	8.1993	8.9046	8.841	8.2196	8.0475	7.0277	9.1993	8.0309	7.5149	8.7782	8.8955	7.3132	8.7305	8.9613	9.0743	8.1409	7.8796	7.5918	9.4315	9.272	8.6099	8.908	9.146	8.475	8.9054
MLF2	13.7292	12.3231	12.7708	13.3354	12.3984	13.3514	12.5838	12.2701	12.1316	13.0073	11.9555	12.2754	12.7233	12.9583	11.9642	11.716	12.9716	12.4286	13.0155	12.3615	12.2726	11.7092	11.9505	12.8232	13.0825	12.2719	12.4061	12.529	11.9266	12.2231	12.374	12.1163	11.958	12.5276	12.1437	12.7178	12.5659	12.4506	11.6076	12.032	11.6151	12.1183	12.1867	11.9351	14.0605	13.1434	12.1823	11.762	12.0501
TMEM14C	11.8723	11.0562	10.817	10.7895	10.1337	13.1735	12.797	10.6775	10.5711	10.7831	10.167	10.3669	10.7575	9.6276	11.2702	10.8266	9.9473	10.924	11.1677	10.2305	9.9271	11.7911	10.6782	11.7452	10.7795	9.7141	11.3513	11.2258	11.891	9.9084	9.6262	10.5132	11.1479	10.8509	11.4295	11.0771	10.3402	10.2965	10.8106	10.9328	10.2837	10.8193	10.6156	10.5222	11.5531	10.7861	9.7483	11.1958	10.304
FAM157A	1.1048	5.1503	6.5834	3.819	4.8658	5.9077	4.2306	4.3255	5.3679	5.8677	5.9182	4.9682	7.2526	6.52	5.1192	3.1301	7.0796	5.8131	2.9584	5.069	2.7192	3.5338	4.2944	5.9616	5.0535	6.3766	4.7323	2.6368	4.3126	3.5364	5.9504	5.8098	2.0483	6.8265	3.1869	4.783	6.8122	5.1687	3.95	4.9	4.0692	2.8251	4.7413	5.4726	5.8898	6.8655	1.4859	3.7955	5.4957
FAM157B	0	2.1826	3.0242	0.5232	3.646	1.5758	1.6281	1.64	2.8478	2.7256	3.9881	2.1063	3.1379	2.932	2.864	1.1969	4.1094	3.0492	0.5375	1.9719	1.9232	0	2.6499	2.1396	3.6285	3.279	2.8866	1.3818	1.814	2.5409	2.5474	3.1599	1.0324	3.9922	2.0143	0	3.6228	3.3254	1.6998	0.8233	1.8604	0.4415	2.8438	2.5962	1.9556	3.6227	0.5363	1.9112	1.9985
FANCF	7.6609	9.1881	7.9761	8.9726	8.5029	9.1962	9.0878	8.0588	9.0045	9.1921	8.4148	9.2312	8.0985	8.9382	6.3756	8.6759	8.1935	8.4402	7.3733	9.3234	8.319	9.0519	8.6229	9.2554	8.2946	8.6976	8.4067	8.7715	8.7566	8.2448	8.2318	8.3893	7.5609	8.7035	8.8199	8.913	8.5454	8.5527	8.1118	8.6535	7.9732	6.9603	9.1457	8.6698	8.9197	7.8133	7.9289	8.5045	8.9554
MECOM	9.618	9.4238	7.4223	8.7895	8.9979	8.1512	6.8251	7.5852	10.758	9.3753	9.3633	10.6854	7.9771	10.4218	7.4917	9.2419	9.2251	11.3643	7.533	11.4195	10.0438	7.0151	6.0883	8.2506	8.9395	8.2174	10.5143	9.4904	7.8174	12.5613	10.0825	8.6991	8.0525	8.0181	10.6049	8.3347	9.6803	9.4191	9.992	9.3342	9.347	9.8937	10.2628	9.8304	8.2581	9.5359	7.8745	10.1652	8.633
ITGA2B	3.5055	2.6576	2.1914	1.8571	3.646	5.8981	1.6281	5.1669	2.1658	3.6122	3.9881	3.9378	4.2634	3.0083	2.784	4.5749	5.4355	8.9847	5.1605	2.6844	2.5575	3.7321	4.2001	4.4474	5.9096	3.9358	5.9417	2.8922	4.4012	0.9737	2.734	2.2435	5.4434	6.648	3.6614	3.5087	2.9618	4.1635	5.1445	4.0348	4.7362	3.2071	5.7966	3.7673	4.3779	5.5816	2.7768	5.6639	1.2398
RSPH1	2.4862	2.1826	2.7459	3.1486	2.9683	0.4815	4.6763	3.7761	5.1332	4.2069	6.2834	4.038	4.6472	3.5062	3.2683	8.7252	1.2592	4.9326	3.1169	3.8441	1.6297	8.4293	3.7457	7.5544	3.6285	4.4689	5.1884	3.6137	3.3834	2.8288	4.7751	0.9514	2.0483	3.4331	4.0623	2.1573	2.0598	2.7312	7.1203	6.4203	0.7293	3.2071	3.7943	4.7134	4.1336	6.2817	7.7043	4.0572	5.8355
IFI16	11.4156	12.4143	12.0369	11.3055	12.0482	11.7492	11.4581	12.3184	12.2889	11.7451	12.1302	13.2785	12.2463	12.3554	12.1389	13.6685	12.223	11.4772	13.051	12.6226	12.8349	9.7974	9.1083	9.5325	11.9084	12.071	12.4607	13.0712	13.0028	12.7357	12.4334	13.5264	10.863	12.3027	11.9839	12.5844	12.1312	11.6543	12.4335	12.1959	12.5479	13.3605	12.3457	12.159	12.749	12.4298	12.6773	12.1147	12.8457
SOX6	6.0065	8.9481	7.3704	5.0404	9.2582	7.9158	3.2271	4.937	4.1737	6.5345	7.8847	7.5946	7.9508	9.7707	3.9563	4.9211	9.4343	7.3772	5.8552	9.5043	8.6197	4.3302	8.1626	3.6706	7.7539	3.0811	5.2113	7.1449	4.9338	9.141	4.594	3.0006	3.9342	6.4512	5.9495	9.8334	8.4194	8.4236	6.3281	8.977	9.499	5.0067	7.2121	7.533	7.1829	4.6114	2.2023	7.745	8.4473
LOC440944	5.6902	7.5593	7.1918	7.7436	8.0595	9.3104	9.2965	6.9329	7.9049	7.0781	8.537	7.6311	7.7864	9.2096	7.7685	7.9609	8.0416	9.3864	8.339	7.5095	6.8341	8.425	8.3389	8.4386	8.3873	7.4574	8.6179	6.4349	7.1551	7.2541	8.7895	7.6056	5.7908	8.8796	7.4452	8.1997	7.0818	6.1137	7.6287	7.4788	6.9466	6.5	7.593	6.6715	7.3481	8.8536	8.1347	6.9634	7.275
TTC1	9.6515	9.5637	9.4288	10.2071	8.7966	10.8388	11.0114	9.731	9.3791	9.3631	8.8125	9.3553	9.3031	9.2327	10.415	10.1626	8.8131	8.7495	10.0464	10.6925	8.7114	10.6344	9.6199	9.4838	9.5554	9.3924	9.2437	9.5348	10.3309	9.3141	9.0629	9.4607	9.6957	9.489	9.7639	9.655	8.9876	9.3805	9.4312	9.8282	9.4194	9.4128	9.2186	9.033	9.7921	9.9199	9.9022	10.0789	10.2668
C9orf128	0	0.9146	0	0.5232	0.5126	0.4815	0.6066	0	0.4724	0.6994	1.6434	1.6798	0.7226	0	0	1.1969	0	1.1918	0	0	0.432	0	0.39	1.33	0.8139	0.6977	3.5905	0.487	0	1.5498	1.7752	0	0.4314	1.6464	0.5913	0	0	1.9336	2.3718	0	0	1.0525	0	0.5895	0.4434	1.3878	1.8881	0	0.8616
C9orf129	5.7531	6.5628	6.9464	6.1484	6.8311	6.4342	4.2482	6.0739	6.0463	6.6275	6.7209	6.6055	6.4496	6.9939	5.4479	6.3029	7.8861	5.6472	5.784	6.4477	7.6104	5.329	6.9306	5.2862	5.8644	7.0504	6.7733	7.1654	6.6434	6.6267	6.5538	6.2565	6.5936	6.5641	6.048	6.1833	7.5969	5.9884	6.2242	5.9766	7.2189	6.2972	6.193	5.7093	5.8055	5.732	5.8046	6.2295	6.6673
MYT1L	0	0	0	0	0	0	0	0	0	0	0	1.0717	4.1623	0	0	0	0	0	0	0	0.432	0	1.1645	0	0	0	0	0	0.704	0.402	0.3439	0	0	0	1.0096	0	0	0	0.7159	0.8233	0	0	0.5992	1.5939	0	0	0	0	1.2398
C9orf125	7.9159	9.9153	9.655	4.3386	11.3156	8.575	5.9457	5.1238	4.4543	9.2597	10.1177	8.8488	9.1447	9.1923	8.1774	6.6389	11.0361	8.1233	9.0429	8.4652	10.0538	8.199	2.9103	6.0383	9.3827	5.3059	9.8135	10.2507	9.1475	8.5581	8.9769	9.419	4.1759	9.4822	8.3182	10.4937	10.6411	10.3442	8.2136	10.0751	10.8656	7.6104	7.5969	7.5052	8.9598	8.9929	8.6419	9.2479	3.8963
C9orf122	4.4405	6.7441	5.4765	3.2842	5.376	5.2421	6.9091	1.3716	4.9282	3.684	6.6063	3.7732	5.4351	7.8047	3.8814	5.2661	5.4509	6.154	4.3831	1.9719	6.7049	5.9325	1.1645	5.3214	6.4557	5.4768	5.8282	6.0627	7.2595	5.2337	1.0544	5.6844	3.4732	7.6002	3.3391	4.783	5.5462	6.2694	4.8554	6.0699	6.1441	5.3485	3.683	4.6568	4.6293	6.5036	5.0231	4.2439	1.6685
CEPT1	9.0287	9.7232	9.2348	9.4384	8.4876	9.3292	10.1752	9.2199	8.9569	8.5447	9.0132	9.546	9.2016	9.7761	9.8217	9.3002	8.6424	9.5345	9.4323	8.7726	8.7006	9.887	9.1655	8.2488	9.1456	9.1596	9.2806	9.0805	9.4509	9.3372	9.1275	8.5668	8.7065	8.7153	9.5485	9.0605	8.6931	9.0095	9.0325	10.0072	9.3521	9.1474	8.8401	9.3308	8.7588	9.2034	9.9377	9.536	9.1547
KIAA1267	8.6859	10.167	9.4808	9.422	10.9613	9.7131	8.7258	10.0475	10.0418	9.7607	10.1745	10.1469	9.9484	10.8787	9.7888	9.8071	10.2544	10.8171	9.7101	10.4179	10.1335	9.9426	10.4861	10.3539	10.9436	9.4003	10.5184	9.7705	10.395	10.0581	10.1035	10.2328	9.9633	11.0678	9.9192	10.4983	10.1377	10.1495	10.8816	9.9499	10.8453	10.2929	10.3599	10.1009	9.7897	9.9661	10.1262	9.8952	10.7075
RTCD1	9.2976	9.2976	10.5821	10.0997	8.566	8.8324	9.5876	9.3923	9.5581	8.9072	9.3762	8.7057	9.2284	9.8914	9.6126	9.504	8.8729	8.8745	9.2645	9.8224	8.635	9.9659	9.3983	9.3729	9.1543	10.1048	8.6516	9.0216	9.0064	9.5951	9.0687	9.7175	9.3063	8.9208	9.3067	9.2113	9.3498	8.9216	8.8961	9.0984	9.1877	9.739	9.0854	9.5795	9.007	9.5762	10.3342	9.3089	9.4087
CFHR2	0	0	0	0	0	0	0	0	0	0	0	0	0	0	0	0	0	0	0	0	0	0	0	0	0	0	0	0	0	0	0	0	0.4314	0	0	0	0	0	0	0.4697	0	0	0	0	0	0	0	0	0
CFHR3	2.4862	4.6881	3.8636	1.4586	1.8318	4.5352	4.7341	2.978	2.2853	2.9749	1.6434	3.9378	1.561	2.8515	3.0802	4.4093	4.8045	4.7836	3.3262	3.5158	3.8344	2.5308	0.39	1.8677	4.7627	0	4.9781	2.727	4.0087	3.9503	4.1881	4.2282	0	5.3139	3.718	4.783	3.1205	3.8045	3.4956	4.7222	1.8604	2.7503	2.6204	5.1216	2.5054	3.1833	0.5363	4.4705	0.3474
CLIC4	12.6719	12.2837	12.0829	14.3106	11.8407	12.2105	13.24	12.9277	12.4884	12.7916	11.5081	12.1137	12.2417	11.0548	13.1967	12.4714	11.4981	12.4227	11.548	12.3747	12.1996	11.9986	13.7702	11.8476	11.5674	11.4287	10.2713	12.3009	12.5233	13.2954	12.1118	13.0198	12.2457	11.5153	13.0429	12.4629	10.6838	11.7093	12.4117	12.2184	12.3587	12.9266	12.8669	11.6759	11.3675	10.7654	12.8921	12.2394	12.5241
CLIC5	4.4405	6.791	3.3102	7.5316	5.1692	4.4593	5.9335	6.3937	6.2944	4.7321	6.0443	7.2105	6.4183	7.6673	4.7498	8.5439	2.8155	5.5618	1.7038	5.3895	5.8898	8.4949	10.7896	9.018	6.3724	5.1878	4.8533	6.9757	6.4354	6.1701	4.4235	6.1314	7.3304	6.264	8.8723	6.7891	4.9697	7.217	10.8288	7.8595	5.0967	7.1284	6.5734	6.2612	6.2243	6.14	4.2825	9.1332	7.5512
CLIC2	7.3408	8.4966	7.4725	7.6079	8.0126	7.3172	8.0639	8.3716	7.9002	6.2688	7.8048	8.1812	7.9771	8.9515	8.8511	10.1723	7.3209	7.0768	5.738	10.1909	8.0147	8.2024	6.5938	8.2842	7.3267	6.4807	6.6331	8.2504	8.85	9.1103	6.7782	7.85	9.5764	8.8665	9.0797	9.0162	5.7049	8.0373	9.1859	8.6383	7.9252	9.1382	8.1613	7.2754	8.7224	8.0517	7.1025	8.9085	11.0052
CLIC3	4.0968	4.8737	8.6613	8.6219	6.2168	5.736	4.6763	6.2406	6.3434	8.8341	7.0748	4.7493	5.4351	5.0407	7.7607	8.0597	5.2366	4.3101	7.3334	3.5675	4.8887	7.8628	11.1184	7.8573	4.4738	5.5165	2.4986	6.9146	4.7094	4.0091	8.3825	6.4101	7.1581	4.4515	7.3136	3.1819	4.9697	8.5287	8.3348	7.2895	3.9818	7.6077	5.5962	8.9792	7.0284	5.0236	7.149	8.1707	5.3778
CFHR4	0	0.9146	0	0.9063	0	0.4815	0	0	1.3504	0	1.8274	0	0	0	0	0	2.8155	1.4396	0	0	0	0	0	0	0.8139	0	1.7336	0.487	0	0.716	1.9859	1.7375	0	0.5121	0	1.7256	0	0	0.9736	1.3443	0.9904	0	0.5992	0	0.7822	0	0.5363	0	0
CFHR5	0	0	0	0	0	0	0	0	0	0	0	0	0	0.8711	0	2.7226	0	0	0	0	0	1.761	0	0.4631	0.4635	0	1.1129	0	0	0	0.3439	0	0.4314	0	0	0	0	0	0	0	0	0	0	0	0	0	0	0	0
KRTAP2-2	0	0	0	0	0	0	0	0	0	0	0	0	0	0	0	0	0	0.5141	0	0	0	2.9041	0	0.8131	0	0	0	0	0	0	0.3439	0	0	0.5121	0.5913	0	0	0	0	0	0	0.4415	0	0	0	0	0	0	0
KRTAP2-1	0	0.9146	0	0	0	0	0	0	0	0	0	2.435	0	0	0	0	0	0	0	0	0	5.4143	1.5171	0	0	0	0	0	0	0	0.3439	0	0.7629	0	0	0	0	0	0	0	0.4102	0.4415	0.5992	3.334	0	0	0	0	0
CXorf1	0	0	0	0	0	0	0	0	0	0	1.1855	0	0	0	0	0	0	0	0	0	0	0	0	0	0.4635	0	0	0	0	0	0.3439	0	0	0.8892	0.5913	0	0	0	0	0	0	0.4415	0	0	0	0	0	0	0.3474
KIAA0020	9.3671	9.0624	10.104	9.3809	10.1885	9.9826	9.1542	9.332	9.5772	9.1735	10.7509	9.2233	8.6998	9.4145	9.1532	9.2118	9.4029	9.5609	8.5501	10.319	10.5812	8.888	8.6949	9.2183	10.4898	9.5431	10.5028	9.954	10.2265	9.6076	9.897	9.3912	8.8009	8.877	8.7872	9.1859	8.8069	9.0938	8.8922	8.9035	10.3886	9.9104	9.2335	8.7997	8.9399	10.1792	9.4141	10.9777	9.7874
KRTAP2-4	0	0	0	0	0	0	0	0	0	0	0	0	0	0	0	0	0	0	0	0	0	0	0	0	0	0	0	0	0	0	0	0	0	0	0	0	0	0	0	0	0	0	0	0	0	0	0	0	0
TMEM147	12.1862	10.4088	11.3044	11.0565	10.4476	11.9561	10.6575	10.5273	9.912	10.5793	10.4776	10.2954	10.2288	9.9336	11.1365	11.066	11.0811	9.8336	11.2696	10.4518	10.616	10.922	11.2535	11.6181	11.8585	11.3061	12.2254	10.6092	11.7078	9.9772	11.2545	11.7477	11.2146	10.3091	10.3639	11.7563	10.1394	10.0918	10.4518	10.456	10.6889	10.853	9.3789	11.1236	11.9975	11.5026	11.2296	10.2967	9.8854
ASGR1	2.1545	3.6444	3.0861	4.2082	5.117	5.8593	4.92	5.7527	4.2638	4.106	5.1287	3.9378	5.2254	5.6049	4.8901	5.183	2.0881	6.1099	2.4633	4.1458	4.2058	5.1065	3.0247	6.1425	4.5458	4.5477	3.8452	2.9681	4.4846	3.5758	3.6213	4.3653	5.8874	5.7844	4.0179	3.648	3.7737	4.4875	5.4397	5.512	4.0692	4.5798	3.7943	4.5978	5.0612	5.7856	2.3369	5.8365	3.668
ASGR2	2.7557	0.9146	1.9464	3.0757	1.8318	2.0599	2.8625	5.1238	3.0638	3.1874	4.0995	3.295	3.3367	4.7161	3.3813	4.7924	0.5505	3.1912	2.5769	3.2881	1.7839	3.8392	0.9494	4.8008	3.1007	2.579	3.0973	2.8922	3.3834	3.6879	2.8993	4.2282	5.0919	2.5077	4.1054	2.1573	1.4911	2.9576	4.8393	3.2426	1.9855	4.2675	3.4981	4.2607	4.5204	3.1833	3.2562	3.4147	3.7285
PCDHA1	0	4.4104	1.432	2.9933	0	0	1.4463	1.6153	0	2.0597	0	3.7211	0	2.4857	1.1813	5.4905	3.395	4.8394	1.9663	1.3428	3.096	4.083	4.376	4.4497	4.1625	1.3104	0	3.9894	3.1365	0	4.7354	0	5.5154	4.0453	2.5305	0	1.6741	4.0329	2.8492	6.5918	3.7277	4.5364	3.4782	2.2371	6.5899	0	2.5995	0	2.1829
FOXL2	4.8957	0	2.4952	3.9875	7.8218	7.394	2.8625	2.978	1.3504	8.0526	7.2134	1.6798	0.7226	6.6267	6.2248	1.1969	1.9212	7.6536	6.2469	7.4208	8.136	1.8994	5.0699	4.8956	7.7206	7.902	5.6724	7.1408	5.0479	5.2582	1.8844	2.7231	1.9213	7.3631	2.8237	2.4891	7.2064	7.1032	6.0767	7.3722	6.9155	7.8642	3.624	0	6.984	8.7078	6.757	7.1432	5.6128
RIT1	9.9755	10.5762	10.7346	8.7679	10.1975	11.6459	10.6691	8.8695	9.1582	9.4402	11.172	10.1013	11.0365	11.246	9.7226	10.221	11.4816	8.9773	10.0378	8.9572	10.3418	10.0575	9.201	10.5741	11.5201	10.1505	11.8181	11.8065	12.6129	10.3111	10.4067	10.0693	9.9794	12.0218	10.3291	12.4833	11.533	10.4809	9.7658	9.4913	10.6848	10.4897	9.4529	9.807	10.4152	10.8538	9.8497	9.5252	9.9255
TMEM141	10.1854	10.3832	10.2753	9.1727	9.5633	11.882	11.5434	8.2134	8.858	9.7229	9.8892	9.1084	9.143	9.0118	11.06	9.5586	10.0394	9.4443	10.2765	9.1209	10.007	10.1309	10.2111	10.0229	9.5006	9.9779	10.2321	10.3062	10.9183	7.7801	8.8747	9.2199	9.709	9.388	9.7444	9.6237	10.5328	10.0798	9.5354	10.877	10.4851	9.6035	9.0675	9.2965	11.3204	9.8189	10.5467	9.9935	8.6701
FOXL1	6.2441	3.743	2.0741	5.8645	4.3663	6.0264	3.8144	7.2956	5.6609	6.5823	4.8598	6.1379	5.5596	6.5962	6.6651	5.6839	0.5505	6.6909	9.8165	5.2059	6.4976	8.4576	3.4908	6.4034	3.7143	5.8003	5.0686	5.4712	6.0806	4.7038	3.713	8.1869	5.5329	6.9559	6.8518	4.4439	3.5687	1.7031	5.955	5.1705	4.6059	6.9809	4.9953	5.7546	8.3596	4.3506	6.751	7.5533	4.7626
SF1	11.4504	12.2739	11.8291	11.7581	12.3697	11.6484	10.6765	12.3347	12.5968	12.1595	12.1563	11.8739	12.2357	12.1757	12.0381	11.5053	11.9271	12.0464	11.5554	12.5016	12.3596	12.1612	12.2873	12.3293	11.7885	12.2063	12.3433	12.0881	11.9095	11.8964	12.6438	12.2654	12.0997	12.1462	11.6152	12.0845	12.1508	12.422	12.4239	12.4386	12.4648	11.9948	12.2168	11.992	12.0395	11.5102	12.1302	12.0397	12.5704
PCDHA6	0	1.5418	1.0498	1.9804	1.3996	3.0101	1.763	4.3575	2.8556	2.5151	1.7493	4.3859	1.8483	3.2927	0	6.1717	2.3286	3.8865	1.963	3.5967	7.0295	2.8929	5.4517	3.6969	7.9876	4.2191	0	4.3336	7.4813	3.5855	3.5813	2.3556	3.8734	4.4974	4.3637	0	2.8192	3.0121	4.0724	8.0533	7.4175	4.6467	4.5395	3.86	2.68	2.5505	0	3.1353	2.6886
PKIB	5.6244	4.5855	4.1219	6.1662	3.3765	5.0484	7.4859	6.6201	7.944	4.8922	4.2995	7.304	3.2407	5.4764	7.1488	9.4112	4.185	6.6909	4.5313	5.8526	3.762	5.9565	8.5009	5.5715	5.3766	4.8259	5.8718	4.8631	4.5246	6.4015	3.5894	5.4732	6.4556	4.3345	8.243	3.648	2.0598	5.6938	7.0132	6.6806	3.4418	5.3611	6.5577	5.944	5.0919	5.2852	6.3974	9.3753	5.7722
TMEM149	7.4926	7.9888	6.5202	6.9509	6.7056	8.2934	8.4633	9.2606	7.9949	7.5493	8.1918	8.067	8.8021	9.2261	7.2174	9.5346	6.9098	7.1745	6.985	6.5504	7.281	8.2983	6.9794	8.5257	8.4725	7.4671	8.7291	7.6282	7.8253	7.2143	7.106	8.3911	9.2912	8.5647	8.0345	8.6294	6.3841	7.5507	8.5721	8.0257	6.9054	7.5388	8.5971	7.408	8.8294	8.2386	6.5376	8.3929	7.4685
API5	11.1398	11.8223	11.59	11.5161	11.6164	12.6551	11.7842	11.4546	11.9508	11.2391	11.1986	11.6837	11.0472	11.2316	10.6232	10.9555	11.0539	11.7535	10.2148	11.2932	11.2931	11.2564	11.0149	11.5543	12.6153	11.3542	10.8712	11.0959	11.7188	11.098	10.8063	11.1548	10.9186	11.29	11.3345	11.6196	10.8604	11.6141	10.8347	11.0156	11.8973	11.0602	11.4748	10.866	10.9177	10.3921	10.3109	11.6545	11.6341
KRTCAP3	11.7202	9.2669	1.4771	7.511	8.4137	10.3383	12.4512	8.1066	9.0121	9.1372	9.4648	8.5909	9.9812	8.3245	9.0177	8.4422	4.2214	7.6959	10.0403	9.1833	8.6613	8.8394	7.6026	9.7466	9.5334	10.213	10.1444	9.4015	10.8923	7.3396	8.2788	8.7718	9.9863	9.9723	9.2454	8.9705	9.0822	8.1068	8.4559	8.8695	2.7205	4.5135	7.5697	9.2661	10.9155	10.3912	4.761	6.8756	8.1132
NUMBL	9.0191	8.5315	10.2506	9.3484	11.0461	10.348	7.5191	9.2813	8.5592	9.0834	9.9727	8.0434	9.4525	9.7971	8.5003	9.6301	10.2799	9.6832	10.0353	9.2272	10.2796	8.5393	10.3473	10.0049	10.5782	10.9918	9.2967	9.8686	10.5146	8.0114	10.0075	8.8023	9.5777	10.0246	8.8472	10.6551	9.1665	9.5551	8.982	9.0872	9.7783	9.1428	8.88	9.0782	8.8071	10.7601	9.7929	8.078	9.4012
RTKN2	6.4669	7.5457	7.3294	8.199	7.7635	7.2992	8.3517	5.2891	8.1291	9.2058	6.4816	7.611	7.5763	8.1524	9.3014	8.2817	7.1331	7.9592	5.9739	7.704	5.3379	8.927	8.5034	8.4035	6.8174	7.7351	6.9504	6.7997	6.9936	9.7409	7.9658	8.6002	8.0449	6.1123	8.7955	6.6132	7.7309	8.2765	9.8695	8.3061	7.9193	7.7751	7.271	6.2894	7.5416	6.7401	5.928	8.5209	7.6247
RNF180	5.4831	4.5855	2.6671	4.6957	4.2088	4.7628	7.1722	5.4893	6.4041	5.0086	3.429	5.932	5.2747	6.2562	6.1065	6.7119	4.5707	5.9088	2.6821	6.5434	5.3254	6.3557	4.0186	5.4519	5.7562	4.8879	1.9661	5.1831	7.6007	5.8627	4.0775	6.3453	4.6663	5.133	7.709	4.9538	2.8755	5.5622	6.702	7.2279	4.484	6.7266	6.2899	5.5523	5.881	5.2852	3.447	5.2926	5.967
P2RX7	3.6447	7.0148	4.9191	5.5105	4.7788	5.2116	4.7622	7.1201	6.2214	5.2874	7.0974	6.7236	6.6601	7.1699	6.4808	7.2418	3.945	4.761	5.6105	5.2852	8.0682	4.9717	5.0565	5.513	5.1795	5.3939	4.2931	5.0841	7.0833	7.7674	3.9824	6.1218	7.3946	6.2316	6.3764	6.848	5.6277	4.4875	7.163	5.9761	5.3734	4.8182	6.3457	7.4227	5.5564	3.8819	4.8081	6.9634	6.9234
SECISBP2L	8.3768	9.227	9.6149	10.4273	9.522	8.7176	8.5973	9.2887	9.463	9.5086	9.5861	9.7573	9.1936	9.8927	9.1992	10.2616	8.7224	9.2592	9.2389	9.262	9.2513	11.2012	10.5382	10.1095	9.3361	9.6519	9.5715	9.2016	9.1587	10.1232	8.8026	9.6104	9.5927	9.4008	10.4	8.9804	9.7242	9.9368	10.55	9.5599	9.6863	9.766	9.9097	9.2884	8.0583	9.1324	8.329	9.9384	9.297
SBF1P1	0	0	1.2792	1.2087	1.4364	0	0.6066	1.0415	1.1126	1.1684	0	2.7026	0.7226	0.5003	1.9059	0.8966	1.2592	0.5141	0.5375	1.8095	0	0.7508	0.6966	0.8131	1.0955	1.1659	2.1662	0.8504	0	1.5498	2.1698	1.9265	0	0.5121	1.821	1.1068	0	1.0895	0.9736	1.3443	0.9904	0.7791	0.5992	1.33	0.4434	0	2.0537	0	0.8616
LOC100128811	0	0	0	0	0	0	0	0	0	0	0	0	0	0	0	0	0	0	0	0	0	0	0	0	0	0	0	0	0	0	0	0	0	0	0	0	0	0	0	0	0	0	0	0	0	0	0	0	0.7724
HAS2	8.427	7.4096	4.4858	5.7402	5.7749	5.7887	5.9619	6.753	6.2049	7.5717	5.6138	6.8583	6.7567	5.863	9.5025	7.3854	6.3256	9.2562	4.4442	7.4485	5.4558	8.3528	6.9193	7.7832	6.737	8.3823	4.111	9.4563	7.4789	7.1524	6.9729	7.6451	6.3107	4.9057	9.049	8.9466	6.7831	6.2375	7.6309	8.9551	6.9758	6.9732	8.2612	5.3707	5.5229	5.3148	4.1787	8.5045	9.5087
KIAA1199	8.4546	8.1326	8.1833	9.2524	8.7431	8.4885	7.5756	10.3479	10.9211	11.9153	8.3876	10.6207	10.5579	8.1835	9.7964	10.2601	10.6414	6.7205	9.049	10.2967	10.3128	11.6379	9.7803	8.4339	9.2739	10.4907	6.9299	9.504	10.6585	11.5042	11.5814	9.9491	9.4424	8.092	11.5107	8.1001	11.0002	8.1389	12.475	8.9058	9.0655	11.3652	12.1963	10	8.1342	8.5173	6.3583	10.4923	8.2092
HLA-DPA1	12.0127	13.3317	10.3332	12.5636	11.0294	11.5113	12.2958	14.0786	12.4882	11.2342	12.6092	12.5459	13.3222	13.5286	12.6662	14.1426	8.1981	10.9032	8.8015	12.252	12.1105	12.6539	11.3137	12.5671	11.6925	11.2829	10.7701	11.674	12.8239	13.0288	9.741	12.6164	14.1786	12.84	13.273	13.6157	10.3487	11.2174	13.9429	12.5295	11.1958	12.6329	12.554	12.1681	12.3403	10.7654	10.8806	13.4508	14.3436
ZSWIM3	5.9805	6.5534	5.095	6.2597	6.2085	6.8518	7.7256	6.5403	7.6421	5.9718	6.7036	7.1333	5.4778	6.2166	6.3058	6.5752	5.7161	5.9887	7.1299	6.243	5.7932	7.0893	5.943	7.266	6.793	6.3103	7.2822	5.2302	6.4869	6.8899	6.3533	6.2063	6.5118	7.0094	7.1482	6.6797	5.6796	6.8934	7.3732	7.1042	6.3559	6.0243	6.3729	6.2129	6.5129	5.8877	5.452	7.1803	7.0884
FAM32A	10.3698	11.1884	11.2578	10.4154	10.8152	11.7043	12.0441	10.29	10.1237	10.0994	10.5792	10.8495	10.888	10.5317	11.2893	10.5331	11.0652	11.0118	11.5099	10.9388	11.3886	10.373	10.1852	10.3325	11.3285	9.8946	10.9732	11.1239	10.7174	10.8207	10.1328	10.9163	10.3509	10.6995	10.4775	10.7975	10.6594	10.6948	10.6273	11.2277	10.9933	11.0773	10.1884	10.6645	11.1872	10.8219	10.6121	10.9856	10.7395
KIAA1191	11.2242	10.9316	11.0495	10.7146	10.7466	12.2435	11.3103	10.7107	10.4739	10.4483	10.8561	10.9921	10.9962	10.7838	11.45	11.4415	10.8017	10.6106	11.5782	11.4584	10.6555	11.8737	10.7399	10.9863	10.5925	10.4132	10.2666	11.0298	11.6676	10.463	10.2977	10.9847	10.9344	11.1412	11.4422	11.5257	10.6802	10.8948	11.1164	11.1135	11.1801	10.9908	10.8726	10.8099	11.1007	10.5683	11.2764	11.3777	11.1221
FER1L6	0	3.1642	1.651	0	2.1418	0.8419	0	0	2.6835	1.1684	0.5108	5.919	1.561	0.5003	2.1436	1.1969	5.6642	0.5141	2.2025	2.3717	5.9399	0.4236	0	1.5323	1.8689	1.1659	1.4564	3.8328	0.704	7.87	0.6214	1.2635	1.628	4.9057	1.3334	0	0.5387	0.6452	6.1503	2.7887	0.7293	2.4994	2.9438	1.5939	2.2011	4.9873	0	0.9414	0.3474
ALOX12P2	3.3513	5.4125	7.0745	5.2203	7.7493	7.1218	7.5517	5.5719	6.0464	5.5786	8.1622	4.6259	7.0122	6.3472	5.9412	2.6252	7.2345	7.2772	0.5375	5.9726	6.8946	5.8916	0.39	4.4966	7.5415	6.9117	6.4629	4.9024	4.8098	4.3645	7.1558	5.7733	1.2593	8.0299	2.9234	6.01	7.3252	7.0612	4.9781	5.4875	6.8179	5.635	6.0971	4.8459	7.1576	9.0179	5.97	4.8842	6.0641
FER1L4	4.4405	6.756	5.9292	7.2502	5.376	6.2975	5.4377	5.8485	8.1992	9.1032	7.7574	9.516	7.8241	6.7651	4.7286	8.3707	3.8553	7.5387	5.8995	6.0105	5.6502	6.4376	6.7053	9.6473	8.0339	6.9412	7.7673	4.6257	4.7436	4.8556	7.6799	5.363	5.2188	8.1942	5.4781	6.7739	7.389	5.8711	6.3791	6.0109	5.6907	4.3458	8.6898	7.2422	5.0612	7.4761	5.043	6.4208	4.9006
FER1L5	0	0.9146	1.0498	1.2087	2.2749	1.9159	1.0325	0.6128	0	1.1684	1.1855	1.0717	0.7226	0.5003	2.1803	2.4082	0.948	0.8924	1.4885	0	3.7986	1.0172	0.39	1.5323	0.8139	1.1659	1.1129	0.487	0	0	0.3439	0.5528	5.2718	1.4354	0.5913	0	0	0	1.6998	1.3443	0.4102	1.0525	1.3476	1.0068	1.0562	0.8547	3.1134	0	0.3474
CA5B	5.7479	8.0333	6.5213	6.3277	7.5424	7.3583	7.5795	6.4318	7.5037	6.4177	6.841	8.0313	8.64	7.4636	7.137	7.6096	7.2101	7.4788	7.9483	6.8631	6.7621	8.3636	6.6659	8.9817	6.6782	7.1113	7.1297	6.3261	6.4689	7.6076	6.511	7.0668	6.4029	7.0369	7.8909	7.0214	8.9485	6.9282	8.4634	7.6342	7.5048	7.4589	7.84	6.7749	7.4621	6.4708	6.6483	6.9365	7.4802
ZNF559	6.8731	8.6914	7.0857	7.2251	8.1758	8.0988	6.4032	7.1687	8.1175	6.6908	8.0872	9.1554	7.2951	7.9948	7.1726	8.0584	7.965	9.5159	9.0735	8.0396	7.9979	8.1311	4.742	8.4111	8.2226	6.9971	9.1769	7.5767	7.5672	8.1932	8.3644	7.746	6.7073	7.759	8.1249	8.2161	7.2865	7.0852	8.0317	8.6829	7.8485	7.6894	8.4241	7.7409	7.5176	7.1214	8.6557	7.7201	8.0318
VWA1	9.7022	9.7065	11.0126	10.978	8.8118	10.4389	12.062	10.6714	10.1637	12.0682	9.6138	11.0457	9.9011	9.2892	10.529	11.0332	10.4601	10.6492	10.7465	9.981	9.1145	10.9456	10.6888	10.7704	10.0474	11.4365	9.2914	9.5959	8.7754	8.0901	10.8718	9.9539	10.0612	10.2269	10.7714	8.1595	9.7965	10.6864	10.8352	10.7634	9.1564	10.8588	10.4433	12.0636	9.8279	11.0634	11.5897	11.1652	9.0555
C19orf22	10.598	10.9691	11.3326	10.4662	11.0729	10.4381	10.7929	11.3468	10.2461	10.9566	10.2413	10.9319	10.4865	10.2225	10.5202	10.8218	11.7068	10.2356	11.1916	11.405	10.8077	10.2534	10.0422	10.6481	9.895	10.4483	10.7522	10.7046	9.9016	10.1085	10.9195	11.2184	10.9799	10.8496	10.37	10.6175	10.8114	11.0468	10.6783	10.9528	11.0321	10.8038	10.8131	11.4899	11.6601	11.3617	12.2911	10.8037	10.4769
C19orf23	1.1048	6.9019	5.5443	3.4082	5.0255	3.5481	2.8625	4.2473	4.1424	3.6122	4.6562	3.8302	5.4132	4.6932	2.6094	2.9806	5.4662	5.6505	3.8169	5.9533	5.2872	4.7148	5.3479	4.8584	3.7953	3.0811	4.7004	4.2223	3.4679	4.7562	4.6874	3.7158	3.4272	6.1123	2.3372	3.775	5.4449	5.0752	4.3866	4.2249	3.7191	4.0352	4.3257	3.7128	5.4887	5.3438	3.7663	2.9824	4.4929
C19orf20	5.0032	6.2852	6.4367	4.4582	5.4762	6.1762	6.9154	6.4817	4.3208	5.0086	6.8057	6.5647	6.4183	5.7564	3.8814	6.2554	7.8573	5.8021	6.4691	5.3605	7.566	7.4547	5.1477	5.8805	3.9448	6.7544	4.5294	5.418	3.4679	4.0376	5.9504	5.6844	7.5204	7.1196	4.1879	6.3933	7.1198	6.0659	6.351	8.1526	5.0967	5.8201	4.8223	6.9081	7.2695	5.5066	5.043	4.7426	6.8639
C19orf21	7.7093	5.1503	5.4881	7.5586	7.8136	5.6476	8.0297	5.7527	5.9947	11.0466	7.5408	8.0221	5.8634	7.3784	8.5096	9.8946	7.6527	9.0385	10.3764	7.5614	5.8898	9.29	8.6643	9.3437	7.1416	8.3249	9.6478	7.3681	8.3187	7.7502	6.6055	7.7627	8.925	8.9347	8.7367	4.3653	7.1751	8.5975	8.0623	9.1753	6.8634	8.0838	8.7788	9.1896	8.3596	5.3438	7.8238	7.5986	6.8435
C19orf26	2.9827	4.9583	5.3178	5.6922	5.7749	3.4469	3.1442	4.1214	5.2107	6.4649	5.1287	3.7732	5.7974	1.964	3.2683	4.9414	5.7414	6.5791	3.8169	2.2503	1.7839	3.5757	5.9136	5.3618	4.5918	5.3284	5.5702	3.2976	2.9854	2.3721	5.8993	5.4883	5.697	5.0611	3.4768	2.4891	4.9903	5.678	4.9333	5.3581	5.0256	1.9502	4.5953	6.1218	3.7262	2.5485	5.452	4.6921	3.9733
ZMAT4	0	3.9221	1.0498	0	1.189	0	4.1047	1.3716	0.8277	0	0	3.295	0	3.9549	0	1.6572	0	0.8924	0	1.9719	0.7639	0	0.6966	6.1033	6.5809	1.5189	0	0	3.5476	0.9737	0.3439	0.9514	0	6.5198	1.821	1.7256	0	3.8616	1.3819	3.8925	2.4866	0.4415	1.3476	1.0068	0.4434	5.4544	0.9264	0	0.6273
C19orf24	9.0287	9.5954	10.6057	9.1272	9.1344	9.4873	10.103	9.7138	8.958	9.3187	8.7654	9.3794	9.4131	9.2553	9.3758	9.166	10.1193	9.3126	9.0367	9.8663	9.5656	9.2702	8.914	9.5682	8.5376	7.5174	9.5381	9.457	9.1619	8.9573	8.853	9.4101	9.6089	10.0186	8.652	8.835	10.1166	9.8758	9.1083	9.453	9.1909	9.8451	9.0648	9.4972	10.7715	10.1487	9.8024	8.972	9.6021
C19orf25	7.794	8.6087	8.7452	8.2804	8.5131	9.0774	10.0753	8.9287	7.7024	8.3153	8.6991	9.091	8.7958	8.5082	8.3189	8.3269	9.5271	9.6741	9.0416	8.4872	8.3533	8.6452	7.8574	9.0778	8.6896	8.3304	9.1105	7.6067	8.802	7.6751	8.3424	9.2786	8.3767	9.1018	8.1713	7.6396	8.5225	8.9013	8.3363	9.0214	9.0049	8.3555	8.4728	9.6858	9.1977	8.944	9.645	8.9263	8.9719
MYBL1	5.4831	6.1835	5.1968	6.7907	5.4762	5.2116	6.213	5.3276	7.1965	7.4361	6.1941	6.9397	6.7324	7.3639	6.9975	8.041	6.465	7.8322	6.8198	6.7534	4.5662	7.568	6.4425	7.8573	5.9632	6.3766	6.3543	5.7001	6.1715	6.6799	7.479	8.0488	9.1237	7.4036	5.3762	7.0117	5.4598	7.2759	6.476	6.3876	6.2786	5.8914	6.9001	6.2227	5.6316	6.6845	7.9128	5.5122	5.8077
NR1D1	9.4394	9.4909	9.8541	9.6092	10.4208	9.55	7.5604	8.9391	7.3228	11.569	10.337	9.4372	8.3457	9.0926	9.8232	8.0815	9.2967	8.3398	10.3245	9.9889	8.6089	7.6742	7.1488	6.9639	8.1851	8.8179	8.4871	10.6791	8.7268	9.6868	8.9752	10.23	8.5981	8.5671	8.6361	8.777	11.4412	9.1368	8.8114	9.1125	10.2154	10.4073	10.4669	11.2501	9.2582	8.9027	10.2243	11.0451	9.1708
C19orf28	9.6053	9.4821	10.0038	10.9111	9.9604	8.7994	9.8381	11.5938	9.5499	11.0685	10.0389	9.5482	10.4608	10.157	10.3358	10.5781	10.2997	9.9272	10.055	10.5591	10.5225	9.0831	9.8796	9.8555	9.7342	9.8728	9.5027	9.2366	9.4234	9.2099	9.5428	10.6761	11.2207	9.9407	9.3897	8.9968	9.0419	9.4887	10.2119	10.1425	9.195	10.3154	9.8618	10.6171	10.2507	10.0455	11.4686	11	9.8453
C19orf29	7.4107	8.7927	9.4539	9.396	9.3412	8.6874	7.8936	9.2727	8.7282	8.4083	9.1338	9.439	9.1968	8.9173	8.2498	8.6186	10.2853	9.9074	8.8531	9.6554	9.9338	8.2371	9.0049	9.0595	9.5415	8.7651	9.234	8.83	8.4229	8.3017	9.6094	9.212	9.474	9.6727	8.1065	8.4295	9.3154	8.9776	8.9884	9.1004	9.4222	8.9146	9.0963	9.7439	9.1537	9.3589	9.3784	8.4505	9.3736
ITGB1BP1	11.2753	9.9975	9.9605	10.1769	9.5304	9.3556	11.5394	9.8907	9.7917	10.1823	9.6463	10.0248	9.7546	9.4031	10.9883	9.645	10.2853	9.8363	10.0427	9.0189	9.3831	10.7303	9.7556	9.4959	9.055	9.6564	9.9478	10.3622	10.8042	9.6129	10.0192	10.0357	10.1492	10.4317	9.6484	10.4633	9.8213	9.4297	10.0828	9.9849	10.1589	9.7287	9.2567	9.6805	10.6811	10.212	10.7399	9.6337	9.5098
ITGB1BP3	0	0	0	0	0	0.4815	0	0	0	0	0.5108	0	0	0	0	0	0	0	0	0	0	0	0	0.8131	0	0	0	0	0	0	0	0	0	0.8892	0	0	0	0	0.7159	0.8233	0	0	0	0	0	0	0	0	0
ITGB1BP2	0	2.1826	1.2792	1.6716	2.2749	1.3701	3.6439	1.8663	4.0442	0.6994	3.9087	2.28	2.0878	3.8343	3.1457	3.609	2.8155	1.9988	3.1169	3.8015	3.3328	4.3302	2.0369	4.6994	2.4718	2.7218	5.8133	2.0745	1.814	1.1923	3.1386	3.4336	1.4554	3.5944	2.8237	2.7587	1.7065	2.9576	3.6513	2.0279	2.5688	2.6714	2.356	2.1804	1.0562	4.0321	2.5735	0	2.7483
ZNF7	8.6513	9.6167	9.1934	8.8804	9.4899	9.1963	8.7922	8.7852	9.6994	8.9029	9.853	9.3432	8.4055	9.4223	9.7061	9.31	9.1866	9.8031	9.0577	9.064	8.4813	8.5757	9.1329	9.7557	8.7408	8.5467	9.3801	8.3695	9.5096	8.7813	9.7487	9.5024	8.9429	8.6014	8.6093	8.6466	8.7324	9.3107	9.0067	9.1279	9.2223	8.7257	9.7485	9.1436	8.7508	8.4775	9.9595	8.5765	8.9693
ZNF2	6.4289	7.2677	6.3255	6.9471	6.4808	7.4309	8.5028	7.2661	7.0816	5.8677	6.8542	6.8322	7.1037	6.4118	6.2248	6.5686	7.0343	7.0255	7.3294	6.4292	6.4292	7.7089	7.2611	6.9848	7.46	6.7791	7.7003	6.0276	7.1033	7.2015	6.9067	6.2512	6.8794	7.2178	7.1011	7.3747	6.0388	6.4291	6.9583	6.9997	7.4726	7.4093	6.7216	7.2707	6.8598	6.4378	6.7808	7.243	7.9223
ZNF3	8.6693	10.1273	9.5898	8.4078	9.7047	9.9631	10.7573	8.8223	10.3456	8.0604	9.383	9.2205	9.9799	9.5722	8.5206	9.4257	9.8567	11.573	9.1734	9.5034	9.4893	9.589	9.6033	10.3876	8.6637	9.785	10.5037	9.0582	9.8609	9.7806	9.9295	9.8558	9.1338	9.2991	9.8452	10.4977	10.1839	9.3116	9.1197	9.9985	10.4274	9.8418	10.3003	9.1759	10.3746	9.2324	8.5038	9.1314	10.0899
CTCFL	4.3644	11.3511	3.5208	5.4354	4.227	4.5318	12.0286	4.4796	11.4631	4.1007	2.3431	3.162	4.5536	4.0722	8.6184	2.8165	4.5526	6.8592	3.7498	9.9355	3.3413	6.8604	3.9441	6.6128	4.4445	5.3687	4.8344	3.0578	3.7446	2.8718	5.7856	4.1793	2.9805	3.5547	5.9723	4.8082	3.3759	3.7267	8.2662	9.0465	3.1017	3.5106	8.3967	4.4106	3.748	3.8172	3.9248	8.0899	3.9175
PHLDA1	12.369	10.6559	12.578	10.4799	10.8695	10.6223	10.6268	10.4665	11.7626	13.1393	9.7715	11.5678	12.5216	9.0394	12.672	10.7053	11.5448	11.8303	10.6342	10.2305	9.9918	12.6615	8.6263	12.6712	12.6294	11.9599	8.5184	12.849	10.2579	11.2574	12.0934	11.3719	11.8565	9.9001	11.2218	10.6695	12.5286	10.4837	11.074	11.5593	11.7742	11.7937	11.1139	13.0794	10.9978	9.9626	9.9949	11.3968	12.0589
RPL31	13.8699	13.7979	14.3251	13.0112	13.065	14.9455	15.0722	13.9744	14.1688	12.6884	12.8207	12.2953	12.9292	12.8779	14.4237	13.465	13.1176	13.7279	14.218	13.4115	13.6954	13.8826	13.5341	13.0181	14.0885	13.2951	14.608	13.0473	14.8217	13.083	11.8813	13.0195	14.0017	13.569	13.5345	13.9573	13.1322	12.9863	13.0066	12.9734	12.9181	13.9491	13.361	13.3198	14.1671	14.2405	13.5029	13.9932	15.3864
ZNF8	6.2938	6.8495	6.7768	5.8649	6.9077	6.4917	6.7609	5.8371	7.6902	5.9696	7.0639	7.3694	6.4868	7.2467	7.5343	6.3353	7.3946	7.8267	6.2383	7.2538	6.6881	5.8742	8.8252	8.0376	6.69	7.0999	5.8689	6.2505	6.3149	6.4133	7.9395	6.2777	6.7709	6.7004	6.566	7.7656	6.7525	5.9911	6.6121	7.5125	6.4625	6.9507	6.7098	6.5189	6.2788	6.9485	6.2532	6.7321	7.1077
PCP4L1	7.0211	6.6582	8.5599	5.8205	6.2815	9.3185	3.9178	6.5566	3.3644	4.4732	5.0751	11.6687	3.5114	6.1922	4.5468	7.1529	7.8103	8.1626	0.5375	2.1178	7.1105	3.03	2.3319	5.7647	1.8689	5.7677	3.5192	6.9098	6.7955	7.6887	6.1496	0.9514	3.2797	4.3647	8.1483	4.783	8.5969	6.0537	6.2204	9.4828	7.1837	7.9271	7.059	5.8712	7.6541	7.8989	7.1941	6.4889	4.3842
C11orf17	8.3768	9.0978	8.5198	9.7821	8.5513	9.978	8.7043	9.0503	7.47	8.0761	8.4763	8.2297	8.9891	9.1243	9.2678	8.6249	8.8411	7.4139	9.1476	8.2972	8.686	8.2322	7.7637	7.7421	8.0669	8.262	8.1505	9.0371	8.885	8.281	7.6608	8.6345	8.5328	8.5964	8.2998	8.7213	8.2939	8.4975	8.6403	8.5328	8.8251	8.266	8.4915	8.719	8.9546	8.0736	8.2156	8.5706	8.1851
C11orf16	0	3.743	0.7769	1.6716	0.89	0.4815	2.6386	2.978	1.5544	0.6994	3.5386	2.9282	2.9073	0.5003	0.8359	5.7431	0.5505	1.651	1.2354	5.1561	0	0.7508	0.39	4.8956	0.4635	0	1.7336	1.1405	0.704	0	0	0	0.7629	0.8892	1.0096	1.1068	0	1.9336	4.9633	4.1949	0.9904	1.2823	0.5992	1.0068	1.9556	4.0321	4.6359	1.7229	1.3973
ZAP70	2.4862	7.4393	3.9327	6.7326	6.7673	5.6925	6.0744	8.0702	8.4738	5.883	7.5637	8.1507	8.963	9.5916	6.9248	8.6576	5.1822	5.9493	5.0664	7.3996	5.5782	7.2532	6.503	7.1895	7.0373	5.9384	6.537	5.067	6.0806	5.8942	5.2123	7.0157	7.7595	8.6356	7.0523	7.1933	5.5462	7.3173	8.1268	7.2242	5.3619	6.6567	8.7566	5.5523	7.8759	6.2966	5.0625	7.835	8.1075
SNORD115-9	0	0	0	0	0	0	0	0	0	0	0	0	0	0	0	0	0	0	0	0	0	0	0	0	0	0	0	0	0	0	0	0	0	0	0	0	0	0	0	0	0	0	0	0	0	0	0	0	0
C11orf10	10.6873	10.5928	10.6011	10.5401	9.9672	11.8266	12.0283	9.8729	10.5339	10.6897	9.4438	10.0056	10.0764	9.9988	11.2504	10.0202	9.7813	10.3959	10.6726	10.2793	10.0119	11.5687	10.0816	11.0971	10.1777	10.3711	10.7208	10.308	10.7179	9.9224	9.9662	10.2807	10.6109	9.8404	10.5822	10.8299	9.9364	9.7957	10.2363	10.6296	9.9158	11.0708	10.162	10.7524	10.4513	10.4482	10.4755	10.7263	10.1658
ZCCHC13	0	0	0	0	0	0	0	0	0	0	0	0	0	0	0	0	0	0	0	0	0	0	0	0	0	0	0	0	0	0	0	0	0	0	0	0	0	0	0	0	0	0	0	0	0	0	0	0	0
UFSP2	8.7147	8.4501	7.029	8.5191	8.4833	8.6374	8.5614	8.3525	8.944	7.146	7.963	8.3124	7.9335	8.3513	8.0083	9.1249	8.283	8.6387	7.8377	8.6085	8.1391	9.0344	8.6106	8.3654	7.9712	7.9403	8.1146	8.8157	8.9662	8.5891	8.0411	8.385	8.1674	8.2881	9.1098	8.9666	8.3815	8.0389	9.1335	9.4984	8.7839	10.4546	9.059	8.4587	8.3378	8.0152	8.3741	8.8517	9.2978
OGFR	8.0283	9.1468	9.9657	9.8054	10.1854	8.501	9.2848	11.2906	10.7433	10.9888	10.8433	9.7327	10.3329	10.5281	10.3092	10.1598	9.6049	10.3313	10.115	9.9399	9.8417	9.4932	10.9194	10.482	9.7135	10.3873	9.8041	9.4758	9.1289	8.1566	9.7621	10.2535	10.3138	11.1419	9.4038	8.9926	9.9554	10.4786	10.324	9.507	9.1379	8.6879	10.4277	9.8926	10.665	10.0098	10.1911	10.4979	10.4524
EPM2AIP1	8.8094	9.0908	9.503	9.0709	10.3896	9.9349	9.8381	8.3128	9.5573	8.656	9.4145	9.7573	9.0056	10.2784	8.7795	9.4789	9.0641	10.1572	8.754	8.7684	8.9972	9.5901	9.6642	9.3737	9.6297	8.8952	9.4461	8.6485	9.5069	9.3257	9.2098	8.9567	7.9505	10.0121	9.5149	10.2171	9.4881	9.6971	9.6938	9.6932	9.1597	9.0707	9.38	8.2446	9.2843	8.9056	8.5703	8.8678	8.8263
CDC5L	9.791	10.1253	9.6947	9.4007	9.8837	10.7393	10.7053	9.8712	10.3241	9.768	9.8013	10.5095	10.7918	9.7219	10.0673	9.3919	9.8025	10.5049	9.9055	10.3984	10.4577	10.767	10.0108	10.1671	10.1205	10.0035	10.3022	10.3387	10.5598	9.6715	9.5438	10.1053	9.9	11.0191	10.0586	9.6977	9.8227	10.0858	9.9938	10.1483	10.0716	9.7324	10.5758	9.5516	9.8147	9.8894	9.6105	10.6181	10.5334
RAC2	10.4574	10.1614	7.7341	11.0359	9.4605	9.9809	8.8906	11.3666	10.8802	10.8654	10.5884	10.9605	10.8924	11.2156	10.9363	11.708	8.4755	8.6438	9.9614	10.0972	9.6701	9.2582	8.4506	9.1323	9.7514	9.9546	9.8366	10.0478	9.9298	9.5188	8.6914	10.7389	11.5902	11.3423	10.8098	10.9407	9.6177	10.1488	11.0723	9.865	9.182	9.9179	10.9136	9.7234	11.1396	9.3905	11.3739	11.621	11.3373
RAC3	8.8886	8.2036	8.6029	6.2347	7.1734	8.5324	10.0364	6.21	7.7884	8.1603	8.6031	6.4782	8.9016	8.2867	9.6105	7.0441	6.9447	10.6596	7.547	5.7777	6.6904	9.9669	9.7088	9.746	8.188	7.8907	8.3149	7.5948	9.8416	5.0075	9.5909	7.0466	8.6969	8.8019	7.6628	7.4903	8.6868	8.2473	8.3044	9.1034	8.688	6.8301	9.4465	7.0577	9.5483	7.3387	6.6118	8.2557	6.9836
RAC1	13.6634	12.7581	12.9679	12.6346	12.6489	12.1077	12.7902	12.932	12.0739	13.0981	12.4527	13.4475	12.7799	12.5876	13.5043	13.3139	13.1326	11.7946	13.7736	12.3773	12.1348	12.7679	11.943	12.3746	13.0462	12.3945	12.6824	13.066	13.1298	13.0363	13.6859	13.1971	13.1105	12.3809	12.8066	12.8785	12.5227	12.2599	12.4696	12.7856	11.9926	12.8321	12.2157	12.2956	12.7999	12.7233	13.6306	12.7569	12.2256
SBDS	11.0409	10.6833	11.5645	11.2912	10.282	10.6816	10.4239	10.2046	10.477	10.4572	10.4861	10.7551	10.9324	10.226	10.8879	11.0276	10.274	10.4241	11.1322	10.1628	11.5466	10.5594	10.2388	9.6541	9.2871	10.5191	11.07	10.9492	11.3517	10.9647	11.3521	11.0292	10.5448	10.0002	10.7959	10.5143	10.2868	10.7331	10.7893	11.0013	10.6975	10.3683	10.6095	10.8244	10.7136	10.6541	11.1558	10.0295	9.948
RCL1	8.93	8.4166	9.0216	7.9692	9.3441	9.5828	8.9451	8.3007	8.416	8.0993	9.8251	8.1339	7.9432	9.0291	8.1175	8.2079	8.6641	8.2155	7.605	9.4092	9.5046	9.3666	7.3295	8.7426	9.62	8.4456	9.3284	9.0912	9.0904	9.0789	9.0336	8.4902	7.582	8.1495	8.3853	8.3953	9.4643	8.3948	8.5479	8.2323	9.5806	8.9516	8.3665	8.055	8.2933	9.3905	9.0277	9.8317	9.3884
SBK2	0	0	0	0	0	0	0	0	0	0	0.8872	2.575	0	0	0	0	0	0	0	0	0	0	0.39	0	0	0	0	0	0	0.402	0	0	0	0	0	0	0	0	0	0	0	0	0.5992	0	0	0	0	0	0.3474
MRPS18A	9.9149	10.0587	10.1327	9.1617	9.5378	11.0354	10.5479	9.6816	9.4519	9.6418	9.7106	9.6327	10.3093	9.0371	10.6019	8.8571	9.5954	9.042	9.3297	9.5355	9.6781	9.7621	9.1887	10.0597	9.8742	9.9392	10.0962	10.3561	9.8931	8.4201	9.2423	9.4405	9.5764	10.9135	9.2598	9.2446	9.8958	9.6694	9.7717	9.8349	9.1321	9.4708	9.4582	9.3928	10.3872	10.0782	9.4321	10.1513	9.7046
CPLX2	1.1048	3.3001	1.4771	0	0.89	8.9891	1.8535	0	0.4724	0	6.0067	0	1.8483	11.3497	2.6993	3.7996	1.2592	1.651	1.2354	1.1716	1.6297	12.326	0.6966	7.6002	9.3268	7.7477	5.2337	3.6603	12.1032	1.5498	0.3439	0	1.4554	11.5955	1.0096	6.5961	0.5387	5.6938	3.5361	0	0.7293	0.7791	0	6.1113	3.765	8.1779	0.9264	0	0.6273
CPLX3	0	0	0.4402	0	1.4364	0.8419	3.6439	0.6128	3.0638	0	1.1855	1.4076	0.7226	1.802	1.1227	0.5168	1.2592	0	0.5375	1.6265	0	0.4236	0.9494	1.0505	0.4635	2.039	3.6465	0.8504	1.1751	0.716	1.7752	1.2635	0.7629	0.5121	1.0096	0	0.9302	1.0895	1.1921	1.1072	0.7293	0	0.5992	1.33	0.4434	2.334	0.5363	0.9414	0.3474
ORC3L	8.4259	9.4821	9.9937	8.6968	8.6709	9.3185	10.1037	8.4609	9.4082	8.7468	8.4202	8.7636	8.1621	9.3101	9.0745	8.7164	8.6674	9.1547	8.07	9.486	9.6867	10.0464	9.1475	9.6635	10.3413	9.4551	8.8446	9.3782	10.61	9.1253	8.7816	8.9702	8.7701	11.457	8.8661	9.0226	8.7382	9.1721	8.409	8.6327	8.9769	8.8103	10.0276	8.8776	9.4678	9.1199	9.1217	9.0239	9.6001
CPLX1	5.6577	4.6881	3.5488	4.3386	5.5036	5.196	4.5207	3.7193	3.4177	2.8557	3.0395	4.4186	4.9193	3.8343	3.8814	5.6221	4.8748	8.2745	8.341	4.1458	6.5416	7.4962	5.8452	4.4966	3.1007	5.8478	6.5549	3.4108	5.8165	3.6515	5.9123	3.3699	8.5109	4.7082	4.3757	6.7432	4.4178	3.5504	6.7197	6.9467	5.7359	3.9034	4.2882	7.5564	4.7109	6.1066	2.6787	4.9285	3.8148
AP2A1	11.5341	10.4357	11.3719	12.037	10.7391	10.267	9.3242	11.7088	11.2268	11.3019	11.1793	11.3377	10.9809	11.107	10.6047	11.4037	11.849	10.9492	11.6426	11.3662	11.1418	10.7207	12.3209	11.3459	11.1701	12.1216	9.7848	10.9991	10.8221	11.9993	12.5639	10.8519	11.9759	11.4925	11.0368	11.2856	11.1722	11.1408	11.0662	11.3351	10.4465	11.7062	10.9176	11.7824	11.0996	9.9542	11.7013	10.997	11.7008
CPLX4	0	0.9146	0.4402	0	0	0	0	0	0.4724	0.6994	0	1.4076	0.7226	0.8711	0	1.1969	0.5505	0	0	0.8759	0	0.4236	0.6966	0	0	0	0	1.1405	0	0	0.8541	0	0.4314	0	1.0096	0	0	0	0	0.4697	0	0.7791	1.3476	0.5895	0	0	0	0.9414	0.3474
AP2A2	9.9489	10.4078	9.648	10.6272	10.3128	9.9865	9.2699	10.5534	10.5023	10.2311	10.2534	10.4658	10.5802	10.5085	9.6914	10.6472	10.0882	10.0726	9.794	10.1991	10.6395	10.1656	12.671	10.4144	10.1371	10.1137	9.5493	10.2639	10.2542	10.0711	10.6746	10.3022	10.801	10.2669	10.2199	10.1645	9.8541	10.3253	10.8601	10.337	10.343	10.3375	10.6809	10.8074	9.9641	9.5041	9.6039	10.5826	10.791
LOC389333	5.6244	5.8709	4.4858	5.4826	5.8192	6.9841	4.9928	5.8617	4.9822	4.9222	6.8436	6.7085	6.1142	5.6413	5.5279	5.7547	6.5172	4.9326	4.8576	6.0922	6.2621	6.0708	5.5041	5.1929	4.6798	6.8431	4.9379	4.6257	4.2182	3.4542	4.8844	5.6036	6.2464	5.4607	4.5418	4.2822	5.2697	6.2047	6.1568	7.3246	6.6247	4.4676	7.1663	5.0574	6.3314	5.7208	5.4668	6.1765	5.4957
LILRB3	5.8991	7.8071	5.3075	7.0984	5.0545	5.9268	6.493	9.3058	5.8902	7.2711	7.5114	6.29	7.9605	8.3935	6.4994	7.9102	3.9925	6.3211	5.8523	6.9667	6.626	6.5818	5.5719	7.1709	6.6675	6.2842	5.8097	6.342	6.985	7.5147	6.9003	7.6343	8.6422	5.8379	6.8575	8.5886	6.0548	5.2029	8.6959	6.7526	6.566	7.3944	7.4586	5.7959	6.4908	5.2571	5.5578	8.2938	6.0373
CADPS	1.7231	2.4396	0.4402	1.6716	1.8318	1.5758	0.6066	0.6128	2.0355	2.9749	1.6434	1.6798	1.561	3.3969	1.1227	2.7226	1.5152	5.3358	1.891	6.0011	1.457	3.1458	1.9235	7.2731	3.0356	0	1.7336	2.2058	0.704	2.0748	1.3869	1.2635	1.9213	2.2735	3.8251	2.7587	1.4911	1.7031	2.9534	2.6751	1.7234	3.9708	3.2078	2.8189	1.9556	1.3878	1.4859	5.8249	1.6685
FIGNL1	8.6241	9.2376	9.0978	7.8181	9.5304	8.8683	8.354	7.7538	8.6483	8.0795	8.8699	9.4808	9.7161	9.7666	7.807	8.1011	9.4535	9.6734	8.9445	9.1154	9.2094	9.2091	9.3442	8.4635	9.1514	8.6313	11.0535	9.2327	9.2509	9.1798	9.6375	9.7531	8.7997	9.0781	8.7142	9.7294	8.9643	9.6714	8.5492	9.5354	8.9984	8.9327	9.4444	7.7242	8.9979	9.1795	8.8603	8.9181	9.3273
KDM4DL	0	0	0.4402	2.1689	1.8318	0	0	0.6128	4.8136	0	0	1.4076	0	0.5003	0	0	0	0	0.9283	0	0	0	0	0.4631	0	0	0	0	1.1751	0	3.9576	0	0	0	0	0	0	1.0895	0.7159	0.4697	0	0	1.3476	0	0	0	0	0	0
PBX3	8.0026	8.4129	7.6366	8.3708	9.2308	7.8455	6.5713	8.4653	8.5987	7.7605	8.223	7.3965	8.4111	9.0257	8.9586	9.6183	9.1194	8.8277	8.7403	7.4521	9.5703	7.2724	8.2505	7.0807	7.3436	9.4867	7.0424	8.6742	9.0787	8.3706	8.5148	9.4347	9.7138	8.8128	9.1989	9.2057	8.8272	9.2583	9.4624	9.0405	9.0725	8.2406	8.9523	7.2987	7.8956	7.6487	7.9915	9.159	8.4473
PBX1	13.0539	10.5268	8.9062	8.8913	10.0333	9.5366	11.1349	9.5174	12.0237	9.4311	9.666	10.5672	9.9484	11.1035	8.5049	9.2107	10.1979	11.272	9.2215	11.0104	11.3613	8.2305	10.111	10.3034	10.1351	8.4038	10.457	9.4855	10.712	12.0731	9.8761	10.5952	8.1442	10.6894	11.3432	11.1046	9.5763	10.3455	10.5469	10.0486	10.0012	9.3892	11.0269	8.6059	10.7898	8.9056	9.2	9.5252	12.1862
AIRE	1.7231	0	0	0	0	0.4815	0	0.6128	5.8472	1.5218	0	1.0717	1.2019	1.802	0	1.1969	0.5505	1.651	0.5375	5.8733	0.432	1.4365	0	1.0946	0	0	1.4564	0	1.1751	0	1.0544	0	0	0.8892	1.5977	1.1068	0.5387	1.0895	1.5496	0	0	0	0.5992	0.5895	1.0562	0	0.5363	0	0.6273
TMOD2	6.6923	6.9019	6.7929	7.2251	7.6998	8.7284	7.7643	7.9487	8.7914	7.8451	7.802	7.8083	8.1456	10.0203	8.4232	8.7772	4.7307	8.6683	8.1059	8.2246	8.4062	7.2946	7.307	6.7102	7.4062	8.259	6.4629	7.1408	7.9879	7.9187	7.1449	8.7406	7.7456	8.3188	8.5465	7.3747	5.9779	7.8276	9.0227	7.46	7.3442	7.6288	8.3688	7.0901	7.8603	8.3875	9.0658	7.7997	9.3218
MFSD11	9.8303	9.5258	9.1034	8.341	9.586	8.9263	8.8538	8.9741	8.8001	9.118	9.2215	8.9139	9.3025	9.2022	8.5283	8.8994	9.0521	9.3493	8.4384	8.7028	8.9739	9.7288	9.6012	9.4728	9.6075	8.255	9.3151	9.0483	9.057	8.7075	9.2836	9.4166	8.4644	9.4941	9.1067	9.0439	9.1288	9.1962	9.2316	9.2084	9.9531	9.4946	9.2363	9.5068	9.0764	9.0409	8.1337	8.7481	8.6876
NSUN2	11.8873	10.9748	11.9282	12.2484	10.7921	10.6407	9.7567	11.9237	12.0342	11.5404	11.5136	11.2837	11.4269	11.2533	10.0026	10.3637	11.4045	12.418	11.4476	11.5867	10.6611	10.9821	10.7883	11.3336	11.3835	11.084	10.3748	11.4737	11.5725	11.5971	12.2555	10.839	11.766	11.2705	10.8324	10.6036	11.4401	12.0461	10.4422	11.6636	11.1041	11.3305	10.7197	12.8072	10.7662	11.3312	11.7684	11.6731	10.9633
NSUN5	8.3868	9.367	9.9228	8.6922	8.7715	10.4783	10.4045	9.6667	8.2643	9.4672	9.3772	8.9519	10.7141	9.4363	9.5445	9.5635	9.7412	9.4354	9.6603	9.1593	9.9088	9.6978	9.6719	9.8342	8.9517	10.5499	10.6092	8.3795	9.1119	9.89	10.2119	9.932	10.0729	9.8262	8.5367	9.6024	9.5721	9.5872	9.3239	9.0161	9.7707	7.7344	9.9761	9.3885	10.4568	10.1752	10.4488	9.0353	9.644
NSUN4	9.0255	9.9271	9.0067	8.4158	8.9858	9.3122	10.0913	8.9704	9.305	8.7405	9.2849	9.9751	9.4034	9.0808	9.8141	8.5914	8.5982	8.8745	8.8713	9.5684	8.877	9.8666	9.1091	8.973	8.4559	9.3654	8.9314	9.2585	8.2459	8.1855	9.693	8.8381	8.8321	8.5562	8.8786	8.5138	9.2277	9.1101	9.0803	9.3221	8.8856	8.7102	8.979	8.972	8.7755	8.5887	8.7455	8.8946	9.8359
NSUN7	2.9827	7.0633	8.0518	3.7267	6.1316	7.6516	6.9401	3.6601	7.3956	4.5131	6.5486	5.5964	6.6967	6.1423	5.4906	8.2473	3.657	7.2409	5.3157	5.1045	5.9481	7.0074	6.8789	7.0767	7.1378	5.8478	7.7083	5.917	5.1279	7.4497	5.7912	6.2154	7.2302	6.1985	5.9014	5.8747	5.8591	5.678	6.8739	6.9646	7.0361	5.9759	6.8235	3.7128	6.758	6.3969	5.2954	7.2342	7.2597
NSUN6	7.3097	7.3716	7.3889	6.7385	7.6608	6.8956	7.66	7.1146	7.7959	7.1305	6.7781	7.5655	7.1962	7.9399	6.1309	7.104	6.8315	8.6438	6.761	7.4244	8.0493	7.8796	7.659	7.2044	7.7564	6.3874	7.7203	7.7209	7.2476	7.147	6.6213	7.3489	7.4759	8.1166	6.7124	7.0748	6.4803	7.2547	6.9951	7.0962	7.7222	8.0762	7.346	7.8399	6.4489	8.1036	6.9741	7.3157	7.4693
PRAMEF4	0	2.1826	0	0	0	0	0	0	0	0	0	0	0	0	0	0	0	0	0	0	0	0.4236	0	0	0	0	0	0	1.5296	0	0	0	0	0	0	0	0	2.4626	0	0	0	0	0	0	0.7822	0	0	0	0
PRAMEF5	0	1.8698	0	0	0	0	0	0	0	0	0	0	0	0	0	0	0	0	0	0	0	0	0	0	0	0	0	0	0	0	0	0	0	0	0	0	0	0	0	0	0	0	0	0	0	0	0	0	0
PRAMEF6	0	3.0143	0	0	0.5126	0	0	0	0	0	0	0	0	0	0	0	0	0	0	0	0	0.4236	0	0	0	0	0	0	0.704	0	0	0	0	0	0	0	0	1.0895	0	0	0	0	0.5992	0	0	0	0	0	0
TUBG2	8.3052	8.2336	7.8026	7.7553	8.5365	8.7968	7.4432	8.0003	7.6365	8.4957	8.4397	7.7243	8.3833	8.0746	6.8822	7.4193	8.6967	9.3281	8.8389	8.0006	7.5898	8.6154	7.6118	8.7259	8.6949	8.2204	9.4083	7.5676	7.2946	6.2082	7.9136	8.4522	7.5662	8.9359	7.8676	8.878	7.6454	8.159	8.5774	8.0221	9.1934	7.5675	7.8657	8.6716	8.553	8.9345	8.5374	7.4201	7.5512
FAM71F1	5.2845	1.8698	3.675	0.5232	5.7176	0	0	3.534	0.4724	0	1.6434	2.28	5.1481	1.6194	0.8359	0.5168	6.3299	2.9726	0	7.3339	3.5633	0	0.6966	0	3.7953	2.2422	2.3419	1.1405	0.704	2.6184	0.6214	0	0	4.2723	1.5977	3.648	0.5387	2.8488	2.8923	5.6175	6.1707	4.6013	0.5992	0.5895	7.2182	0	0.5363	0.5462	0.8616
PRAMEF1	0	0	0	0	0	0	0	0	0	0	0	0	0	0	0	0	0	0	0.5375	0	0	0	0	0	0	0	0	0	1.1751	0	0	0	0	0	0	0	0	0	0	0	0	0	0	0	0	0	0	0	0
PRAMEF2	0	0	0	0	0	0	0	0	0	0	0	0	0	0	0	0	0	0	0.5375	0	0	0	0	0	0	0.6977	0	0	0	0	0	0	0	0	0	0	0	0	0	0	0	0	0	0	0	0	0	0	0
FAM71F2	0	2.1826	3.2574	3.4082	3.7864	1.13	2.9627	1.64	3.9019	2.4241	2.5041	3.4486	3.9359	2.242	3.4346	2.8139	5.3395	3.9985	2.0567	1.6265	2.0502	2.6918	2.5767	3.0993	2.8957	4.3419	2.7685	0.8504	0	3.4542	2.7913	3.0006	1.4554	3.3145	2.3372	2.4891	2.7836	4.6584	3.3668	3.4599	1.9855	0.7791	1.3476	1.817	1.8151	3.5247	4.3793	2.0777	1.9985
PTCH2	2.9827	3.8353	2.6671	3.2842	4.481	2.4217	2.9627	3.9343	4.3208	3.8801	3.9087	3.885	5.9418	4.8044	3.9923	3.7074	4.7804	6.1277	4.8799	2.6844	3.6858	4.8404	2.9687	5.7031	3.7554	3.9933	3.0973	4.2223	2.5927	3.6515	3.2242	3.7662	2.8624	6.7936	1.3334	2.4891	3.5126	4.4131	4.8065	3.8547	4.3966	3.9034	3.8468	2.8189	3.3214	4.2315	3.9872	3.4756	5.2699
OR7G1	0	0	0	0	0	0	0	0	0	0	0	0	0	0	0	0	0	0	0	0	0	0	0	0	0	0	0	0	0	0	0	0	0	0	0	0	0	0	0	0	0	0	0	0	0	0	0	0	0
PCDHGA2	4.5859	2.1826	6.3896	4.0267	3.4904	3.6663	2.9714	3.5984	2.768	4.106	4.4751	5.5799	3.8078	3.339	1.5668	6.3875	2.4972	3.8586	3.1169	4.1458	5.2502	2.4681	2.6499	3.2126	2.8957	6.7293	1.7336	3.2976	4.4012	3.0686	4.5113	6.6769	5.1637	3.2397	5.9236	2.6167	3.7481	2.3069	5.1769	4.8055	3.3517	5.9573	4.3623	3.4045	2.7565	0.8547	4.0275	3.5341	3.6368
PRAMEF9	0	1.8698	0	0	0	0	0	0	0	0.6994	0	0	0	0	0	0	0	0	0	0	0	0	0	0	0	0	0	0	0	0	0	0	0	0	0	0	0	0	0	0	0	0	0	0	0.4434	0	0	0	0
PRDM9	0	0.9146	0	1.4586	0	0	0	0.6128	0	0	0	0	0	0	0	4.2551	0	0	0	0	0	1.6079	0.6966	0	0	0.6977	0	0	0	1.8361	0	0	0.4314	0	0	0	0	0.6452	0	1.1072	0	0	0.5992	4.4723	0	0	0.5363	0	0.3474
SGK269	9.3186	9.3337	8.5351	9.5587	8.9501	8.6762	8.8055	9.9397	10.2003	9.0015	9.69	9.9261	9.7448	10.1921	9.761	9.7882	8.223	10.7673	8.8203	9.3905	10.3005	10.757	9.6503	9.2722	9.1514	9.2255	8.6136	8.5312	9.5304	10.6658	9.7019	10.0818	9.63	9.7018	10.6857	8.7716	8.9096	9.3271	10.9999	9.2029	8.9637	10.2612	10.4745	9.7733	8.1526	8.823	7.9421	9.5766	9.0105
FAM108B1	7.1199	9.6069	9.7721	7.8837	9.7435	9.1088	8.649	7.9944	7.5792	6.8708	9.3808	9.455	8.5173	9.1614	9.5331	8.6941	8.41	8.0247	9.0015	8.3238	9.3017	9.0547	8.2925	9.1745	8.4434	9.0266	9.0099	9.9703	9.017	9.5969	8.5473	9.0887	8.0843	8.8413	9.0006	9.6467	9.7464	9.5453	8.3348	9.364	9.7322	9.5672	8.5698	7.6751	8.2966	8.4753	8.7931	8.792	7.9416
TBC1D1	9.1121	10.0871	8.5503	9.6431	9.0265	9.9511	7.7256	10.2466	10.5549	9.1562	9.2531	9.5471	10.155	9.729	8.8706	10.0027	9.0578	9.8887	9.2226	10.2813	9.6983	10.8467	12.4182	10.29	9.5467	9.1937	8.8824	9.2269	8.7269	9.7841	9.526	9.9908	10.8695	9.6825	9.9586	9.3117	10.2742	9.2097	10.3053	9.2985	9.7934	10.2937	10.2832	8.9441	9.2274	8.846	8.9589	11.0862	10.1811
ZXDA	5.4455	6.1835	4.6588	4.2749	6.0779	5.5163	4.585	5.2694	5.5814	4.8922	5.2137	6.4144	5.5396	6.3024	4.9091	5.2499	5.873	5.9593	4.9019	4.8774	6.3199	6.0781	6.2849	4.9138	6.3323	5.7175	5.5878	4.5536	4.992	5.6015	4.4053	5.3299	5.4549	5.644	5.8131	6.0356	5.8591	5.4734	5.9248	5.1393	5.8389	5.745	5.5494	5.657	6.3249	4.6114	4.3477	5.0132	6.0103
PAMR1	8.5507	6.5936	6.4307	6.8133	5.0255	8.6294	5.3293	4.6634	4.6891	6.0954	6.035	6.4144	6.7412	8.8923	6.0043	7.104	7.8972	7.5748	5.1964	8.6976	7.2981	5.9801	5.3805	5.4519	6.7014	7.9751	5.7049	8.2637	6.7114	6.9954	6.3342	4.9044	6.7169	6.1123	9.2346	8.019	9.3796	5.2776	7.1694	8.1271	6.9076	6.8072	7.2996	8.617	8.4455	5.3148	3.1866	6.582	6.5058
RAD9A	6.3979	8.4912	7.4814	7.6401	7.9595	8.3317	7.288	8.5398	8.6212	7.8427	8.6853	8.8461	8.8789	8.6458	8.5497	7.9142	8.2247	9.5574	8.7633	7.908	7.8104	8.6404	8.366	9.3086	8.1412	8.611	9.8073	7.6308	7.684	7.7506	8.9138	9.0129	8.0938	8.6444	7.4598	8.552	8.4157	8.4663	8.2628	8.4927	7.9936	7.954	9.2175	8.7775	8.9446	8.4769	8.93	8.1002	8.2408
ERGIC2	11.2269	9.7457	10.3983	11.4398	10.0427	9.8735	11.1393	9.7621	9.5044	10.6375	9.5226	10.1829	10.026	10.0369	10.3584	9.4928	10.0124	10.3923	9.3145	9.7487	9.7365	9.7924	10.057	9.508	10.961	9.8002	9.9847	10.3468	10.3003	10.0959	8.7656	9.5966	9.6363	9.2804	10.4369	10.4797	9.6391	9.5776	8.9829	10.0991	9.8643	10.2549	9.7982	8.9618	11.1463	9.8571	9.8198	10.5795	8.9087
ERGIC3	13.6	12.5448	12.7504	12.0226	11.4574	13.4435	13.7429	12.0862	11.8061	13.1982	11.8876	11.9195	11.7511	11.1696	12.0399	12.3178	11.0608	12.5554	11.6513	12.0662	11.9535	13.0962	12.0767	13.0371	12.3312	11.6716	11.8338	11.8594	12.3446	12.0016	12.2827	11.7514	12.062	11.8469	12.5987	12.1201	11.4869	11.7875	11.9876	12.0818	11.7036	12.3746	12.4493	12.6202	13.7168	11.9397	13.4105	12.8107	12.6203
CDR2L	9.097	9.9073	8.8504	9.5629	9.5576	8.6046	8.7382	8.6628	9.0777	9.9446	9.3716	7.95	9.955	7.2149	7.8518	9.7418	9.4362	8.3803	8.4325	8.7629	9.7211	9.2191	10.0026	10.6337	8.329	9.1359	9.6139	9.2698	8.9022	9.6521	10.5251	8.6226	11.0102	8.7599	9.121	7.8917	8.9656	8.8996	9.4299	8.4669	8.6317	8.7003	9.4603	10.0714	7.7633	9.2879	7.3535	7.8086	7.5
ERGIC1	11.7329	11.1586	11.4553	11.8931	11.319	11.4484	10.5979	11.6667	10.5485	11.7491	10.6557	11.3421	11.2348	12.1924	11.4429	12.6533	11.2275	11.1657	11.3891	11.8041	11.0843	11.4535	12.341	11.5902	11.3844	11.457	10.5903	11.2037	11.8214	11.4853	11.8681	11.0418	12.0147	12.0015	11.8766	10.8262	10.8978	10.9348	11.7826	11.4515	10.7552	11.3144	11.4008	10.6986	10.826	11.7451	11.5672	11.9025	11.5694
CLEC14A	8.1087	7.4393	6.4719	8.4486	6.7953	7.7872	7.7398	8.0298	8.3627	5.6157	7.7288	9.1649	8.4438	7.4519	7.2821	9.7648	7.0241	8.3002	7.5082	7.6807	8.0719	8.4478	8.3067	8.2684	8.0811	8.2532	7.6044	7.9653	7.8571	7.9453	7.6817	8.1134	9.6141	8.491	9.9652	7.227	7.4759	8.1389	10.6655	8.4158	6.8997	8.6394	9.3912	8.9006	7.4992	8.2639	6.5368	9.1021	8.0946
PDF	7.0349	7.6071	8.1489	6.6095	7.9993	7.7188	8.5463	6.4073	7.7424	7.3078	8.2493	7.393	7.2051	5.9932	8.0736	6.0817	7.415	7.2223	7.0417	7.3069	7.4411	7.3155	6.8944	7.3372	8.359	7.7825	7.7783	7.867	7.3731	7.1019	8.2348	8.1038	6.378	7.1456	7.0065	6.169	6.9488	7.34	7.6218	7.8772	7.2575	7.4488	7.5559	6.1688	8.2831	8.8619	6.8474	7.3252	6.3661
B3GAT3	9.2817	9.1946	9.6403	10.6438	9.0122	9.7455	10.4123	9.3129	9.8963	10.9661	9.2917	8.8384	10.5703	9.8297	9.4578	8.8797	9.6457	10.2504	9.2204	9.7612	9.0332	10.259	9.3318	10.4248	9.2588	9.889	10.1205	8.5155	8.9433	7.949	9.4098	10.1534	9.9162	9.749	9.1118	8.8495	9.9881	9.634	9.6448	10.0549	8.9589	9.3181	9.8409	9.9029	9.1289	10.2277	9.6579	9.4979	9.8325
B3GAT2	1.1354	2.4536	2.9097	2.6678	5.0613	2.2144	4.0871	1.6643	3.4946	2.8961	3.7619	2.7292	3.1726	4.1014	3.9909	3.2355	4.4928	4.7918	3.8512	7.0687	3.2426	5.9501	3.6337	3.655	3.6866	2.4371	2.8062	2.0827	5.2831	2.9809	3.2329	3.8891	1.4808	4.6438	3.3797	3.5174	2.9851	4.1531	2.9201	3.4283	2.1313	2.2344	2.9668	3.3217	2.4332	3.5578	3.3598	2.2606	3.9083
B3GAT1	1.1048	2.4396	1.0498	2.7404	2.6134	2.7955	1.3608	5.0334	3.7851	2.4241	2.137	3.6519	4.4467	5.8526	1.9059	5.9178	0.948	5.7685	1.7038	2.4836	2.3754	2.9684	3.2765	2.8942	3.1007	2.971	2.4986	1.1405	2.0514	3.1751	1.9859	2.7231	4.1192	4.3345	3.3391	3.1819	1.2377	3.3254	3.6877	6.1658	1.7234	2.4994	4.1275	1.5939	2.9025	2.334	1.8881	4.3454	3.6368
FAM66E	0	0	0.4402	1.2087	1.4364	2.1909	1.6281	0	0	0	0.5108	0.6332	0	0.8711	0.4777	0.5168	0	0.8924	0.9283	0	0	2.0258	0.6966	0	0.4635	0.6977	0	0	0.704	0.402	0	0.5528	1.0324	1.188	0	2.1573	0.5387	0	1.5496	1.5478	0	0.4415	0	0	1.0562	0	0	0	0
FAM66C	5.3264	2.4396	1.8062	2.1689	5.1862	5.9728	3.867	4.6019	3.864	2.2458	4.9812	3.3738	3.5114	6.5069	2.6094	3.9276	4.4835	5.439	5.2488	4.2123	4.6488	5.4819	3.4908	4.1419	5.7562	3.3685	3.8452	3.1747	5.2282	2.8288	3.713	3.0006	2.5554	4.4794	5.6625	5.0574	2.6855	3.5504	4.5734	4.8431	4.0692	3.15	5.0412	2.7118	6.2104	4.5629	0.5363	2.5998	4.246
PER1	10.4832	8.9712	9.1923	10.3095	9.5559	9.0453	7.363	10.6733	9.6304	10.5082	10.0586	10.2013	10.164	9.6752	10.315	9.5839	8.3537	9.9158	10.4103	11.0976	8.4298	9.0181	11.1207	10.4323	9.4071	8.7856	8.6867	10.218	8.4229	9.3097	9.9087	10.2215	11.8881	9.33	9.7117	9.2905	8.5436	10.4521	10.4234	10.4662	10.1746	10.6416	11.377	9.1232	8.8036	10.1712	10.8632	11.0475	9.4842
CPPED1	8.5507	8.7666	9.422	9.7459	8.1598	9.0529	8.724	8.7309	8.6059	8.7042	9.4948	9.7719	9.1381	9.1852	7.6124	9.3965	8.0365	8.1648	9.6277	7.5678	9.4018	8.8318	6.9422	10.1359	9.6054	9.8965	8.9636	9.3852	9.9908	9.2727	9.1178	8.6861	9.0964	9.4735	8.9032	8.4002	9.0481	8.8423	9.2391	8.7839	8.4069	8.922	9.0382	7.4604	8.7395	9.6693	7.55	8.993	8.7544
OR10A2	0	0	0	0	0	0.4815	0	0	0.4724	0	0	0	0	0.5003	0	0	0	0	0	0.5033	0	0	0.39	0	0.4635	0	0	0	0	0	0	0	0	0	0	0	0	0	0	0	0	0	0	0	0	0	0	0	0
UXT	10.3822	10.0758	9.9413	9.5506	9.6452	11.53	12.3083	9.7255	9.9677	9.4725	9.177	9.8504	9.2712	9.8449	10.4652	9.6928	10.1234	10.0158	11.0963	9.8957	9.9806	11.2397	8.6463	9.9192	9.5048	9.7381	10.157	9.1649	10.6908	9.7529	8.8383	9.6849	9.5494	9.8112	10.1972	10.3807	9.7127	9.5893	9.5449	9.7195	9.476	10.3133	9.4583	9.7881	10.9096	10.3847	10.12	10.2184	9.9205
CALM2	14.1122	13.6745	12.7034	13.4171	14.0224	15.2804	15.3756	12.9053	13.1676	13.1694	12.9538	13.2449	13.1781	12.4429	13.9636	13.7583	12.7227	12.7075	12.6678	12.9341	12.5905	14.496	13.9029	13.4916	14.5567	13.0832	13.7513	13.2466	14.7225	13.5269	12.6023	12.8458	13.7196	13.2094	13.5399	13.8221	12.161	12.6015	14.6899	14.6102	13.5239	12.8806	12.2904	12.2975	13.3457	12.9585	12.8393	13.7251	13.1134
CALM3	12.9159	12.2711	11.9715	13.5717	11.6795	11.4377	11.6072	12.4637	12.6915	12.4149	12.1693	11.9421	11.8017	12.1325	12.0968	12.1715	12.003	12.4456	12.4097	12.529	11.2709	12.4509	13.1679	12.7091	12.5139	12.9391	11.2923	11.981	11.8483	12.3214	13.2061	11.6368	12.4425	12.1371	12.0015	12.737	11.5837	12.0726	12.2869	12.6733	11.4678	12.2332	12.3495	11.0986	12.0644	11.2237	12.0945	12.5449	12.0694
SPG21	11.896	11.5155	11.1512	10.8447	11.0077	11.4099	12.4339	10.9413	11.3929	11.2531	11.3379	10.8683	11.2176	11.4886	10.9456	10.9561	11.0368	10.747	11.1985	11.0598	10.8682	11.197	10.6096	10.9976	11.2708	11.1822	11.0349	11.6401	11.3686	11.3325	11.0993	11.173	11.0808	11.0188	11.0648	11.2687	10.7585	11.1864	10.7822	10.9556	11.0463	11.1723	10.597	11.0486	11.2394	11.1169	10.7061	11.3551	10.7469
CALM1	12.9501	12.6453	13.5927	13.5506	13.0217	12.7964	12.1068	12.6524	12.1039	13.366	13.5101	13.2596	11.9315	11.7952	12.5003	13.2151	13.4997	10.7842	13.3891	11.8757	13.1145	12.8548	12.225	12.9134	13.2507	13.0902	12.1692	12.92	12.357	14.245	12.9712	12.7688	12.4861	12.4878	13.1205	12.3659	12.4509	12.6467	13.1647	13.4018	13.1419	13.8243	12.3211	12.7949	12.9262	12.922	13.7806	12.6486	11.3478
GSDMA	3.5055	5.1139	5.5108	6.9724	4.6126	0.4815	1.6281	5.2891	1.5544	0	4.1348	4.6259	5.7105	4.5216	6.6312	5.0009	1.9212	2.9726	2.872	5.4596	4.1215	4.2548	3.7457	3.334	3.2229	2.579	3.2811	3.7054	4.5635	5.1708	4.7172	4.8587	1.2593	5.1676	3.8251	4.2822	2.2085	4.6258	7.0167	3.1827	1.4029	4.6224	4.3623	5.7681	4.5204	3.8006	6.1995	2.5998	3.3201
GSDMB	5.3672	7.0633	6.1115	6.3781	8.2515	7.4041	8.1829	7.4822	7.8742	7.2942	7.521	6.7534	7.3478	9.4872	7.6994	7.3256	7.0241	8.9626	7.501	7.086	6.7001	6.1423	6.8827	7.2801	8.5346	5.5552	9.9597	6.0453	6.622	6.2993	7.0425	6.4337	6.4267	8.6169	5.8516	6.4129	9.616	7.5479	6.9731	6.2338	5.8958	5.3611	6.8365	5.583	8.1886	8.6966	7.6407	6.052	6.711
GSDMC	4.7179	7.7786	10.6519	8.5631	8.733	9.1775	4.0602	9.1545	4.6451	9.471	10.0505	9.7351	7.0692	4.7828	9.0703	4.4383	10.6758	3.835	10.5893	4.3368	5.248	1.4365	2.6499	5.0683	6.5286	8.3498	5.0434	9.4007	8.5249	6.9208	7.3373	8.8113	5.4549	8.4859	7.8986	5.2879	7.8825	8.8945	9.2694	7.6599	9.0003	7.0873	7.197	6.8651	7.3224	9.7474	11.1781	8.8521	5.2286
GSDMD	10.669	9.0931	8.8998	9.8293	10.3045	10.9339	11.4375	11.2194	10.6128	11.1086	11.0108	10.1567	10.4508	11.1764	11.3264	10.7906	10.6313	11.3131	9.5612	10.5211	9.2355	10.4688	9.5559	10.2152	9.8159	9.212	10.2869	9.6474	10.1374	7.852	8.5126	10.23	10.6348	10.6797	10.223	9.9741	9.9277	9.4887	10.526	10.3763	9.7372	9.448	10.9467	9.0889	10.3849	10.2238	11.5312	11.2775	10.5074
HRH4	0	0.9146	0.4402	0.9063	0.5126	0	1.3608	1.3716	1.5544	2.0424	0.5108	1.4076	0.7226	0.8711	2.784	3.8435	0.948	1.651	1.2354	2.5875	0	1.0172	0.9494	1.0946	1.0955	1.8022	1.4564	1.1405	2.0514	1.7	1.9859	2.8217	1.628	0.5121	1.3334	2.1573	0.9302	1.0895	1.3819	1.3443	1.5721	0.7791	1.0214	1.817	1.485	0	0.5363	1.9112	1.8967
UPK1B	7.6772	13.2001	5.0177	2.5381	12.3403	8.8707	2.6386	4.5376	6.5544	7.4465	6.5486	10.9069	6.5442	2.7661	6.7198	4.1186	7.7648	3.5487	4.0313	8.6505	12.4236	1.0172	12.5489	3.7938	1.5334	0.6977	11.8368	13.6824	13.4633	14.9272	11.7727	5.458	1.2593	14.1366	11.3719	0	8.0594	10.8297	9.5109	11.4291	12.3213	12.4344	8.9908	4.6276	8.0949	11.6073	1.8881	4.4093	1.0631
DLGAP2	0	0.9146	0.4402	1.2087	0.89	1.13	3.703	1.0415	1.1126	0	0.5108	1.0717	1.561	0.8711	2.1803	1.6572	0	7.0813	0.9283	0.5033	2.6406	4.4701	1.8003	1.33	0.4635	1.8022	2.8866	1.1405	2.5927	1.1923	0.6214	0.5528	0	1.8305	2.1848	2.4891	0.5387	2.1323	2.2794	2.6751	0	1.2823	1.6134	3.1819	1.0562	1.3878	0.9264	0.9414	1.7871
DLGAP3	1.7231	3.6444	2.9595	4.1737	4.6126	6.4556	1.3608	3.0718	2.0355	2.5827	3.4848	3.9888	2.2931	4.4953	3.1457	3.0573	2.3733	6.3635	4.1088	3.0176	3.8344	5.391	4.9153	2.6551	4.0476	5.9816	2.1662	2.0745	0	1.3821	5.7413	3.0006	2.4673	3.116	2.7166	3.3545	3.0433	2.9576	4.0653	6.2115	2.5688	3.2071	3.4308	2.7118	4.1629	3.8819	0.9264	4.0572	2.8608
DLGAP1	5.954	3.3001	5.3434	1.4586	2.1418	2.4217	1.8535	0.6128	4.7106	1.8054	1.4325	5.7071	4.1623	4.7609	3.3259	3.1994	0.5505	9.7113	0.9283	5.9435	1.2608	10.1553	1.6657	4.0126	5.8059	3.9933	4.0104	3.5158	4.3126	7.8757	1.3869	1.5198	7.0177	0.5121	4.34	7.1818	3.3298	5.4363	4.3416	7.3988	2.3064	1.2823	4.7688	2.4704	4.8067	1.7762	0.9264	3.8425	6.7841
DLGAP4	10.8409	10.061	11.4634	11.5268	11.4642	10.7998	9.9444	11.5496	10.6814	11.9248	11.321	10.1434	10.6224	10.1731	10.5409	10.851	10.1503	11.0918	11.9541	11.4676	11.0359	10.4899	11.3498	11.4292	10.9165	10.7564	10.015	10.7601	10.0252	11.0038	10.9745	11.6391	11.1283	11.3747	11.0865	9.6342	10.4862	11.2549	11.0379	10.4615	10.4587	10.967	11.464	12.342	12.2364	10.5474	13.0806	11.2401	11.4318
DLGAP5	8.6199	9.39	8.7222	9.0825	9.2792	9.5519	9.6934	9.4458	9.0121	8.8615	8.785	9.2522	8.9422	8.6399	9.461	7.7889	9.8351	9.0641	9.2845	9.5818	9.004	9.856	9.1332	10.0754	9.207	9.6328	9.7467	9.5557	8.9543	9.6618	8.8969	9.2807	9.4769	9.2064	7.8134	9.9557	8.4774	8.7658	7.6861	9.9415	10.3829	10.1273	8.3933	6.1731	9.3009	8.2448	9.6466	10.1248	8.5421
BRDT	1.7231	8.1906	0	0	0.5126	0	0.6066	0	9.8492	0	7.4244	0.6332	8.6018	0	1.9059	5.7775	0.948	8.3081	0	0.5033	0	0	0.39	0.4631	0	0	0	0	0	0	8.7295	0.9514	5.7352	0	6.3042	1.1068	0	5.3591	7.5616	5.7472	0	0	3.3602	0	4.2197	0	0	0.5462	0.3474
HRH2	3.5055	4.155	2.2999	5.4103	2.3968	4.6306	2.3735	6.6957	8.9947	7.9796	5.3401	5.3844	4.8231	6.8401	5.1829	5.928	1.9212	3.5487	3.3262	7.0456	4.2594	4.2804	4.4459	4.2319	4.1435	3.1834	1.1129	3.5656	5.2522	4.4936	4.2507	5.2076	5.8788	4.2723	5.9376	5.6937	3.0433	2.3069	5.5916	3.7347	4.7002	4.4907	5.9607	4.1419	2.9025	3.3063	3.5053	6.1204	6.606
MBNL2	10.082	9.2544	7.722	9.8168	7.7204	10.6792	9.6481	10.0257	9.9954	10.8357	9.817	10.3807	9.1726	9.5355	10.7997	10.7814	8.3248	9.7812	10.6065	10.3863	9.448	10.1928	11.6201	9.3827	8.9102	8.9794	9.1345	9.3554	9.9738	10.2223	9.3426	9.3821	9.2086	9.0412	10.8925	9.3882	8.3125	9.1364	10.3145	10.0884	9.5275	10.1277	10.7285	9.9921	8.8662	8.6994	11.6596	10.4831	11.0253
MBNL3	4.515	6.4694	6.5454	5.2538	6.8918	6.2075	4.7055	4.3998	5.6498	3.283	5.6518	7.0093	5.5193	6.2085	4.9091	6.0643	6.3047	4.992	3.3262	6.2189	8.7818	4.2548	9.118	4.0126	5.4535	3.6799	4.4161	5.4448	6.1965	8.3706	5.6281	4.3653	5.2322	5.7955	6.5107	6.3733	7.267	6.1137	5.7202	6.3809	7.5069	6.1891	6.8939	4.9199	4.8613	4.7038	3.3861	6.1487	5.8962
PLK3	8.9503	8.324	7.9178	9.9585	8.1139	6.6215	8.1056	9.9389	8.0384	10.147	8.5904	8.0732	8.6305	8.1774	9.5596	9.0132	7.0241	7.6163	8.5185	8.4149	7.7896	8.2107	9.7332	7.807	6.9516	8.3249	6.5549	8.3812	7.5338	7.2511	9.0895	8.9444	8.3337	7.6284	8.1611	7.6479	7.3171	8.176	8.7347	8.4126	7.2754	8.1177	8.5502	9.0232	7.8401	7.6075	9.0277	8.8607	8.0072
A1BG	7.2886	4.5313	8.1621	6.7896	5.4425	8.4359	9.4542	5.8735	6.0609	7.247	6.6785	7.047	7.5377	5.4746	8.0713	8.317	4.9925	8.0526	6.741	5.9995	5.0943	7.3102	6.2155	7.4669	6.6837	7.3963	5.3559	4.8829	6.3143	3.6412	5.5292	5.7124	5.2557	6.1354	6.586	5.6279	4.5693	5.9641	6.8937	7.9462	5.4941	5.2259	7.1013	6.5825	6.2647	7.0087	7.6449	6.7008	6.9386
TTC8	8.5595	8.2547	7.4133	9.0085	8.8616	9.3512	9.2087	7.6283	7.4731	8.4188	7.5408	7.8047	8.2693	7.1321	8.5358	8.4278	7.8281	8.7307	8.4531	7.7909	8.211	9.1839	7.6679	8.8363	9.3412	8.9953	8.7189	8.5328	7.8532	6.8583	7.4571	7.7565	7.5662	7.7187	8.5504	8.1122	7.7278	7.716	8.0466	8.3096	8.425	8.7753	8.1377	8.1401	9.1214	8.7272	8.8062	8.0926	7.4782
PLK2	9.6411	8.2421	9.9947	10.3031	7.7776	9.6505	10.0255	9.225	9.7113	10.1019	8.0113	9.8931	8.7088	8.9036	10.3088	11.2834	8.5684	12.8959	10.3185	8.7092	8.2984	8.3087	12.8825	9.1764	8.82	10.6868	8.9535	9.9227	11.2417	9.5537	10.2847	11.2868	10.3578	8.631	11.0675	9.0162	9.8155	9.5011	10.7859	10.4976	9.7142	9.8439	10.0311	10.909	9.005	10.3354	11.3055	10.8863	10.5946
ZNF720	7.867	7.3483	7.5759	8.6815	8.5063	8.4628	8.4776	7.0642	7.4022	7.9251	7.997	8.466	7.3478	7.7885	7.5772	8.1056	7.6156	8.154	8.9668	7.8017	8.1766	8.887	7.495	8.3103	8.3033	8.0849	9.3581	7.4466	8.0881	7.949	8.5883	8.228	6.8316	8.0693	8.4536	7.4432	7.9315	7.9279	8.1201	7.7631	7.1673	9.3213	8.7394	8.2253	7.3449	8.3664	7.9966	7.745	7.3322
OIP5	7.5784	8.3496	7.8034	6.5312	7.4542	8.4914	9.5336	7.2401	8.1139	6.2737	7.2063	7.0772	7.1956	8.2051	8.1368	5.3673	7.5325	6.5844	7.722	7.2448	8.1393	8.0831	7.2972	7.7293	8.0974	8.0663	8.1883	5.8468	7.8758	7.5262	6.1855	7.4352	6.7792	7.514	6.5369	7.1143	8.062	8.1043	6.5001	7.4595	8.2417	6.5378	6.495	4.8011	7.6557	7.8828	6.1961	7.5247	6.4136
CLCN3	9.397	9.6787	9.4937	10.6614	10.227	9.6856	8.5738	9.0035	9.8714	8.1124	9.4674	10.2087	8.9346	10.5252	10.2242	10.4569	9.9702	9.2999	8.608	10.1852	10.0342	10.0552	9.7066	9.5523	10.3564	9.6969	9.5825	9.676	9.5691	10.8861	9.6433	9.3474	9.5921	9.2971	10.1713	9.6755	9.7172	10.2545	10.5038	10.5717	9.9464	9.7354	10.4159	10.3605	9.5309	9.1262	9.019	9.5135	10.2757
CLCN2	7.6023	9.2607	8.4045	6.7026	8.9699	7.3386	7.5716	6.1892	8.0679	8.8692	8.9138	6.7753	9.9369	8.9527	7.9762	7.0767	9.0741	9.1174	8.4697	7.0816	8.7376	7.568	7.3733	8.9665	8.7417	7.8755	8.4861	7.4433	8.5372	7.2296	8.6754	8.2436	8.6638	8.6263	6.3764	8.7754	9.7403	8.728	8.8736	8.893	9.7416	7.0212	7.3414	7.2081	8.9261	8.5109	7.855	6.8297	6.1551
CLCN1	0	0	0.4402	1.2087	0.89	1.9159	1.0325	2.6534	0.8277	1.8054	1.8274	1.6798	0	1.1658	4.4202	1.6572	2.0881	3.381	2.2054	1.4169	0.432	1.0172	0.9494	0	1.0955	6.9192	0.6612	2.0745	0.704	1.8361	3.2652	2.5031	1.4554	1.6464	3.0167	1.7256	0.9302	2.3069	1.5496	3.8158	0.4102	3.5088	1.0214	4.7408	2.2011	2.0819	2.3369	1.9112	0.6273
HRH1	8.7334	6.8695	7.297	8.9498	6.5742	8.376	6.757	8.8281	6.3639	9.5914	8.1814	7.8259	6.7412	6.9311	8.1072	9.4221	6.6432	8.9186	9.3398	7.2133	7.5008	7.2435	8.4222	6.4971	6.3525	7.7267	5.6724	7.5767	7.4428	7.7843	8.1912	8.1012	8.3782	6.5789	8.8231	6.7432	6.7589	6.2266	8.2852	7.5575	8.0787	8.399	8.0619	7.3398	7.6898	5.4807	8.5038	9.5016	7.2442
CLCN7	10.0881	9.8993	10.1377	11.8187	10.621	9.8239	9.7506	11.2236	10.5796	11.2502	11.2339	10.2731	11.3699	10.999	10.0546	11.1198	10.3509	10.6637	10.1423	10.46	10.9759	10.8745	10.2908	11.2031	10.5595	10.9958	10.5612	10.5185	9.5998	9.7613	11.1422	10.2255	11.6527	10.8118	10.0979	9.505	10.8363	11.0666	11.0589	10.0072	9.8345	10.0751	11.0276	11.3192	10.9129	10.5135	11.2266	10.76	10.1531
CLCN6	7.496	8.0191	6.8341	8.4486	8.0103	6.9004	7.1878	8.4973	9.4359	9.5355	8.4397	8.1674	9.5395	9.0518	7.8953	8.2246	7.7617	9.3405	8.6669	8.2702	7.9591	9.1617	9.201	8.8937	8.2504	8.6492	8.4672	7.0906	7.4271	7.9621	9.2138	7.9212	7.9113	8.4582	8.1687	7.5448	7.5014	8.4283	8.8646	7.5277	7.6318	7.8509	8.5738	9.172	7.6229	8.1779	9.0922	8.1334	8.6672
CLCN5	7.0713	8.2877	7.9535	8.5879	9.2632	7.7372	6.743	7.9207	8.2312	7.6303	8.592	8.8262	8.525	8.845	7.5831	7.9332	9.049	8.6158	10.0709	8.1608	8.5462	8.4435	11.3783	8.3493	6.9778	8.6736	7.9749	7.3786	7.8334	10.3788	8.4901	8.363	8.2503	8.8652	8.1509	8.2928	8.4002	8.3655	8.19	8.007	8.7289	8.6562	7.6716	9.3677	8.9846	6.8249	8.8077	7.7419	7.3101
CLCN4	6.2441	6.6582	5.7966	6.8844	6.3129	7.6798	3.2271	7.4693	7.4981	8.9515	3.1813	6.5135	6.8263	8.6711	6.5965	7.8001	3.7595	8.5398	2.7802	6.8506	4.4326	7.3469	5.8836	7.6418	6.9865	6.9558	8.1445	4.7385	5.6991	8.7306	6.9387	5.8336	6.4952	5.2983	7.7401	7.9931	4.7445	6.1137	7.8131	7.4505	5.8223	7.242	6.967	5.0354	7.1096	5.1603	5.9803	8.0381	7.5194
FBXL19	7.7638	8.863	9.397	9.1879	9.6968	9.0921	7.4859	9.1315	8.5548	9.3631	10.209	9.6839	9.0075	9.6314	8.3064	8.5638	9.7987	9.3223	10.7286	9.4477	9.7646	8.6924	9.7104	9.8282	9.3901	9.331	9.6819	8.3985	7.5041	8.231	10.7631	10.3991	9.0015	9.086	8.4536	6.8335	10.2962	10.0593	9.6396	9.0096	8.6076	9.5383	9.8081	9.4636	8.7966	8.8786	8.8949	9.1934	8.607
BRD8	8.6072	9.3455	8.7607	9.7003	9.239	9.6752	10.3067	9.9146	10.3056	8.8262	9.0519	9.3122	9.1247	10.0471	9.6483	10.1022	9.3099	10.1469	8.9563	10.0268	9.5861	10.5453	10.543	9.4669	9.8019	9.1327	9.3593	8.6383	9.9082	9.0468	9.4341	10.0917	9.5665	9.9008	9.4358	9.596	8.8429	9.7501	9.7341	9.3564	9.1762	9.0357	9.9128	9.0078	8.9692	9.9473	9.6595	9.9049	10.7252
BRD9	10.7761	9.2418	9.5009	10.7658	9.5722	10.0402	9.4639	10.459	10.8316	11.0806	10.4655	10.3567	10.0421	10.1663	9.6935	9.6159	9.9392	11.7703	10.485	10.2701	9.5073	10.0501	9.4331	10.7097	9.9786	9.663	9.0261	8.9164	7.8093	9.6561	11.0509	9.8482	10.4917	9.6088	9.877	9.9011	10.1584	10.3285	9.778	10.5898	9.7238	9.7583	10.6768	11.377	10.0137	9.4993	10.6746	10.8346	10.3151
PCDHGA1	3.1787	3.4242	4.936	6.1396	6.6169	3.3935	0	1.3716	3.3091	2.5827	7.1968	5.33	3.5503	2.4749	3.1457	3.7074	2.9943	4.2497	3.2598	3.2251	5.4971	2.5308	3.0787	4.2606	6.6438	5.1878	2.3419	3.2374	5.6815	2.1246	3.7711	6.4022	2.7171	2.2735	4.0179	5.1541	3.9946	4.4508	3.4956	4.1643	4.3224	4.4907	3.4981	2.0101	5.0919	0.8547	7.3228	2.0777	1.7583
FBXL18	8.0219	8.5956	8.7186	9.8335	8.5902	7.7156	7.2084	9.2616	8.8483	8.7235	8.8568	9.3034	10.3968	8.4733	8.7122	9.5487	9.7031	9.4139	10.5271	8.6564	9.2102	8.7125	9.4272	9.47	10.0987	9.509	9.1494	8.6398	7.8053	8.9167	11.0028	9.6096	10.2936	8.4011	8.6736	8.6813	9.3266	9.0469	8.993	8.593	8.1439	7.9398	8.8816	9.2289	8.1797	7.8339	8.5374	8.0975	9.1772
BRD4	10.0145	11.4315	11.2058	10.3439	12.2267	11.586	9.786	11.2673	10.6372	10.7119	11.1659	11.1501	11.9697	11.6077	11.0975	10.3996	12.2481	11.5015	11.8809	11.8587	12.2605	10.4971	11.4734	10.9269	11.5872	10.7276	11.184	11.2969	10.8803	11.4814	11.4805	11.2439	10.9251	11.5372	10.4526	11.0004	11.4966	11.558	11.5608	11.2647	11.7949	11.3261	11.2948	11.1294	11.3525	11.0602	11.3152	10.807	11.5847
BRD7	9.9337	10.6519	10.2413	10.1191	10.8369	10.1388	10.1443	9.6072	10.8736	10.8323	10.8039	10.7155	9.9503	10.6187	10.413	9.7396	10.2222	10.3503	10.6461	9.9076	10.8774	12.3869	9.977	10.3837	10.6292	10.5086	10.1054	10.7399	10.2318	9.7725	10.3388	10.101	9.6005	10.0316	9.9401	10.0467	9.5721	10.1509	10.2761	10.4049	9.9617	10.7276	10.395	10.4329	10.645	11.9844	10.545	10.1454	9.7636
BRD1	7.8089	9.114	10.2077	9.5761	10.8155	8.6061	8.7523	9.4171	10.9116	10.4236	10.5582	10.1399	10.0412	10.3047	9.8329	9.4997	9.9882	9.5981	10.0008	9.8919	10.0604	8.6002	9.8005	9.47	10.8643	9.1053	10.2754	9.8698	9.4048	9.9918	10.7694	10.1902	9.2677	9.6476	9.6115	8.9672	10.4596	10.6695	9.9925	10.1011	10.5618	9.5549	10.3502	10.2942	9.5011	10.0964	10.741	9.3047	10.3996
BRD2	12.0247	12.3293	12.1333	12.1163	12.5749	12.2794	11.6214	12.2244	12.9397	11.6106	12.3403	12.8956	12.3227	12.3538	12.2452	11.9106	12.2696	12.5829	12.7268	12.5088	12.379	12.2714	13.0781	12.7004	12.6426	12.4589	13.2274	11.9721	12.3389	11.9657	12.8782	12.5578	11.9908	12.1283	12.3514	11.9808	12.3008	12.5224	12.6552	12.4053	12.2921	11.9563	13.1632	12.5482	11.7384	12.4454	12.2112	12.4762	12.9933
BRD3	8.508	10.0394	9.8842	8.8905	10.5117	9.4326	7.8107	9.1831	9.7614	9.8316	10.5753	9.3742	9.3532	10.0502	8.6689	9.6011	10.4008	9.8503	10.0599	9.6687	11.3078	9.1284	10.6289	9.9302	8.8868	10.1017	10.0884	10.5061	9.85	10.0677	9.3533	10.4471	9.9251	10.2631	9.7736	9.8775	11.054	10.2012	10.0241	10.2444	10.6561	9.9098	10.4584	9.2764	9.2995	9.0831	10.0469	10.1823	10.884
DNAJA2	10.8571	11.2107	10.9064	11.0691	10.819	11.6354	12.2818	10.1572	10.7972	10.5781	10.7355	10.886	10.2241	11.0607	11.4327	10.7839	10.0665	10.1518	10.2441	10.37	10.9846	11.3239	10.2081	10.3274	10.6319	10.9557	10.1817	11.3515	11.4909	10.261	9.7387	9.7961	10.3323	10.2743	10.6356	10.9841	10.1307	10.4486	10.491	11.121	10.3694	10.7556	10.4153	10.4025	10.82	12.1778	10.576	10.9967	10.0197
DNAJA3	10.184	10.4394	10.5884	10.7824	10.4132	11.1887	11.3937	9.6102	9.8321	10.246	11.0215	10.5451	10.12	10.818	10.8048	10.3618	10.3077	9.6459	9.7903	9.9708	10.4534	10.6605	9.9027	10.9063	10.9218	11.0869	11.0192	11.0884	10.8432	9.4415	11.5687	9.4502	10.0379	10.2417	9.7613	10.5369	11.6289	10.6213	10.0811	10.4686	10.3491	9.4037	9.9082	10.6096	10.9233	10.8751	10.6457	9.9398	9.6042
DNAJA1	13.1955	11.816	10.7579	11.2491	11.968	10.8444	11.5642	12.1423	11.3017	11.3415	11.5356	10.7324	11.9413	11.527	11.3873	11.6343	10.9855	11.2335	10.0421	11.7416	11.4692	11.4324	12.1259	12.0262	12.1083	11.1722	11.7862	12.1511	11.8838	12.2889	11.0727	11.4911	12.6069	11.8485	11.2557	11.1818	10.9686	11.0172	11.382	11.5689	11.2655	11.2307	11.2975	10.337	12.1689	11.2927	10.897	12.2121	12.0651
TGFBR3	6.8445	9.4386	9.4488	7.511	9.3422	8.5523	5.1709	8.4739	7.8719	7.0169	9.3284	8.8812	9.8224	10.6278	7.1998	8.048	9.8145	10.0703	6.1027	6.3649	9.6004	7.9289	12.7685	7.0968	9.2417	8.0882	9.6139	8.2842	8.2871	8.6498	10.12	8.2503	6.5869	7.7129	8.5755	8.9936	9.4597	9.3484	9.8196	9.6716	9.0503	8.5333	8.8352	5.8334	9.3462	6.8146	4.6359	7.4508	6.8401
DNAJA4	9.4946	10.2396	9.8934	8.4065	10.5088	10.0188	9.8536	10.5381	10.6432	10.6677	10.9604	9.2072	9.2715	11.1032	10.4397	9.9696	9.9802	8.9275	10.976	9.1209	9.9399	10.1493	8.5519	8.8244	6.1049	9.6762	10.3582	10.2859	10.363	9.821	10.0385	10.3921	9.4965	10.0398	9.1662	8.6974	10.0003	10.4877	9.8339	9.6133	9.9266	9.8718	11.0432	10.479	9.6852	10.3273	9.6089	8.6355	8.4586
GLG1	12.6437	12.2203	12.698	13.0087	12.5745	12.2643	11.3662	12.0312	12.0868	13.5844	12.436	13.1517	12.3964	12.4019	11.8703	12.1265	12.5988	12.6237	12.0662	11.9575	13.4384	11.6602	12.2589	12.0166	13.3003	12.473	11.5882	11.761	11.949	12.6694	12.3064	12.4562	12.2774	11.982	12.5025	12.2463	12.267	11.8578	12.3297	12.5221	12.4562	12.9244	12.8161	12.5029	12.7459	12.8513	12.1043	12.3118	11.5784
LOC643387	5.4455	5.582	5.6608	5.7164	6.0317	5.031	4.383	5.5557	6.0464	6.0553	5.5377	6.2466	5.9418	5.9331	5.3449	4.8794	5.7033	6.2706	6.3702	6.4501	5.3254	4.7148	5.6977	5.8237	5.9978	5.6113	6.3127	5.5842	5.2991	5.9553	6.4674	5.427	5.5329	5.7276	5.0846	5.2879	5.79	5.8849	5.3517	5.4875	5.4729	5.2703	5.7832	5.0574	5.3931	6.0194	6.2344	5.2584	5.5966
PTPN12	11.251	10.5398	11.9418	11.7348	11.1916	10.7399	10.7685	11.3692	11.0839	11.7211	11.6124	11.1609	11.6338	11.7662	12.0961	11.4169	11.243	11.2774	11.7446	11.3884	11.3245	11.034	11.4276	11.2437	10.7576	12.3816	11.554	11.7219	10.9807	10.7035	11.7094	12.1474	11.2516	10.8668	11.3609	11.1507	11.2207	10.7061	11.1648	10.8693	11.3097	10.5771	11.7674	10.4191	10.8226	11.0845	11.9678	11.0767	11.0811
PTPN11	11.2025	11.2384	12.1394	10.9907	11.6791	10.3267	9.7016	11.7872	11.5708	11.4306	11.827	11.3637	10.8356	11.771	11.2923	11.1323	11.7615	11.4141	10.2011	11.8839	11.634	10.9054	11.4716	11.4024	11.7425	11.5646	11.5377	11.7764	11.2867	12.0231	11.2667	11.248	11.8142	11.0603	11.2696	10.5131	11.6539	11.7646	11.6949	11.0445	12.2538	11.6234	11.7167	11.184	10.9318	10.7445	11.0516	11.2608	11.3265
LOC84931	0	0.9146	0	0	2.2749	1.5758	2.0484	0	1.5544	0	0	2.575	2.4729	0	2.3001	0	0.948	0	0	0	1.457	3.9389	0	4.2025	1.7109	0	0.6612	0	0	1.8361	0	0.5528	0	1.188	1.821	2.1573	0	1.0895	0.4018	4.0348	4.0692	0.4415	2.4943	0	2.5054	0	0	0	0
LOC100192379	0	0.9146	0	0	0	0	0	1.4094	0	0	0	0	0.7226	1.7812	0	0	0	2.7711	0	0	0	0	2.7072	0.4631	1.7025	0	5.2428	0.487	1.1751	0	0.3772	0.5528	0	2.2862	0	0	0	0	0.4228	0	0	0	0	0	1.3056	0	0.5363	0.6765	0.4109
LOC100192378	0	0	0.4402	0	0	0	0	0	0	0	0	0	0	1.1658	2.0496	0	0	6.8385	0	1.4169	1.2608	0.4236	0	0.4631	0.8139	0	2.6398	0	1.1751	1.5498	1.2302	1.5198	0	0	0	1.1068	0	0	0.4018	0.4697	0.9904	2.964	1.6134	0	0	0	0	1.9112	0
MYCBP	9.5946	9.9672	9.765	9.8362	8.7606	10.0845	10.5771	9.1383	9.0787	9.387	9.47	10.1694	8.8838	8.7893	9.9138	9.7032	9.0439	9.4409	9.3206	9.7046	8.6526	9.9885	9.6016	9.839	9.136	9.905	9.4664	10.0663	9.3236	9.7187	10.0605	9.3577	9.5934	8.9048	9.3832	9.4128	9.132	9.2722	8.9074	9.4411	9.1279	10.1509	8.6294	8.7816	9.2386	9.7858	9.7708	9.2144	8.6682
PTPN14	7.8527	8.3749	8.2062	8.8712	8.1875	7.8179	6.0519	8.073	7.971	8.1884	7.0611	8.719	7.6007	7.8153	8.7872	6.6452	8.5982	8.7495	7.4234	9.5501	10.3718	6.5574	10.7138	6.9805	8.8017	8.6245	8.1024	7.5888	7.09	8.9012	7.9072	7.9267	6.9704	7.7815	8.2881	9.2085	8.5867	8.2791	8.3248	7.3823	8.9646	7.6826	9.6208	8.8352	7.2458	8.2677	8.9111	7.066	8.495
GALR3	0	0	0	0	0.5126	0.8419	0.6066	0	0.8277	0	0.5108	1.0717	1.2019	0	0	0	1.2592	0	1.4885	0.8759	0	1.0172	0	0	1.331	1.1659	0	0	0	0	0.6214	0.5528	0.4314	0	0	1.7256	0	0	0	0.4697	0.7293	0	0	1.0068	0	1.3878	0	0.5462	0.3474
GALR2	0	2.8469	2.4008	1.2087	4.8867	4.2042	1.0325	3.0718	0.8277	2.7256	1.4325	2.9282	3.5114	1.6194	1.9059	1.1969	2.3733	0.8924	2.0567	0.5033	4.2058	1.4365	0	1.5323	2.2598	2.039	2.8866	1.7693	1.1751	1.5498	5.963	5.0334	5.1497	1.9938	0.5913	1.1068	2.3433	5.613	2.6918	3.7347	2.7205	1.6545	1.0214	1.0068	0.4434	0	2.2023	0.5462	0.8616
GALR1	0	0	0	0	0	0	0	0	0	0	0	0	0	0.5003	0	0	0	0	0	0	0.432	0.7508	0	0.4631	0	0	1.4564	0	1.1751	0.402	0	0	0	0.8892	0	1.1068	0	0	0	0	0	0	0	0	0	0	0	0	0
SETD1B	8.1087	10.0682	9.9036	9.7935	10.7243	8.0031	7.5109	9.9788	10.4624	9.0448	10.2832	9.8931	9.6322	10.42	9.2363	9.8762	10.352	10.1604	9.6643	10.1217	10.6797	8.5746	10.0473	10.2479	9.2153	10.6482	10.3602	9.4202	8.6988	10.2636	10.4763	9.9914	9.94	9.718	9.5755	8.7563	10.4517	10.4786	10.4054	9.3291	9.2047	9.8372	10.5207	9.6973	9.6207	8.6127	9.6409	9.1308	9.6837
LYAR	8.5418	9.4623	9.4693	8.548	9.0591	8.4514	8.4455	9.3402	8.6868	8.5155	8.2271	8.3441	9.2079	8.7634	9.0448	8.3613	8.3352	9.0243	9.2897	9.7046	8.6451	8.8307	8.5884	9.25	9.337	8.8705	8.9365	9.248	8.5001	9.0247	9.5292	8.8277	9.9563	8.2109	7.7872	8.7252	9.0834	8.3077	8.5517	8.3061	8.6149	8.498	8.7201	8.1504	9.4954	8.8435	8.5269	8.865	7.9918
PCDH20	0	3.4242	0	5.0968	2.9683	7.1622	6.2921	1.0415	7.585	2.8557	3.0395	6.9717	3.2407	3.8343	1.3618	6.7586	1.2592	4.4295	5.364	3.0901	2.7937	3.9389	1.8003	5.5009	8.2859	3.5326	6.5989	5.9265	3.7635	2.762	3.9324	3.2333	4.8863	0	6.8262	6.7432	4.5351	5.2984	6.2266	5.8566	1.5721	5.1298	4.2497	5.7945	1.8151	4.4607	1.701	6.1299	4.9898
C8orf30A	9.5015	9.545	10.0642	9.1771	9.3037	9.2804	8.4325	9.7891	9.6402	10.0254	9.7701	9.1869	9.6108	9.507	9.1807	9.4552	9.5998	9.7819	9.3805	9.3751	8.7784	8.1548	9.1411	10.3244	8.8054	9.6959	9.0689	9.0294	9.4088	8.7053	10.5345	9.6571	10.8289	8.5611	8.7571	8.6772	8.9042	9.4191	9.5627	9.1724	9.4611	8.8342	9.5423	9.4122	9.7595	9.6793	10.4896	9.2047	9.2325
CH25H	9.5421	5.9962	6.1555	6.9056	4.5872	8.0727	4.0602	4.8067	4.1737	7.748	6.896	6.3081	5.0094	10.1396	5.765	8.0988	5.0057	8.2217	4.6398	6.8917	8.9743	12.0184	4.6735	4.7408	5.7763	5.7841	10.5149	9.3921	8.1785	9.1718	7.0248	6.3453	10.9945	5.4746	7.5464	5.6612	4.7445	6.8015	8.8151	7.3756	5.6534	7.6157	7.7182	5.7136	6.3758	9.9915	3.5614	7.3729	5.706
C16orf74	7.7407	8.4389	8.3456	7.3959	6.68	9.728	7.9188	8.024	5.2553	9.6564	7.7055	8.5617	8.1588	4.2966	9.3307	5.2822	8.0262	6.6047	9.5783	5.9726	7.6208	3.3038	7.8955	6.8398	6.5579	7.7435	7.4402	7.4028	8.29	7.636	8.9968	8.1636	4.8518	6.8319	6.6627	7.0246	7.9943	8.2094	7.2107	7.6181	7.7599	7.6521	6.961	8.9763	8.2341	8.2448	8.7902	7.3527	5.3872
C16orf75	8.8956	8.9008	8.5057	8.3822	10.1473	9.0036	9.0313	7.7035	8.8052	8.5253	9.7826	9.2587	8.6281	7.9496	8.5127	7.5142	8.8542	9.1084	10.2484	8.6217	10.0265	9.0398	8.5254	9.8425	10.2567	8.9525	9.7132	9.711	8.5151	9.0247	9.4302	7.5777	8.2974	8.9998	8.2646	9.1599	9.4438	9.3472	8.7776	9.7407	9.1762	9.0098	9.0923	6.4562	9.8067	9.0201	7.9889	9.456	7.8024
MRPL27	10.4901	10.5969	9.5318	8.8899	9.5994	10.2966	11.7246	9.6092	9.6141	9.5258	9.125	8.6866	9.2253	9.5029	10.5946	8.8889	9.7063	9.847	9.3124	9.7522	9.0823	10.08	9.4129	9.833	9.7226	8.7937	9.7661	9.4807	10.0077	8.3565	8.57	9.4308	9.6018	9.6899	8.9906	10.0992	9.3658	9.4274	9.7801	9.599	9.8366	10.0039	9.1232	9.7121	10.7409	10.2316	9.717	9.6303	9.2494
CSF2RA	6.5401	7.4757	4.2892	7.0266	5.3	7.37	7.4125	9.1206	7.0053	7.9508	7.6967	7.319	7.8849	8.0635	7.837	10.1213	4.2569	5.9984	5.7622	6.4432	5.9724	6.9002	10.8734	7.1516	5.5846	6.8816	5.928	6.6463	7.519	7.842	4.9981	7.7122	8.5369	7.3176	7.4619	8.3703	4.5066	6.4004	8.1334	6.7441	5.7883	7.4572	7.6825	6.5679	6.9633	5.4275	5.6199	8.3048	7.5741
DMD	7.0338	8.1462	6.4367	9.9265	7.8673	4.108	3.703	8.738	8.8447	9.2494	7.0974	8.0524	6.8097	10.2109	7.0751	7.4623	3.7595	9.2911	8.4363	10.0365	6.4752	6.5364	8.4633	7.2589	6.6479	6.9985	6.434	6.8306	5.9399	8.7317	4.5778	8.5417	5.5545	6.4583	8.6059	6.1572	4.1499	6.7495	8.4756	7.3588	6.5708	6.5614	8.3254	8.2872	9.668	4.9118	7.7106	7.9867	11.5424
C16orf71	2.4862	3.4242	1.4771	2.6428	2.8874	3.3935	4.1479	3.2429	2.768	3.5367	4.0633	3.7732	3.8078	3.9929	2.6094	6.7586	3.657	3.6506	3.1169	2.6844	4.0009	5.2686	3.5684	5.5943	2.9673	2.4204	3.8452	3.5656	3.6951	3.0123	3.9824	2.3791	3.4732	3.7396	2.7166	1.7256	3.9531	3.6831	5.7025	4.9547	3.7191	3.4151	3.2078	3.4045	4.042	5.2241	4.3477	2.3622	3.4695
C16orf72	10.468	9.5721	9.8787	10.4931	10.306	9.3695	9.6013	9.7019	9.2288	10.2016	10.2479	10.9581	9.3584	9.5411	10.8798	10.4197	9.6118	9.6543	9.1139	9.6813	10.1867	10.3516	10.1323	10.2564	10.5409	10.5707	10.4426	11.0496	10.4711	10.1649	11	9.2764	9.7269	9.839	10.5553	9.7946	10.618	9.9705	10.2765	10.5325	9.8765	10.0397	10.2495	10.0721	9.8607	9.7351	10.3611	10.0384	9.6167
C16orf73	0	2.6576	0	2.5521	0.89	0.4815	1.0325	0	4.2132	0	0	0.6332	0.8108	1.1658	2.784	7.2408	0	6.8369	7.7724	0	1.0459	8.1757	0.39	1.1149	1.0955	6.1454	0	4.1909	7.5166	0	1.4032	0	0	0	0	5.9523	0.5433	3.8616	3.3523	7.1582	0	0	2.1132	0	0.4548	4.2665	7.6553	5.9733	5.4764
GAB4	0	0.9146	0	0.9063	0	0	0	0	1.3504	0	0	0	0.7226	0	2.0496	0	0	4.2786	0	0	0	0	0	0	1.0955	1.1659	0	0	0	0	1.0544	0.9514	0	0	1.5977	0	0	1.9336	0	0.8233	0	0	3.4981	0	0	1.3878	0	0	0
LRFN4	6.6923	8.734	9.4866	9.0232	9.4534	8.5477	8.9017	9.3912	9.3757	9.626	9.6044	9.2045	8.9574	8.6264	9.4967	8.628	9.2897	8.6438	7.9248	9.088	9.5129	8.7148	8.5435	9.1802	7.7232	10.2838	8.8895	9.0816	8.4774	7.4257	9.0988	9.2267	9.7598	9.6825	7.9198	8.094	9.8191	9.425	9.5342	9.64	8.5429	8.5637	8.9878	9.2094	9.4125	8.5642	10.0232	9.4832	9.4041
C16orf78	0	0	0	0	0	0	0	0	0	0	0	0	0	0	0	0	0	0	0	0	0	0	0	0	0	0	0	0	0	0	0	0	0	0	0	0	0	0	0	0	0	0	0	0	0	0	0	0	0
C16orf79	1.7281	3.4242	3.519	4.039	5.4184	4.24	5.5433	4.1249	4.4627	4.8322	6.112	4.66	4.2698	5.9129	3.5838	4.2892	5.275	4.6749	5.6415	3.2322	4.4141	4.2607	5.0537	6.2673	6.4547	4.2614	6.3064	3.72	3.5515	1.3839	5.6318	4.7003	3.1212	6.3634	2.933	2.4891	6.7689	4.9508	4.1748	3.3559	3.4904	2.6034	4.4328	4.0148	4.9208	5.8774	5.5706	3.072	2.4282
GAB1	7.0464	8.5211	9.1684	9.2555	9.1421	9.4288	7.4647	7.4389	8.8807	7.7522	9.0827	8.7246	8.3347	10.2054	8.0073	8.819	9.6101	8.9588	7.8134	8.614	9.2439	7.1633	11.3951	8.1694	10.1937	9.0005	9.2298	9.0698	9.2509	9.0256	8.5852	8.4172	7.6361	9.2147	9.0176	9.5981	9.1366	9.0819	9.6552	8.648	9.1738	8.8263	9.2796	8.3863	7.7728	8.4753	7.0348	8.8721	8.7571
C2orf81	6.1312	6.3048	6.0191	6.6124	5.7246	5.5424	5.929	5.5948	6.4073	5.4812	6.8208	6.1233	6.8123	6.5581	6.1413	7.3734	6.3447	6.9252	6.8774	5.5637	5.3466	7.8046	5.9837	7.806	5.9947	6.9596	5.2178	5.1381	5.3334	5.7347	5.823	5.9539	5.9805	6.5728	5.9514	5.7192	4.9241	6.2223	6.9227	6.5521	5.8661	5.7535	5.9179	7.4332	6.7517	6.4122	6.9957	5.7216	7.3028
C2orf80	0	0	0	0	0	0	0	0	0	0	0	0	0	0	0.4777	1.4454	0	0.5141	0	0.5033	0	0	0	0.4631	0	0	0	0	0	0	0	0	0	0.5121	0	0	0	0	0.4018	0	0	0	0	0	0	0	0	0.5462	0
C2orf83	0	0	0	0.5232	0	0.4815	0	0	0	0	0	0	0	0	0	0	0	0	0	1.1716	0	0.7508	0	0	0	0.6977	0	0	0	0.716	0.3439	0	0	0	0	0	0	0	0.4018	0	0	0.7791	0	0	0.4434	0	0	0	0
C2orf82	0	1.4698	1.2792	0	1.189	1.3701	4.6763	0	1.5544	0.6994	1.4325	0	1.2019	1.4103	0	1.842	3.1534	1.9988	0.9283	0.8759	0.7639	9.9797	0	2.4704	0	1.1659	0	0.487	0	1.1923	0	0.9514	2.2729	2.3954	0	1.1068	0	0	0.9736	2.4899	0	1.0525	0.5992	0.5895	0.7822	1.7762	1.8881	1.2513	1.6685
C2orf85	0	0.9146	0	1.6716	0.89	0	0	2.3877	2.6835	0	2.3918	1.6798	3.1379	4.2023	1.7463	1.4454	0.5505	1.4396	0.9283	2.3717	0	1.4365	2.0369	1.5323	0.8139	1.5189	1.4564	0.487	1.1751	0.402	0.8541	0.9514	1.628	3.116	1.3334	0	0	1.7031	1.6998	1.1072	1.2113	1.4804	2.032	0	2.4109	1.3878	0.5363	2.5998	0.6273
C2orf84	1.7231	0.9146	0.7769	1.6716	0.89	2.0599	2.0484	3.1599	2.6835	1.8054	0	2.1063	3.3367	1.964	1.1227	3.5033	0.5505	1.8354	0.9283	2.2503	2.9321	1.6079	1.3515	1.5323	0.4635	1.8022	1.4564	1.5885	2.0514	1.5498	0.6214	2.2435	2.165	0.5121	2.3372	1.7256	0	2.8488	5.4818	1.7262	1.4029	3.2071	2.032	1.817	1.0562	1.3878	1.8881	3.4756	1.2398
HABP2	3.7717	0.9146	0	4.9617	0.89	0.8419	1.0325	2.3877	2.1658	3.7524	1.8274	4.2196	1.2019	1.964	0.8359	6.4309	2.053	2.8909	2.3401	3.0176	4.8362	3.4002	1.6657	5.5475	3.8342	2.7218	0.6612	4.5287	1.814	1.8361	2.4006	0	2.3734	0	6.4783	2.1573	1.8939	5.8849	4.4726	5.9936	0	5.4557	1.3476	5.7807	3.0971	3.6227	1.8881	5.2232	4.7624
C2orf86	6.3699	7.7611	7.028	5.798	7.03	7.8305	7.167	5.2891	6.5603	5.4194	6.9858	7.2684	7.5314	6.0186	5.8752	5.7888	7.0394	8.5096	6.3543	7.3488	6.5416	7.0526	6.8008	6.2963	7.9699	6.8194	7.2328	7.7237	6.8036	7.0835	6.5527	5.7733	5.1065	7.0792	7.1838	7.4528	7.5648	6.7189	6.189	9.1115	7.7244	7.1757	7.0079	6.5679	6.431	6.326	5.452	5.5831	8.0729
C2orf89	7.0589	4.4164	1.9464	6.4302	3.6944	4.9956	3.1442	5.0793	5.593	3.94	4.3303	5.6607	4.7201	4.9852	6.6817	7.6032	6.1434	4.6669	2.6821	7.041	2.3754	3.9064	5.1974	5.0519	5.1945	4.2969	4.1587	4.7166	4.4012	4.3645	5.6281	5.363	5.1915	5.3292	5.4944	4.1001	2.5802	5.7402	6.3396	5.4371	2.7908	5.1591	6.2416	3.8198	5.4054	3.6227	6.4051	8.336	6.5651
C2orf88	6.2658	6.3649	6.2121	5.0782	5.2031	6.1443	5.6174	4.3998	7.3822	4.8616	6.143	7.2632	5.7105	6.2405	4.9825	5.8866	6.1992	8.7566	4.3192	5.5395	6.435	4.8056	4.9734	4.7408	5.5383	4.2969	5.0686	5.2607	6.6035	6.077	5.7842	5.3953	5.5967	5.9822	6.5266	5.8169	6.3342	5.1227	5.8545	7.3823	6.4512	6.3934	7.4769	5.657	5.7425	6.6845	3.8132	6.1948	4.874
FLJ46361	0	0	0	0	0	0	0	0	0	0	0	0	0	0	0	0	0	0	0	0	0	0	0	0	0	0	0	0	0	0	0	0	0	0	0	0	0	0	0	0	0	0.4415	0	0	0	0.8547	0	0	0
NDRG3	10.0896	9.814	9.8528	10.1632	8.9263	10.9254	9.6177	10.2517	9.8969	10.1683	9.8782	9.3197	9.6358	9.2767	8.7429	9.6419	8.9235	9.7614	10.0709	9.6747	9.8813	10.636	9.7914	9.9071	8.9994	9.7552	9.9056	9.3474	10.2945	10.4183	9.5402	9.299	9.8692	10.4503	10.1098	9.2691	9.7165	9.5101	9.4585	9.3606	9.3242	9.4443	9.9035	10.4631	9.9842	10.128	10.6615	9.7125	10.7063
NDRG4	10.0081	8.8739	11.6019	9.1328	9.8686	11.8471	7.2135	6.7176	7.2635	8.4475	12.9354	8.8778	9.4842	13.1646	8.2179	7.3713	10.4477	7.6989	9.2772	7.1425	10.3286	7.9844	5.3697	9.5882	11.253	11.4093	9.7182	11.2621	11.0767	7.7885	6.8062	9.587	6.1364	11.2802	8.2454	8.2822	10.3367	9.9672	9.5083	10.2379	9.9821	7.3087	8.1613	9.4397	10.4901	12.4192	7.7075	7.0461	8.5568
TBC1D9	8.9164	9.6834	9.9181	8.5514	9.9555	9.492	8.2086	9.9405	10.2201	9.3257	10.3561	10.6433	9.1447	10.1684	9.2447	10.7311	9.8599	8.8263	6.978	9.6517	10.3164	8.3975	10.298	8.8682	8.8558	8.8395	8.6007	10.062	9.1948	10.1161	9.1434	9.6529	9.5678	9.835	10.5268	9.358	10.2422	9.6351	10.4058	10.3197	10.3286	9.6716	10.4802	9.8368	8.4822	9.0578	8.0925	9.6211	9.297
ZSCAN2	6.5401	7.4685	5.522	7.6493	7.8434	6.8763	8.5478	7.4032	9.04	7.1305	6.7892	7.0398	6.5839	7.1699	8.1377	7.3486	6.3047	7.9468	6.8708	8.2953	6.9031	8.1565	7.2345	7.4396	6.6092	6.695	7.0487	6.8255	6.9206	6.83	6.5318	6.5676	8.227	7.1886	8.4743	6.5613	6.6329	7.0853	7.3133	7.6405	6.5354	7.259	8.7549	7.65	5.9159	6.2966	6.1817	7.4317	7.5823
PRAP1	4.6534	1.4698	3.2025	0.9063	4.032	5.7467	0	0	0	3.7524	3.5904	0	4.2634	1.1658	2.1803	0.5168	4.6793	3.699	0.5375	1.1716	1.6297	1.2421	1.6657	7.1516	2.7407	2.2422	5.2113	2.3262	2.7358	2.6184	2.6123	3.0824	0.7629	2.2735	2.6009	0	1.4911	2.4626	1.1921	4.5901	0.4102	0.4415	0.5992	0.5895	4.4976	3.1833	0	0	0.3474
CHD1L	9.9656	9.3823	8.8726	9.1912	9.3231	9.6225	10.1569	9.9303	11.0635	9.7218	9.613	10.0202	10.0703	10.1793	9.4011	10.1926	10.5971	9.7341	9.777	10.2093	9.8391	11.4711	10.2273	9.4731	10.0002	10.4731	10.2032	10.0157	11.1544	9.6376	9.9839	9.6104	10.5562	10.4219	9.6976	9.9724	9.0017	9.3156	10.2084	9.0542	9.8638	8.748	9.4916	9.0822	11.0699	9.4451	9.014	9.3693	10.4244
HOXA6	2.2795	3.8872	2.8287	3.7736	2.1418	2.4492	0.6066	1.3716	4.8286	2.5827	3.7355	4.0879	3.0272	4.2966	2.5135	2.4082	3.8082	1.9988	3.3798	3.8854	3.7021	4.0804	3.1308	3.6142	2.3697	3.9933	4.1587	1.3298	2.5927	2.2796	4.9068	4.2062	1.0324	2.6749	3.7725	2.7587	4.563	2.6031	3.9999	3.5351	3.6451	1.3847	4.1935	2.7118	2.8459	3.1833	1.8881	3.1413	0.6273
HOXA5	5.9269	5.4998	3.8986	5.7636	4.5872	4.4851	5.2323	4.986	6.8198	4.7983	4.9617	6.7311	5.3224	5.6768	3.2683	6.2876	5.6375	5.2732	5.7742	4.8977	5.9067	6.739	4.6199	5.4394	4.701	6.276	5.6222	4.253	5.2758	5.6298	7.3611	6.1314	5.2848	5.2507	6.7054	5.559	6.0086	5.1459	7.8558	5.9583	5.1377	6.1091	6.5577	5.2985	5.1369	5.5816	4.6873	5.5552	3.2392
SNORD38A	0	0	0	0	0	0	0	0	0	0	0	0	0	0	0	0	0	0	0	0	0	0	0	0	0	0	0	0	0	0	0	0	0	0	0	0	0	0	0	0	0	0	0	0	0	0	0	0	0
DNAJB13	4.8389	1.4698	0.4402	3.0757	1.8318	2.7108	1.8535	2.2339	2.2853	6.1723	3.1813	4.9682	2.7765	1.1658	1.5668	6.1717	0.948	5.979	4.3192	3.0176	1.0337	2.1419	2.3319	4.2025	1.5334	4.1018	3.9024	0.8504	0.704	4.7038	3.6526	0.9514	1.0324	2.3954	5.3584	0	0.5387	1.9336	3.95	4.3928	2.2072	1.6545	1.6134	5.7411	1.9556	3.7144	4.6873	0	1.9985
DNAJB12	9.8871	11.1051	9.9122	10.3244	9.7656	9.5768	9.2489	10.2691	10.3336	10.1792	9.6592	9.4985	9.6673	9.8769	10.1064	10.2148	9.7143	9.8697	9.3124	9.4571	10.105	10.3033	10.1331	9.7014	9.6752	10.1282	8.8983	9.6632	9.737	9.9209	9.6506	9.7954	10.5097	9.8262	10.0317	9.6714	10.3178	9.6463	10.0284	9.965	9.3815	9.3438	10.0382	9.7498	10.4976	9.8483	9.9298	10.0213	10.0178
DNAJB11	12.1229	11.6503	12.1751	11.7567	11.7198	11.4147	10.7797	11.2744	11.1621	12.1437	10.6587	11.4893	12.4439	11.7591	12.2628	10.2153	11.7621	11.6038	11.3798	11.2629	12.1934	11.7725	10.7452	11.9912	13.227	11.2746	11.8964	11.7347	11.9303	11.3528	11.2406	12.5555	10.7496	11.713	11.3045	11.5707	11.6891	11.4455	10.117	12.3134	11.0253	11.3097	11.0845	11.2901	12.4755	12.3773	11.8599	11.3411	11.1996
HOXA4	5.4831	7.0823	5.895	5.5084	7.2594	7.4464	4.6444	6.9575	7.2569	6.3906	4.5268	7.4902	7.3592	6.6078	6.7033	5.4827	6.1887	4.3048	5.0652	6.3228	6.7135	7.3343	5.0422	4.5185	7.0244	6.903	5.4533	4.694	5.0438	6.1633	8.7574	5.6278	3.9985	6.1375	6.9942	6.9856	6.781	5.8711	6.7137	7.7677	6.8995	7.0396	6.7259	4.3682	7.7041	5.6969	3.3861	7.3636	3.4695
HLA-DQB1	11.356	12.8255	7.8569	10.5256	10.2585	11.5171	11.1058	13.4939	10.8873	10.0587	10.9965	10.7468	12.2052	13.1686	12.1392	13.9551	9.0889	10.726	8.6876	11.7497	11.2497	10.8594	9.1372	11.0919	10.0867	10.8782	9.4169	9.7739	12.6134	10.4744	8.0692	10.4209	12.5898	11.6311	10.5234	11.8494	8.2793	11.1446	12.9543	10.6581	9.5081	10.3526	10.476	10.3814	9.5635	9.5546	9.947	13.2251	13.2941
MSMB	7.1668	2.4396	4.4858	0.9063	3.1868	6.3191	2.3735	0	3.1916	7.4152	3.6404	6.7753	5.8472	0.8711	4.5468	9.3882	4.6261	1.9988	7.3495	0.8759	2.6406	0.7508	0	7.7699	5.0699	4.8879	2.8866	6.0714	5.7673	6.8821	5.7912	1.9265	4.3338	5.8498	4.7188	1.1068	5.9464	1.0895	4.3866	7.4631	0.7293	5.4816	5.4509	5.8205	8.1452	5.7427	4.2141	4.7672	2.1829
UPF0639	0	0.9146	0.7769	0.5232	5.5036	0	0	0	0.8277	2.2458	2.9629	0	1.2019	3.9929	0.8359	2.0057	2.6112	1.1918	0	0.8759	2.0502	2.1419	0.39	3.4879	0.8139	2.4204	1.1129	2.9681	2.0514	0.9737	1.2302	1.5198	0	6.2479	0	1.1068	2.0598	1.7031	2.3718	1.5478	3.6826	0.7791	1.6134	1.33	0.4434	2.5485	0.5363	2.7054	0.6273
DNAJB14	7.8015	7.6383	8.3908	8.8079	9.2226	8.7722	8.4303	8.0003	7.362	8.1124	9.1683	8.0343	8.5377	8.6534	9.0703	8.8382	8.2342	8.1691	6.5753	7.8469	8.0588	8.399	8.4442	7.7033	8.6843	8.0716	7.7902	8.4088	8.597	8.9148	7.8067	7.9996	7.7642	7.8866	8.6556	8.5274	9.1902	7.7275	8.5116	8.2488	8.8188	8.2727	8.4997	7.9021	7.1058	8.0206	7.0298	8.4581	7.9591
RNF138	9.1	11.544	9.841	7.5949	9.8347	8.1592	10.5464	9.269	9.4662	8.4756	9.1162	8.7799	9.904	10.1808	9.4053	9.3798	9.3709	9.1073	9.2528	9.6959	9.0608	10.5705	9.9424	9.6016	9.7834	9.0214	8.4837	9.1576	8.9922	9.9568	9.0802	9.5307	9.1363	9.1706	9.4124	9.5479	9.0357	9.993	9.1208	10.583	9.3528	9.1573	8.9761	8.7948	10.7	9.1915	8.0292	8.9426	9.5725
HOXA3	7.4493	7.2594	6.2996	6.1923	7.8407	6.9521	4.7055	7.9175	8.8201	6.3593	7.3549	7.8294	7.5714	7.3493	5.9412	8.0644	8.1087	7.9087	6.0249	7.9431	7.3454	7.3916	4.2001	6.3642	6.6802	7.9243	7.8276	6.1631	6.754	7.84	9.361	6.5022	4.4067	7.5938	7.5581	7.6144	8.4079	7.0612	7.8254	7.2572	6.7446	7.9143	7.8038	5.5523	6.6536	6.8146	6.1083	7.11	5.1533
ENOSF1	7.4613	8.2122	9.0946	7.8953	8.459	8.7325	10.2817	7.9591	9.0405	7.8613	8.9766	8.4153	8.7419	8.9452	9.5882	8.8014	10.549	9.4345	9.1187	9.0945	7.275	9.0806	10.2068	8.0252	8.6898	8.722	8.644	8.6494	8.2516	8.2647	9.9065	8.6676	8.4539	8.855	8.2865	8.7188	8.3231	9.3407	8.763	8.9144	7.6288	8.3403	8.4913	8.225	8.3832	8.1761	8.7861	8.3444	7.9418
HOXA2	4.1907	4.9166	2.8917	2.5381	4.5083	2.9515	2.8625	5.3836	6.4623	2.5827	4.0262	4.038	4.7201	3.6078	3.5358	4.4667	3.4881	4.2135	3.5651	3.5158	4.2058	4.0619	2.1421	3.9433	2.6565	4.4278	3.6585	3.1091	3.3834	3.98	4.936	3.6637	1.4554	4.8851	4.633	3.9997	4.5066	4.2516	4.9781	3.6038	2.4866	4.1561	4.0843	2.8189	2.594	3.8006	1.701	3.5903	2.3463
CISD2	9.9556	8.9378	9.0865	9.5283	9.5477	10.0824	11.185	9.0387	8.719	9.7793	9.4207	8.9129	9.6707	9.6253	10.8343	9.8318	9.3371	8.9031	8.9232	9.1316	8.5502	10.2998	8.7686	9.4807	9.5305	9.0589	9.3034	9.6936	9.7685	9.6727	8.7912	9.0887	9.2774	8.8952	9.5069	9.7431	9.606	8.81	9.3869	9.4395	9.1245	8.8623	9.1845	9.3577	9.2734	9.2691	9.0475	9.544	9.124
CISD3	9.3188	10.1235	10.176	8.0339	9.5046	10.1822	11.0031	9.1669	8.6852	9.3652	9.1258	8.1108	9.6118	9.6678	9.0036	9.3035	9.8822	9.3407	8.3072	9.8804	8.916	9.7262	8.8612	9.3917	9.3177	8.8545	10.0334	9.1305	9.7794	8.0013	8.7703	8.8395	9.5179	9.516	8.5622	9.3457	8.7381	9.1699	9.6813	9.26	9.8272	9.2777	8.3221	9.1716	10.4324	10.5275	9.2313	8.6978	9.0573
CISD1	9.279	8.4571	8.7416	8.4486	7.5666	9.5435	9.4756	9.2616	8.6813	8.9714	7.5042	8.3875	8.3024	9.0574	9.7655	8.7311	8.1135	8.5903	7.8477	9.7853	7.498	9.4193	8.0007	7.8968	8.356	8.9758	8.6537	8.5683	9.233	9.4133	8.3256	8.3444	8.4929	8.7838	8.8069	8.6526	9.3903	8.1928	8.2926	8.705	7.8009	8.8194	8.3867	8.7017	9.0131	9.3193	8.4547	8.412	8.4873
CLNS1A	10.2454	11.2236	10.6368	11.3035	10.4668	11.7722	13.4301	11.0407	11.1928	10.9972	10.3538	10.4044	10.3793	11.0094	11.4727	10.4608	10.3632	11.9716	9.9496	11.183	11.3053	10.9677	10.9284	11.2049	10.3689	10.6594	11.3241	10.6002	11.7067	11.791	10.1565	10.3406	10.024	10.9825	11.0476	10.8597	9.0282	10.4888	10.6581	11.6761	11.0058	11.1372	10.7233	10.726	11.2865	10.7486	10.5336	12.8695	10.8185
HOXA1	7.4107	7.4757	6.6969	6.2514	6.6311	6.0949	3.5179	7.1845	7.3654	6.2571	6.6	7.2265	7.3932	5.6532	6.2841	5.3293	7.5019	6.3858	6.1309	6.3204	5.8555	7.0151	6.503	6.4788	7.1723	7.2608	7.6635	6.054	6.1461	7.6774	8.7851	5.2613	3.4272	6.3866	7.117	7.9263	6.7769	5.9782	6.049	6.8247	6.2414	7.4305	6.2707	5.7136	6.3944	6.9622	6.9895	7.745	5.5885
FLJ44635	4.1907	2.6576	3.675	4.7199	4.3053	3.6877	5.896	4.8337	4.1424	3.8801	3.371	7.0932	3.4267	4.5976	4.3104	4.3188	3.9879	3.835	3.3897	3.7577	2.6406	3.7687	2.6499	2.2585	4.4982	2.971	6.9021	3.6137	5.4929	4.5341	2.4793	4.7377	2.3734	3.1853	5.6334	3.648	0.9302	3.1532	3.9797	4.0348	2.6467	4.8721	3.4981	4.6853	3.3214	4.2923	5.2102	5.1315	2.8608
R3HDML	1.1048	0	0	3.4082	0	0	0.6066	0.6128	0	0	0	0	0	0.8711	0.8359	1.6572	0	0.8924	0	0	2.2749	1.6079	0	1.5323	0	2.7218	0	0.8504	2.7358	0	0.6214	0	1.2593	0.5121	5.106	0	1.2377	2.1323	3.5755	3.1202	0	1.6545	0.5992	2.0101	0	0	0	1.2513	1.6685
TSHZ2	6.7704	6.5259	6.4949	7.2543	9.0347	6.1443	3.3798	6.4903	4.5765	8.4882	8.6078	7.6069	5.8794	7.3234	6.0478	5.9583	6.8835	8.0436	6.0837	5.9337	7.4237	3.8732	4.317	4.8584	6.5637	5.9957	4.4161	5.3768	6.1589	9.6382	5.3424	7.3197	5.522	8.0133	7.2716	6.01	6.6329	6.816	7.4679	8.2081	8.6088	6.888	7.3865	5.183	6.8328	5.0236	7.1807	7.5533	6.6458
TSHZ3	9.13	6.4403	5.86	9.4174	8.4703	6.4425	5.7211	9.5544	7.5195	9.8473	6.9062	8.2893	7.873	6.7204	8.931	7.7605	5.5109	8.4561	8.8116	8.522	8.7305	6.6778	6.0751	6.3307	8.8617	9.4241	8.6968	7.9997	8.5662	8.127	8.5546	9.6462	7.608	6.1123	9.4484	7.0624	7.2457	6.4663	8.7017	8.6059	7.5856	9.4279	8.9657	9.153	6.5185	7.8441	8.1347	9.0567	9.0143
EIF4E1B	0	0	0	0.5232	0	0	0.6066	0	0	0	0	0	0.7226	0.5003	0	1.4454	0	0	0.5375	0	0	0	0	0	0	0.6977	0	0	0	0.402	0	0	0.4314	0	0	0	0	0	0.4018	0	0	0.4415	0	0	0	0	0	0	0.3474
MRC2	11.8969	9.9938	10.946	13.1564	10.8399	11.2835	9.0499	12.9114	11.4193	12.6792	10.7462	10.5301	11.5553	10.2678	10.6799	11.9423	10.7881	12.8524	11.2273	12.1923	12.1288	10.6412	9.4517	11.4481	10.7528	11.9838	9.8237	10.8071	10.6094	10.7788	11.9237	11.7848	12.1611	9.653	12.4235	9.8924	11.8024	10.7031	12.4966	11.0768	10.7327	11.8387	12.4605	12.3756	10.7009	11.4864	12.0644	12.3124	11.2341
FOXS1	6.082	4.155	3.966	4.4582	4.032	4.9956	4.1899	6.5647	6.2363	6.0417	3.9881	5.0899	4.9193	2.8515	3.5358	5.876	3.8082	5.2572	5.2826	5.4733	5.9724	5.5466	2.1421	5.1628	3.4894	6.3216	4.5294	3.8328	4.5635	4.3868	3.9576	7.4175	5.3601	7.6922	5.7736	4.8422	3.9103	4.0204	6.6796	4.5433	4.8226	6.8119	4.8739	6.8462	6.4899	5.6295	4.3477	5.8823	5.6445
PABPC1P2	0	0	0.4402	0	1.4364	0	0	0	1.5544	0.6994	0.5108	1.9087	0	1.1658	0.8359	0	0.5505	1.1918	0	1.1716	0.432	0	0.6966	0	0.4635	0	0	0.487	0	0.9737	0.3439	1.2635	0	0.5121	0.5913	0	0	0	0	0.4697	0.4102	0.4415	2.032	0.5895	0	0.8547	1.701	0.5462	0
ZNF581	8.6491	8.4278	8.9671	9.2253	8.3167	9.1355	9.2427	9.0985	8.74	8.4293	8.3102	8.3869	7.9584	8.3848	9.5979	9.2141	8.5108	7.7571	8.8966	8.7265	8.4239	8.2371	9.3728	8.6147	8.687	8.5617	7.9205	8.5925	9.248	8.9395	8.8472	7.7839	9.0835	8.84	8.4135	9.335	8.5918	8.0845	8.2635	8.6285	8.0104	8.6407	7.9432	8.9097	8.8893	9.3818	8.7724	8.9574	9.7527
IGLL1	0	0	0	0	0	0.4815	1.3608	0	0.4724	0	0	1.9087	0	0	0	0.5168	0	0.5141	0	0.5033	0	0.4236	0	0	0	2.4204	0.6612	1.1405	0.704	0.402	0	0.5528	0	1.188	0	0	0	0.6452	0.7159	0.4697	0	0	1.0214	2.7118	0	0	0.5363	0	0
MCOLN1	8.2946	9.0188	8.7607	8.8536	8.6739	8.3127	8.0891	9.4271	8.1646	8.7488	8.6828	8.8245	9.2315	8.9683	7.9604	9.2963	8.8367	9.5428	10.2833	9.1719	8.9803	8.7734	8.7185	8.5535	9.1724	8.5969	9.2752	8.5985	8.4951	9.0616	8.631	9.5252	9.6096	9.4198	8.6611	9.0226	8.117	8.4771	9.6684	9.0964	8.5818	10.0412	8.8417	9.5222	8.7814	9.1734	9.3298	9.7828	8.7562
ZNF582	3.6447	5.1139	5.095	4.4866	5.1346	2.4217	3.3055	4.0309	5.4469	4.5131	4.8386	6.4051	4.95	5.2118	3.0802	5.4901	6.1715	2.8917	2.2054	2.6844	4.7458	4.6178	2.7195	5.8334	4.9334	5.3059	6.0213	3.8729	4.0087	3.8891	6.4718	5.1328	3.4732	3.8714	5.648	3.775	1.7065	4.5583	5.0357	6.4073	4.9509	4.3202	5.2702	3.1819	6.1892	1.7762	1.701	3.4756	3.5045
TIPARP	9.676	10.3045	9.1575	10.3991	9.2215	10.9522	11.1311	9.3153	9.2583	10.729	9.8723	9.7545	9.2971	9.2465	11.423	11.7369	9.3276	9.3929	10.368	10.4535	9.1652	9.2952	11.493	10.0157	9.6537	8.8703	9.8889	11.6826	11.7456	9.5313	11.0856	9.2818	11.2903	8.6508	10.6708	10.0589	11.0194	10.2105	9.5729	10.8345	8.7675	9.1271	9.7434	9.2952	9.5483	10.9287	11.6914	10.7197	9.5553
ZNF584	7.7251	7.3085	8.0125	7.5213	7.605	8.0426	7.4689	7.2105	7.2888	6.9674	7.7546	8.0908	7.124	7.4587	8.791	7.7605	7.9333	7.5748	7.733	8.0874	7.7987	7.2851	7.9563	8.595	7.0824	7.8869	6.4911	7.7427	9.0222	7.9695	8.8463	7.1451	7.6361	7.0883	7.8263	9.1126	7.7492	8.2339	7.3162	8.6439	7.1804	7.7025	7.1243	7.9021	7.8491	8.4455	8.421	7.0461	8.1688
ZNF587	7.9975	8.6045	9.2084	10.2985	9.3322	9.3211	8.8935	8.6954	10.2318	9.0206	9.6397	10.0665	8.8715	10.0869	10.1409	9.3181	9.5815	10.1081	9.7688	9.8156	8.665	8.2444	11.3028	9.6309	9.1961	9.674	8.6959	8.0226	8.8836	9.5479	11.2911	9.0338	8.8141	9.175	8.9156	10.4013	8.9659	8.9245	8.7772	9.0176	8.3056	8.9475	9.3586	8.9328	7.7307	9.7725	9.2889	8.4089	9.0797
HAPLN4	3.7717	2.1826	2.0457	2.4485	3.9144	5.1576	1.0325	4.7511	5.8316	4.0673	2.8821	2.7026	3.7936	3.0083	4.7032	3.4474	2.0881	9.0697	2.8915	3.8854	4.032	3.6403	4.3904	4.2888	3.1134	4.4215	1.1129	3.4195	2.5927	2.8031	5.0238	3.7662	2.3734	1.8305	4.6907	2.4891	0.9302	3.0587	4.0927	8.2434	3.1865	3.0419	5.814	3.9672	3.3214	2.7353	1.4859	4.2085	5.6081
ZNF589	6.3497	8.9636	7.6495	7.4582	9.866	8.0663	6.5147	7.8529	9.32	8.0861	8.7597	8.7433	9.4658	9.8363	7.5197	7.7889	9.4506	9.1932	7.6927	8.8012	8.5715	7.5602	7.7005	7.8667	9.0395	7.5223	8.4166	6.2944	7.8842	9.0942	8.488	8.1134	7.1581	9.1073	7.5964	7.5178	7.416	9.1819	8.9202	8.501	8.2397	8.1453	8.2736	7.3262	7.7657	8.0116	7.3295	8.0482	8.1231
U2AF2	11.7058	11.5639	12.3512	12.1976	11.9598	11.9195	11.7071	11.7407	12.4522	11.5888	11.8231	11.7448	11.5952	12.1806	12.4215	11.475	12.3097	12.2601	12.058	12.5122	11.8108	11.3692	11.9993	12.338	11.8053	12.0921	11.293	11.5419	11.6289	11.6078	12.462	11.4956	11.8322	11.8151	11.0236	12.1419	11.8246	11.9574	11.5003	11.7038	11.6709	11.139	11.8522	11.7317	12.0346	12.6461	11.5848	11.8459	11.9685
THSD1	5.7836	5.3197	7.4667	9.9439	5.3155	8.7656	4.8949	9.0985	6.1834	7.3	5.7462	6.8041	6.1542	5.3502	8.8388	7.1746	5.8383	6.8653	6.7121	5.0141	6.7664	6.5311	5.2688	5.1005	6.5752	7.1388	6.5638	6.7468	7.1359	7.6706	7.354	7.5456	6.6533	6.5725	8.6374	6.5256	7.1292	5.8288	8.8304	5.475	6.5044	6.8571	7.4303	8.7259	6.5014	7.3242	10.3017	9.1438	5.7578
SGK494	2.7557	5.4713	5.8322	4.6462	6.1989	4.5104	6.1822	4.937	5.8855	5.0117	6.6104	5.7072	6.7903	7.593	4.3663	5.2661	7.0747	6.9911	6.6555	6.5038	5.2044	5.5778	6.4226	6.5211	7.2658	5.9384	8.6597	5.572	6.4002	4.8556	7.2088	6.1599	5.991	7.0543	4.1373	6.2476	5.4093	6.3023	5.8704	4.6795	4.8721	5.2836	5.5667	5.3169	5.1805	6.6834	6.593	3.7955	4.9898
TMEM115	9.4597	9.446	10.4021	9.5059	10.0858	10.0072	8.8405	10.1158	9.2072	9.7731	9.5765	9.6829	9.9691	9.9823	9.1341	9.5944	9.9116	9.9996	9.3931	9.5998	9.7813	9.3888	10.0674	9.8567	9.7374	9.3142	9.1597	9.8618	9.3433	9.4139	9.3798	9.6147	9.754	9.9244	9.6365	9.2169	10.3316	9.6289	10.0704	9.8892	9.6654	10.1484	9.6151	9.9632	10.0287	9.5746	9.0512	9.6724	9.1887
ZFP161	8.5012	8.4824	7.9305	8.3497	8.7257	8.0979	9.0809	8.1476	8.7043	7.0648	8.5517	8.8761	8.5873	8.7853	8.1597	8.4404	8.572	8.8915	8.0676	8.3845	7.9076	9.1243	8.343	8.4496	7.8423	8.1559	8.2196	8.0574	8.3016	9.1726	8.0634	8.5827	7.7456	8.5853	8.8424	8.6021	8.5296	8.5198	8.7765	8.7521	8.3844	8.368	8.4853	8.2778	8.6284	8.095	8.3922	8.5245	8.634
RELA	10.4785	11.2594	10.924	11.2852	11.1459	10.994	10.244	11.2891	11.0556	11.5944	10.7105	10.6664	11.2049	10.6863	11.4613	11.342	10.4361	10.9886	10.1446	11.1629	11.1054	11.2075	10.6633	11.2839	10.2224	11.1268	10.8717	11.3915	11.0996	11.0859	10.8425	10.7831	11.0689	10.8251	11.0972	11.0069	10.9189	10.5698	11.3338	11.3957	11.1725	11.0792	11.0086	11.2936	11.4836	10.6841	11.1868	11.4443	11.3976
?|26823	0	0.9146	0	0.5232	0	0.4815	0	0	0	0	1.6434	0.6332	1.2019	1.4103	0	0	0.948	1.1918	0.9283	1.1716	0.432	0.7508	0.39	0.8131	0	0	0.6612	0	0	0.402	0.6214	0	0	0.5121	0	1.1068	0.9302	0	0.7159	0.4697	0	0.7791	1.0214	0.5895	1.0562	0.8547	0	0	0.3474
LPAR6	8.1325	9.199	9.8264	8.4121	8.2495	9.602	8.8305	9.0675	8.8771	10.008	7.7602	10.5725	8.7267	9.379	10.4499	10.0172	9.1773	11.1879	6.6024	9.1198	7.9871	8.526	6.406	9.0808	8.4806	7.8678	8.785	8.9008	8.744	9.0327	10.9017	8.9307	7.9747	8.5447	10.1295	9.8206	8.7213	9.567	9.1986	10.765	9.5016	9.194	9.9695	8.7069	9.1591	7.2028	8.753	9.7699	10.1503
LSM12	10.0603	10.4191	10.6506	9.4726	10.5406	10.8431	10.1342	10.5262	9.5029	9.643	10.1654	9.807	10.3772	10.732	10.1474	9.8325	10.5411	9.869	9.4436	11.0019	9.7025	10.6341	10.5213	10.0344	10.557	9.4879	10.6967	10.5909	11.1424	9.713	10.3796	9.8757	10.3339	10.138	9.7946	10.6572	9.4954	10.3202	10.1316	10.2384	11.0189	10.7327	9.2023	9.6743	11.1262	10.6032	9.6929	10.3004	10.5115
PSD	6.9012	4.9166	3.6342	5.9688	6.0317	4.4593	5.1284	6.6355	6.2873	6.2453	5.7462	5.286	5.7633	4.8875	5.2881	6.6201	4.0295	8.7146	6.2555	5.8836	5.2077	8.3195	4.2001	5.4267	5.4156	8.2174	5.6222	4.4514	5.3884	3.7581	6.255	5.296	5.697	5.6192	7.7705	5.787	5.2865	5.9653	7.0096	7.7606	5.5356	5.5928	7.8847	6.4395	5.5891	5.557	6.1176	7.0156	5.6756
UXS1	10.5478	10.6833	11.5035	10.8111	9.9095	11.0508	9.9025	10.3781	9.6741	11.1864	9.9574	9.5828	10.5316	9.4075	10.4567	9.8147	10.7644	9.8042	9.7696	10.937	10.5743	10.4089	10.0328	9.5718	11.3829	10.0718	10.1606	10.2979	9.9501	10.2153	9.92	9.846	10.6543	10.9758	10.4948	10.3582	10.8639	9.7557	9.7476	10.5057	10.3794	10.9158	9.4864	9.9943	11.394	10.3081	10.4121	10.2197	10.5583
CAMKK2	10.3458	10.248	10.2873	10.4988	10.2735	9.9454	10.0879	10.4221	10.8914	10.5998	10.6179	10.1877	10.1426	10.2976	10.4401	10.4502	10.95	10.1648	10.2263	11.4991	10.9651	10.3181	10.9629	10.279	9.3234	10.5117	10.4648	10.0363	10.2727	10.5003	10.2766	10.5003	10.5128	10.2783	10.4017	9.7964	10.4998	9.9962	10.8147	10.2297	10.3473	10.5943	10.4175	10.7481	11.2295	9.2879	10.2375	9.9431	10.9332
CAMKK1	7.4397	7.9012	8.542	7.9817	8.0733	7.5208	7.6299	8.5814	7.5645	7.7098	9.4376	6.7826	8.5502	8.0387	7.5683	7.3372	6.9447	6.8493	9.135	8.6445	8.1467	5.815	6.644	8.4051	7.6407	7.8601	7.7282	8.0725	7.8174	7.0206	7.3469	7.5274	6.9624	8.4066	7.1482	6.6797	7.2284	8.9317	8.7379	7.9677	7.7621	6.798	7.2565	7.6787	7.9987	9.049	9.1193	7.7388	6.8019
P2RX2	1.7231	1.8698	0.4402	0.9063	1.189	1.9159	0	0	3.9388	0.6994	1.1855	2.7026	1.2019	1.4103	2.1803	0.5168	0.948	7.9984	1.4885	0.8759	1.0337	1.0172	7.0133	2.2585	1.7109	3.9933	2.4986	0	1.1751	0.716	0.8541	0.9514	1.628	3.0433	0.5913	0	0.5387	3.5504	1.6998	2.9865	0.7293	1.2823	1.8378	0	0.7822	1.7762	0.5363	1.9112	4.2252
HOXA9	3.3513	3.8353	2.4952	2.5381	4.3361	3.1577	0.6066	2.6534	9.2034	2.9749	4.0262	4.1763	4.5302	5.9035	3.9563	3.659	3.1534	9.0362	2.5769	4.6077	3.5633	5.4709	4.7751	6.8446	4.9334	2.7218	5.7832	1.7693	2.866	2.8926	5.3802	3.9518	2.4673	4.1037	5.106	4.1001	4.3869	4.4131	3.4539	4.613	2.8578	3.3658	7.76	2.4704	5.0919	5.1926	4.1051	5.0132	0.8616
LOC84856	7.559	6.3335	6.5994	6.1216	7.4552	7.4604	4.969	4.2473	5.7362	5.5596	4.704	7.7541	5.8952	7.9831	8.0613	5.5967	6.8549	8.5164	2.872	9.3779	7.3204	7.5179	7.3516	4.8771	7.1723	6.44	6.5004	7.2702	7.7599	7.2234	4.0543	5.8336	3.6834	6.9609	7.4987	8.0695	2.4666	5.8986	6.0698	6.8049	4.8882	2.964	7.6607	6.0793	8.285	5.4275	6.8101	7.1148	11.7521
OR8U1	0	0	0	0	0	0	0	0	0	0	0	0	0	0	0	0	0	0	0	0	0	0	0	0	0	0	0	0	0	0	0	0	0	0	0	0	0	0	0	0	0	0	0	0	0	0	0	0	0
LPAR5	5.2412	8.3978	9.2719	10.1926	9.56	8.6207	5.3845	8.2439	6.9611	9.1356	9.5645	8.5405	8.3054	7.5541	8.1832	7.521	9.5532	5.919	9.7248	6.5434	9.3364	6.0854	5.2688	7.1477	8.3409	6.9701	8.0046	7.9537	7.9296	7.761	9.5975	7.7965	7.1997	7.8943	8.0077	6.3531	7.582	9.6744	7.4627	8.4158	7.0893	8.399	7.6459	8.5251	9.4411	8.2902	9.3833	6.7206	6.2868
ZP3	10.0242	8.1004	9.1875	8.0312	7.6692	8.9041	7.3172	7.9737	6.3771	7.0207	8.2407	6.887	9.9921	8.0543	6.9239	8.9666	8.8667	7.6033	9.3213	8.0664	9.0491	9.6157	7.1218	5.483	7.8938	8.9118	9.846	8.8475	8.0645	7.2199	7.9058	7.3441	6.3362	8.4713	6.913	9.4317	8.3465	8.513	7.041	6.4955	9.2286	6.9849	7.8748	7.0395	8.9049	9.2858	8.7162	7.0968	7.8375
LOC441046	3.1787	5.6344	3.9327	3.4082	6.5612	5.2571	5.348	2.2339	4.6673	3.1874	1.9905	3.3738	3.5114	4.4953	4.3386	4.0453	3.5466	5.919	0.9283	3.6657	2.4693	4.5771	3.6774	3.334	3.2803	0.6977	2.3419	2.727	3.7635	4.0655	3.3438	3.1599	4.1759	4.1735	2.1848	5.3299	3.0433	2.4626	5.5227	5.7575	4.1516	1.6545	1.6134	4.1419	4.3527	4.4067	3.2562	4.6129	2.8056
ZP2	0	0	0	0.5232	0	0	0	0	0.8277	0	0	0	0	0	0	0	0	0	0	0.5033	0.432	0	0	0.4631	0.8139	0	0	0.487	0	0	0.6214	0.5528	0	0	1.3334	0	0	0	1.1921	0	0	0	0.5992	0.5895	0	0	0	0	0
TMEM123	13.426	12.4211	12.8492	13.682	11.8427	12.8498	16.0921	12.2985	13.4257	13.8387	12.1049	13.6962	12.8961	13.0701	13.6595	13.0485	12.4958	12.9737	11.4636	12.8194	12.6862	13.1198	11.377	12.2917	12.9769	12.7298	13.477	13.019	13.4403	14.1078	11.4386	11.6908	11.7851	11.6407	13.6762	14.109	11.9975	11.8694	12.7041	12.905	13.4401	13.3026	13.3187	14.2543	12.9399	13.0071	13.0637	12.5912	13.2831
MTRF1L	8.1325	7.9943	7.8435	7.8837	7.9468	7.7452	9.5857	8.0473	8.2011	8.176	7.6271	7.8294	7.5566	7.8047	8.1437	8.1544	7.4142	7.4637	7.3575	7.8547	8.187	8.3333	7.9707	8.9999	7.5118	8.1962	7.5201	8.0221	7.4584	8.0469	7.6492	8.1753	8.1353	7.4675	7.9761	7.4903	7.8853	8.3606	7.7986	7.758	7.6222	7.9524	7.5139	7.7582	7.5388	7.6371	7.6697	8.0706	7.8577
MYO1H	2.7557	3.5385	1.2792	2.1689	3.7864	1.13	1.0325	1.3716	1.3504	2.2458	4.9812	0	0.7226	1.6194	1.9059	2.2861	1.5152	3.4391	5.2658	1.8095	1.6297	2.3494	1.1645	3.4879	1.0955	2.4204	3.2811	1.1405	3.3834	4.2228	1.8844	4.7873	0	1.4354	2.1848	0	0	3.5504	3.5361	1.8849	2.9218	1.0525	1.0214	2.1804	3.4693	0.8547	0	2.3622	0.6273
MYO1G	6.7241	8.1774	5.9626	7.9641	6.9526	7.2809	7.5355	9.4215	8.4127	8.3761	8.6602	8.9962	9.1628	9.6948	8.1397	9.9777	6.1434	7.4914	6.6743	8.6904	7.8949	7.6389	7.3625	8.8268	7.8471	8.075	5.9002	8.2138	8.2871	7.666	7.0543	8.6563	11.4083	8.8439	9.0414	8.4723	7.224	8.6989	9.6291	8.2081	7.3845	8.0589	9.2335	8.995	8.7273	7.3813	6.4279	9.7102	9.3942
MYO1F	7.1079	9.1638	6.3945	8.8454	7.7999	7.5637	6.9154	10.7395	8.91	8.2429	9.8116	9.1787	10.281	10.6217	8.5941	10.5919	6.5885	7.8021	7.5882	8.6109	8.6094	8.7019	7.4107	8.5979	8.2104	8.6604	7.8423	8.0442	8.4594	8.9148	7.9169	9.2074	10.3938	9.6885	9.3137	9.3117	7.5614	8.4471	10.1883	8.3442	7.6125	8.8567	9.6581	8.8945	8.9431	8.4388	7.9289	9.7149	8.9711
MYO1E	10.3135	10.0357	11.0096	11.9249	10.4841	9.7368	8.3	10.7102	10.5229	11.6303	10.6946	10.5525	9.8286	9.6759	10.8023	10.5166	9.0803	9.5909	10.7132	11.0229	10.7873	8.224	9.7066	9.7242	8.9472	10.5517	8.637	10.5354	9.6594	10.8286	10.055	11.0228	10.3436	10.1968	10.3968	8.8531	9.9933	10.68	10.1998	9.9936	10.7458	10.5526	9.9952	10.7795	9.2751	9.7636	11.4113	10.2877	10.0703
MYO1D	10.7063	10.6125	11.2347	10.7611	11.5959	10.1383	9.484	11.2768	10.5908	11.1183	10.7752	10.8434	11.7725	9.7205	9.8422	10.5601	11.1629	10.7943	11.1362	10.9722	11.9552	11.5402	10.5283	10.053	10.5139	10.8552	10.5126	10.9342	11.1352	11.4222	11.2494	11.6511	10.8738	11.2737	11.3514	9.8871	10.1889	10.6755	11.6445	10.6085	11.431	11.0958	11.4267	11.447	10.8442	10.9335	12.358	11.3331	10.4697
MYO1C	12.3961	11.3	12.1893	11.904	11.5374	11.0658	9.4766	12.78	11.1719	11.9953	11.7873	11.1672	11.9887	10.2818	11.1954	11.6556	11.3143	11.415	11.883	11.5912	12.0296	10.9074	12.7951	11.5695	10.7401	12.7628	11.13	11.8773	11.3948	11.48	11.8408	11.6744	12.8128	12.1238	11.9032	10.9491	11.4637	11.8422	12.6699	11.4349	12.2785	12.2573	11.9947	11.7758	11.9868	12.3104	12.004	11.8144	11.6386
MYO1B	11.3911	9.759	11.4876	12.9147	10.8318	10.3515	10.4067	12.9877	11.1978	12.5526	11.0215	11.1888	11.4599	10.2818	11.7784	11.5027	10.8674	11.1506	11.0892	11.5306	11.7609	9.793	10.2077	10.9925	10.6136	11.5527	10.5849	11.8878	11.0606	12.4987	11.1139	11.5679	11.421	11.0877	12.1584	11.0333	11.6115	11.1864	11.4049	10.9277	11.1091	12.069	12.0205	12.9462	10.5275	10.6475	13.0437	12.0314	11.8702
MYO1A	0	2.8469	1.0498	0.9063	1.4364	1.9159	0.6066	1.0415	0.8277	1.5218	1.1855	2.575	0.7226	2.1097	1.5668	1.4454	0.5505	0.5141	0.5375	2.7752	3.0584	0.7508	1.5171	0.8131	2.1409	1.1659	3.1921	0.8504	2.866	1.5498	1.2302	1.7375	1.4554	1.9938	1.821	2.1573	0.9302	0	3.0684	3.1202	2.1006	1.6545	3.7397	1.817	4.1916	1.7762	1.2331	1.7229	2.3463
GRN	13.0816	13.3683	13.9938	13.1849	13.1417	13.597	11.8675	14.5573	12.1569	14.1765	13.321	13.113	13.8468	13.4549	12.3575	13.6992	13.5308	13.1768	12.9876	13.5926	13.2688	12.7639	13.2365	13.0053	13.2442	12.8825	12.4212	13.4753	13.4317	12.9541	13.1831	13.3133	14.3157	13.9554	13.49	12.7731	12.8812	13.1176	14.0543	12.8109	12.6294	14.1197	13.1677	14.7738	13.8079	13.7353	14.3507	13.8457	12.833
LCN6	0	0	0	0	0	0	1.6281	0	0.4724	0	0	0.6332	0	0	0.4777	0.5168	0.5505	0	0	0	0.432	0	0	0	0	0	0	0	0	0.716	0	0.5528	0	1.6464	1.0096	0	0.5387	0	1.8359	0	0	0.7791	0	0	0.7822	0	0.5363	0.5462	0
LOC100128640	4.1907	6.4549	4.5086	3.0757	6.1918	5.0825	5.9939	3.9834	5.5697	2.8557	5.1461	3.7138	3.3367	3.4526	2.6993	4.0071	4.5707	7.9912	3.1901	4.9178	5.6198	4.94	5.1851	5.7343	3.1007	4.4278	3.9574	4.0925	4.992	4.1463	2.8463	2.3791	3.4732	5.5682	4.0623	6.4323	5.3836	4.9226	4.4933	6.7285	4.6253	4.6013	4.9719	3.334	3.9101	6.1234	3.3226	4.9501	3.6048
RPL36AL	11.4077	11.1988	11.7373	12.0224	11.3141	11.9004	11.315	11.1844	11.0551	11.3652	10.6541	11.602	10.9395	10.8841	12.0037	11.2354	11.118	10.8106	11.8112	10.7109	10.9013	11.2504	10.3735	11.6429	11.1286	11.1122	12.2204	11.2024	11.2633	11.2627	10.7274	11.0062	10.9624	11.2905	11.4173	11.2137	10.5271	10.6114	11.3264	11.5707	11.3249	12.3286	10.8622	11.1724	11.6434	11.1811	11.4931	11.9955	10.7843
RAET1G	4.2789	5.0765	6.8871	6.9315	5.694	5.6476	6.7074	2.8777	2.9235	7.4361	4.9419	4.9682	3.3367	1.964	7.6181	2.8996	5.624	3.381	5.9212	4.0028	4.7645	2.0258	1.3515	4.3038	2.5671	3.9358	1.4564	5.6081	5.5521	6.0422	6.4046	6.7287	2.2729	3.4889	5.5264	3.3545	4.9682	5.613	4.6306	5.7575	5.3848	6.5338	2.356	8.2154	4.75	5.3723	7.3254	4.2786	3.9224
KIAA0391	9.8299	9.945	8.9722	8.5138	9.5065	9.7392	10.3203	9.503	8.3819	8.8958	9.4723	10.2674	8.8803	8.7396	9.7096	9.0701	9.5686	8.7487	9.4225	8.9893	8.9219	9.8959	8.5778	9.6723	8.4452	8.5457	9.0761	9.7444	10.0949	9.4096	8.2885	8.6509	10.5848	9.7666	9.1413	9.2113	8.7105	8.8246	9.0134	9.7719	10.131	10.3644	8.4041	9.6747	9.8931	9.1415	9.2717	9.7783	9.1061
CHMP7	9.7985	9.1482	10.1133	9.658	8.9212	9.5031	8.5777	9.813	9.8303	9.3158	9.1863	10.5451	9.6204	9.6298	9.3893	10.1647	9.494	9.2317	10.0477	9.8676	10.1517	9.473	10.107	9.1603	9.4429	9.2929	8.9552	9.9464	9.4208	9.2561	9.5762	9.7992	9.8099	10.2305	9.8863	9.0512	10.2248	10.324	10.0204	10.1745	9.3915	9.9646	10.3683	9.4749	8.9483	9.0134	8.8575	9.7562	9.7932
CHMP6	8.5194	9.3631	8.6147	7.6618	9.119	9.8264	10.2723	9.2678	9.163	9.3215	8.7752	8.0791	9.1027	8.943	9.573	8.8314	9.1586	8.9006	7.2503	9.9387	8.3063	9.1712	8.5169	9.6191	8.3742	8.1746	8.0622	8.9414	8.679	7.2782	8.2612	8.8023	9.4082	9.6064	8.9423	8.4769	8.7057	9.0546	9.5279	8.9999	9.1909	8.3758	9.2482	8.7104	10.2017	8.908	8.2243	8.4618	8.8923
BCR	10.8291	11.558	11.0326	11.5977	10.952	10.5445	9.852	11.7742	11.6652	12.1514	10.6595	11.8865	10.7046	10.4113	10.694	11.095	11.6864	11.0684	11.9018	11.6017	11.6531	10.0238	10.9449	10.6821	10.8106	10.1552	10.2039	11.2208	9.2716	11.1915	12.6303	10.7005	11.2205	10.2921	11.1764	9.5096	11.3137	10.9867	11.2776	11.0662	11.123	10.791	11.0714	11.5409	10.9965	10.9094	11.3611	11.4457	10.6807
OR52N4	0	0.9146	0	0.5232	0	0.4815	0.6066	0.6128	1.3504	0.6994	0	3.2117	1.561	1.802	1.5668	2.2861	0	0.5141	0.9283	0.5033	0.432	0.7508	1.9235	2.4704	0	0	0	0.487	0.704	0	0.8541	1.2635	0	1.6464	1.0096	0	0	1.4287	1.9602	0	0	1.0525	3.0372	0	0.4434	0.8547	0.9264	2.8958	3.2802
OR52N5	0	0	0	0	0	0	0	0	0	0	0	0	0	0	0	0	0	0	0	0	0	0	0	0	0	0	0	0	0	0	0	0	0	0	0	0	0	0	0	0	0	0	0	0	0	0	0	0	0
OR52N2	0	0.9146	0	0	0	0	0	0	0	0.6994	0	0	0	0	0.4777	0	0	0.8924	0	1.4169	0	0	0	0	1.331	0	1.1129	0	0	0	0	0	0	0	0	0	0	0	0	1.5478	0.9904	0	0	0.5895	1.485	0	0	3.5903	3.9224
CTPS2	8.4499	9.8751	8.1992	8.1128	9.1333	9.2923	10.1416	8.5431	9.2961	8.4831	9.0344	9.0101	8.9422	9.6493	7.7021	8.5882	9.1433	8.8181	9.6187	9.5905	8.863	9.6829	8.6218	10.0012	8.6246	9.0773	9.1959	8.0811	9.3668	8.9215	7.8844	8.6294	8.4985	8.7313	8.8312	8.7943	9.6018	8.092	9.0579	9.3965	8.4551	9.2628	8.8023	7.7515	10.1437	8.2487	7.6243	8.8039	8.6653
NDC80	6.9557	8.4788	9.2382	8.2824	9.1323	8.1986	8.761	8.4435	8.8688	6.4444	7.8102	8.8744	9.3412	8.9731	10.6084	7.2663	10.4342	9.6726	9.2226	8.7377	8.3047	9.8713	9.871	9.1773	9.3437	8.8838	8.7793	8.6799	8.3272	8.9703	8.724	9.5434	8.7758	9.1491	7.0957	9.2932	8.5816	9.2989	7.3133	9.4088	8.7955	8.7611	7.6753	5.505	8.6205	8.7997	8.6024	9.0404	8.858
OR52N1	0	0	0	0	0.5126	0	0	0	0	0	0	0	0	0	0	0	0	0	0	0	0.432	0	0	0	0	0	0	0	0	0	0.3439	0	0	0	0	0	0	0	0.4018	0	0	0	0	0.5895	0	0	0	0	0
SULT6B1	0	0	0	0	0	0	0	0	0	0	0	0	0	0	0	0	0	0	0	0	0	0	0.6966	0	0.4635	0	0	0	0.704	0	0	0.5528	0	0	0	0	0	0	0	0	0	0	0	0	0	0	0	0	0
LY6G6C	0	5.8709	8.1547	6.028	8.3011	2.8756	2.0484	2.5267	2.2853	1.1684	8.5303	4.6889	3.9959	1.802	5.9686	0.5168	7.5492	3.9191	5.738	2.2503	6.3634	12.3347	10.1102	4.3965	3.2229	1.1659	3.0973	6.5933	5.3219	1.8361	5.819	8.3299	1.2593	7.0236	6.3042	0	1.8939	9.8749	8.9608	6.4587	5.5957	4.444	2.7365	9.6161	8.666	7.8185	7.2421	0.9414	2.5613
HOXA13	6.4095	4.155	3.1455	1.4586	4.7788	5.4128	0.6066	0	7.1302	5.6698	4.7728	6.3862	3.8078	4.8672	4.8514	0	6.3215	8.1233	4.2525	4.2444	4.2594	0.4236	0.6966	5.5715	5.3366	4.1531	4.9916	4.9961	4.6013	2.8288	6.2499	3.6637	0	4.5598	5.4449	5.4103	6.5996	4.4508	0.9736	6.5855	5.7623	5.3099	2.4943	0	5.7995	5.1603	2.3369	5.2409	2.8056
LY6G6E	0	1.4698	0	0.5232	2.3014	1.13	0	0	0	0	2.6361	0	1.2019	0.5003	0	0	0	2.806	0.5375	0	1.8356	4.9405	0	3.8114	1.0955	0	1.1129	0	1.1751	0	0.7723	0	0.4314	0.8892	0	0	0	3.3254	0	2.4148	0.7293	0	1.6134	0	1.6595	0	1.2331	0	0.6273
HOXA11	6.8589	6.3335	4.6588	0.9063	4.3663	4.8246	0	4.5376	8.0865	6.0553	1.4325	4.9165	5.7283	3.5062	0.4777	0.8966	5.5965	9.3846	2.7802	7.5867	5.6198	2.3494	0.6966	6.705	4.86	5.0591	4.7004	4.4246	4.992	3.1229	6.9228	4.4904	0.7629	4.9462	3.7725	6.0855	4.2562	0	1.1921	5.8662	5.1105	5.5493	1.8378	1.33	5.3807	3.8006	4.9619	7.2474	2.7483
HOXA10	9.1061	8.6282	8.0421	6.3857	8.8642	7.4925	3.1442	3.8308	9.6775	8.2249	8.5744	8.5212	8.654	7.6103	7.7264	7.641	8.8382	10.825	8.0941	9.0258	8.0588	8.6623	2.7195	9.144	8.838	8.8078	9.4969	7.5429	7.7683	6.3399	8.8722	7.9487	2.3734	8.2295	8.0851	9.0791	8.0594	7.115	5.6936	8.5654	7.6366	7.54	7.0194	2.5962	8.6402	8.8205	8.2112	7.2386	4.0933
KRTAP19-2	0	0	0	0	0	0	0	0	0	0	0	0	0	0	0	0	0	0	0	0	0	0	0	0	0	0	0	0	0	0	0	0	0	0	0	0	0	0	0	0	0	0	0	0	0	0	0	0	0
KRTAP19-3	0	0	0	0	0	0	0	0	0	0	0	0.6332	0	0	0	0	0	4.2786	0	0	0	0	0	0	0	0	0	0	0	0	0.3439	0	0	0	0	0	0	0	0	0.8233	0	0	0	0	0	0	0	0.9414	0
PPIAL4C	6.7241	6.055	5.4532	5.3025	5.8515	5.8193	7.0294	4.8067	5.8078	4.9516	3.5904	5.945	4.5302	5.2594	5.1829	5.6839	5.5256	5.3957	5.3157	5.5904	4.6286	5.7706	4.9734	4.5674	4.3452	4.6584	6.537	5.5225	5.9835	4.7038	5.6514	6.0825	4.7805	4.3942	5.304	6.3326	5.218	4.6902	5.2086	5.7879	4.7539	5.614	4.6555	4.9199	5.9665	6.326	4.499	5.1872	5.7432
KRTAP19-1	0	0	1.4771	0.5232	3.316	3.1577	0	0	0	0	1.1855	0	3.9359	0.5003	0	0	0	2.6176	0	0	2.2749	0	0	1.7097	0.8139	0	0.6612	0.8504	0	2.2796	0	3.5532	0	1.188	1.0096	0	3.0433	3.4793	5.196	3.9654	1.7234	4.2129	0	3.0993	1.8151	1.3878	0.5363	0	0
KRTAP19-6	0	0	0	0	0	0	0	0	0	0	0	0	0	0	0	0	0	0	0	0	0	0	0	0	0	0	0	0	0	0	0	0	0	0	0	0	0	0	0	0	0	0	0	0	0	0	0	0	0
KRTAP19-7	0	0	0	0	0	0	0	0	0	0	0	0	0	0	0	0	0	0	0	0	0	0	0	0	0	0	0	0	0	0	0	0	0	0	0	0	0	0	0	0	0	0	0	0	0	0	0	0	0
KRTAP19-4	0	0	0	0	0	0	0	0	0	0	0	0	0	0	0	0	0	0	0	0	0	0	0	0	0	0	0	0	0	0.402	0	0	0	0	0	0	0	0	0	0	0	0	0	0	0	0	0	0	0
FAM188A	8.5329	8.1143	8.3297	8.6983	8.3753	8.9468	8.8172	8.2287	8.3213	8.2664	8.3221	8.1812	7.4903	7.7939	8.0865	8.6154	7.1755	8.6849	6.814	8.1396	8.0682	8.8994	8.2593	7.6981	8.1209	7.3125	7.6676	8.2972	8.3635	8.7863	8.3134	7.9295	7.8097	7.8788	8.6683	7.9331	7.1569	7.9044	8.3117	8.6563	8.8072	9.0678	8.1587	8.8667	7.4043	7.4362	7.4346	8.5299	8.2224
FAM160B1	8.6199	8.6975	8.6408	9.276	8.5315	8.5184	8.7505	9.6023	10.0242	8.6037	8.8739	9.1773	9.2315	9.411	9.2503	9.7198	8.9763	9.2832	8.292	8.5908	9.2455	9.5254	11.6975	9.8094	8.4116	10.095	8.8188	8.7488	9.5205	9.4771	8.2574	8.9994	9.3315	9.104	9.6529	9.802	8.4682	8.544	9.1472	9.4836	9.1639	9.0337	9.4518	8.5192	8.8187	8.73	8.6693	9.0303	9.3218
KRTAP19-8	0	0	0	0	0	0	0	0	0	0	0	0	0	0	0	0	0	0.5141	0	0	0	0	0	0	0	0	0.6612	0	0	0	0	0	0	0	0	0	0	0	0	0	0	0	0	0	0	0	0	0	0
FAM160B2	9.2411	8.9712	10.0394	10.0701	9.724	9.3521	8.5357	9.9901	9.9259	9.6418	10.2876	10.3167	9.8962	10.3295	9.3482	10.5597	10.4611	10.3284	11.3862	9.7564	10.5098	9.021	10.1732	9.4262	9.5884	10.1169	10.2391	9.1718	8.3989	8.3775	10.2922	10.5697	9.4591	10.7392	9.5109	8.878	10.4535	10.273	10.2765	9.4403	9.6782	9.8523	10.4786	10.3138	9.0537	9.6963	10.4097	9.0379	9.3677
RAD54B	7.8865	8.1353	7.4366	6.6513	7.283	7.9355	8.162	7.4338	7.5538	7.2492	8.2535	8.2384	6.9217	7.6582	8.2046	6.9371	7.4839	8.0483	6.9832	7.82	7.6506	7.2591	7.7335	8.9233	8.3025	7.4927	7.8868	7.5067	7.5557	7.3184	8.0015	8.2813	7.4336	6.784	6.7618	8.1242	7.374	8.2383	6.3686	8.1244	8.1613	7.8621	7.6093	5.1203	7.767	7.618	7.7229	7.5396	7.5866
GALNTL5	0	0	0	0	0	0	0	0	0	0	0	0	0	0	0	0	0	0	0	0	0	0	0.6966	0	0	0	0	0	0	0	0	0	0	0	0	0	0	0	0	0	0	0	0	0	0	0	0	0	0
GALNTL4	8.6737	7.5727	10.2112	9.3494	9.6262	9.832	7.4169	7.1793	7.5256	9.6157	9.7025	9.9648	7.9546	9.27	9.2088	8.9328	10.5375	9.0028	9.1828	10.0576	10.0168	6.5627	8.0954	7.2337	7.4158	10.2708	6.6415	10.2559	7.7971	8.1003	8.7431	9.5389	8.7838	8.7908	9.1431	8.7716	10.3382	8.5374	9.6876	9.4096	9.8875	8.7635	8.5059	10.5579	9.4874	8.4687	9.9904	11.4115	10.1548
TSSK4	0	3.8353	2.0741	3.218	3.7864	2.1909	2.6386	2.5267	4.2344	3.0851	4.1348	4.4553	3.0272	4.6699	3.5358	2.7226	4.1477	4.4295	4.2862	3.2881	3.9366	3.0891	3.6774	3.2214	3.3886	3.5326	4.2931	2.9681	1.814	4.3418	3.1386	3.9518	2.2729	4.5598	3.3391	1.7256	3.9103	2.8488	3.7917	3.3553	3.2557	2.964	3.3602	4.1826	1.8151	3.0489	3.9456	3.4147	2.8608
GALNTL6	0	1.4698	0.4402	1.2087	0	0.8419	1.0325	0	0.4724	0	0	1.6798	0	0	0	2.9806	0.5505	1.1918	0.5375	0.5033	1.0337	0.4236	0.39	0	0.8139	0	0.6612	1.1405	1.1751	2.1809	0.6214	1.2635	0.4314	0	2.1848	0	0	0	1.8359	3.5095	0.7293	1.6545	0	2.0101	1.2865	0.8547	0	1.2513	2.5613
GALNTL1	1.1048	3.1642	0.7769	3.7736	5.0628	4.4851	1.3608	2.0618	3.744	4.0527	3.9489	4.6259	3.3367	5.7114	1.3618	4.3188	2.9077	7.5287	1.7038	2.5875	4.501	2.4429	3.181	6.4971	3.7953	2.7218	3.0973	2.5405	1.814	4.2954	3.7711	2.5031	2.3734	4.8851	4.633	2.9858	1.7065	2.8488	5.6295	6.3472	2.9831	3.4151	4.5325	2.8189	2.4109	3.4197	2.3369	5.3908	4.9267
LSM11	7.0082	6.4549	6.7068	6.5495	7.398	7.6431	7.0409	7.5034	7.0354	6.326	6.9416	7.0276	7.0692	7.8954	6.8678	7.3295	6.6297	7.439	8.0257	7.9673	7.8256	7.3439	7.7719	6.2324	7.3736	7.357	7.8015	7.1075	7.9844	7.393	7.5553	8.14	7.1581	7.6622	7.7938	6.6468	6.8352	6.5727	7.5956	7.0083	7.5199	7.3693	7.3731	6.5524	6.7142	7.5275	7.0348	7.1803	7.6562
ZNF323	5.4455	8.1507	8.0362	8.2203	7.914	7.7742	10.3303	4.287	8.3318	6.5051	9.0239	8.6215	7.0339	8.0835	7.6495	8.1674	8.4373	8.1691	7.9903	7.5028	6.2816	8.0583	6.1776	8.5922	9.2668	7.4777	7.4305	9.3474	9.7145	8.3294	8.1845	7.7843	7.4983	9.0883	7.2904	7.849	7.5956	7.8735	7.928	8.3078	9.289	7.7915	7.1083	8.044	6.3944	6.7401	7.1444	7.1195	6.3746
GALNTL2	8.3052	4.004	5.6299	4.6208	5.1692	4.8644	3.0563	3.6601	4.891	6.6285	5.1803	6.9462	5.3456	4.3562	4.9825	6.7813	3.657	6.7891	3.9909	8.2043	7.4354	4.2548	2.8495	5.4766	4.9861	4.5477	3.1921	5.1831	6.9055	6.6479	7.3445	7.2372	4.3087	4.3647	7.1687	4.2822	1.8939	3.9165	7.1236	6.7698	5.9274	8.7941	7.6385	5.5523	6.5014	4.3506	3.8132	6.2217	5.1752
SNORD114-3	0	0	0	0	0	0	0	0	0	0	0	0	0	0	0	0	0	0	0	0	0	0	0	0	0	0	0	0	0	0	0	0	0	0	0	0	0	0	0	0	0	0	0	0	0	0	0	0	0
SF3B1	12.5424	11.8702	11.7024	12.7072	12.8344	12.1239	12.4506	12.1376	12.5558	12.3386	12.5089	12.5152	12.6973	12.6346	12.2981	12.349	12.7826	12.8306	12.2579	12.7052	13.1362	12.4988	13.4569	12.3612	12.7903	12.3238	12.762	12.5534	12.7092	13.0912	12.62	12.4343	12.1959	12.7437	12.4221	12.7069	12.4755	12.7358	12.0462	12.2109	12.4681	12.7702	13.0706	12.0175	12.0341	12.342	12.5274	12.3875	12.875
TUSC2	8.8956	8.9352	9.3242	8.7298	8.4686	9.5304	9.8601	8.3295	8.4242	8.5567	8.0718	8.8625	8.9479	8.6004	8.6614	9.2128	8.6854	8.9147	8.5553	8.5253	8.1288	8.951	9.303	9.3175	8.7894	8.6604	8.5811	8.6456	8.2459	8.2325	8.8722	8.4093	9.4001	8.5562	8.7772	8.7094	8.627	8.695	8.7975	8.848	8.3338	8.4202	8.3889	8.8884	9.1353	8.8486	8.3491	9.0454	8.1413
SRI	12.2232	10.6661	10.0163	11.2704	9.9856	11.7234	12.5706	11.1798	10.0784	10.3434	9.6713	10.3291	10.9528	10.6695	12.1851	11.6421	10.6237	11.5733	10.4574	11.1007	10.0026	11.2902	10.4078	10.5619	9.5171	11.4599	10.8676	10.1183	10.7287	9.6732	10.3394	10.3022	10.6335	9.759	11.3553	11.2435	10.659	9.733	10.4522	10.6649	10.0223	11.0234	11.4885	11.269	10.6244	10.6692	11.2174	11.6877	9.7468
SUN1	11.2331	11.4641	11.2827	11.3356	12.3009	10.6941	11.6407	11.6404	11.6184	12.2862	12.0726	11.4231	12.1989	11.9491	12.6484	11.6947	12.3444	12.0662	12.3005	11.1653	11.241	11.4214	12.0811	11.3317	11.6068	11.5814	11.9501	11.1799	11.9026	11.3856	12.1983	12.6779	11.4558	11.7731	11.2963	12.179	12.0322	11.4924	11.0419	11.6691	11.0795	10.6583	11.7913	11.6674	11.192	11.7454	12.7305	11.734	10.968
SRL	1.1048	2.4396	5.0017	3.4082	2.5091	1.7558	1.8535	1.0415	4.2638	1.1684	2.7054	4.6259	1.561	2.5787	2.0496	4.1885	0.5505	3.0492	2.3401	9.0002	4.0625	2.2494	3.0787	3.2214	2.2598	2.7218	2.3419	1.9299	2.7358	4.0376	3.6526	2.3791	2.8624	4.2401	4.4776	1.1068	2.2085	0	5.772	3.6924	1.5721	3.7195	6.9125	2.8189	4.5868	2.5485	2.2023	3.5903	4.0933
SRM	10.2644	10.7721	10.6319	10.6758	9.6699	10.6096	11.2256	10.9174	10.7161	10.3531	9.562	10.064	11.0365	10.6049	10.7407	10.8056	10.6531	10.5373	11.3281	11.5387	9.7611	10.7213	10.9672	11.0209	9.3695	11.3658	9.3529	9.704	10.0588	10.3954	11.9849	9.9354	11.6656	9.8975	9.695	10.3796	9.8205	10.5628	10.6025	10.3132	9.852	10.8546	10.0431	11.25	10.5735	10.857	10.9752	10.1675	10.468
SRR	7.5398	7.1965	7.8546	6.6852	6.1825	7.1216	6.5114	6.7313	6.7443	7.0775	6.6043	6.6951	7.2016	6.746	6.0743	7.1985	6.3972	6.5939	6.7882	5.9645	6.3301	8.0195	7.5741	8.1207	7.3865	7.0243	5.9042	7.5554	6.6234	7.1834	7.5576	7.0921	7.9547	6.876	7.1131	5.174	7.2515	7.1066	7.3003	6.9809	7.4685	7.763	6.2421	6.9119	7.1937	7.2972	7.3099	7.3333	6.2368
LGALS9	10.0896	10.5164	9.374	9.74	10.0398	9.5671	10.7374	11.0708	10.6466	10.237	10.5594	10.3328	11.2309	11.9313	9.305	11.0231	10.6468	8.496	7.3928	11.7838	10.1072	10.2598	8.373	9.9519	10.0572	9.7343	10.5132	10.1256	10.5813	9.7688	9.5899	10.79	10.8892	11.1436	10.1688	11.6438	9.7921	9.7819	11.5689	10.4304	9.4904	10.4099	10.5645	9.4111	11.3476	10.7913	8.3728	10.9967	12.5085
LGALS8	9.3289	9.9257	9.7825	9.0144	9.8686	9.9853	11.1382	10.1883	11.0642	9.2104	10.0853	10.7164	9.9662	10.1214	9.4161	9.7512	10.4122	9.5167	9.815	9.9976	10.0855	10.3045	9.6324	9.4412	9.9457	9.9987	9.704	9.4561	10.1958	11.2354	10.2443	9.9747	8.9219	9.397	10.3154	10.7529	9.4808	9.8635	9.818	9.7613	10.3444	10.3372	10.4997	9.629	10.1874	10.179	9.8851	9.9492	9.9755
LGALS3	12.2813	11.0776	11.6127	12.5233	11.4235	11.9447	13.5436	11.5972	10.64	12.4	11.345	11.6198	11.8108	11.3846	12.8557	12.4568	11.4443	11.0802	12.7892	10.8658	10.4119	12.3203	12.5212	11.8155	11.35	11.6298	12.526	11.6708	12.7763	11.6628	10.868	11.7879	12.1588	11.1311	12.1907	11.9713	11.0793	11.0495	12.2687	11.9991	11.5117	12.6596	11.1379	12.2617	12.7815	11.013	12.9932	12.5856	10.748
LGALS2	2.4862	5.9139	1.651	4.1383	3.1176	2.6207	4.5532	3.4665	4.4286	2.4241	5.5896	6.0921	6.4401	4.6221	4.3663	4.9615	1.2592	3.835	0.5375	0.8759	3.6053	4.7148	3.4504	3.0341	5.0861	3.1834	2.3419	3.7491	2.7358	3.2255	0.8541	2.5031	5.5545	4.7771	5.9014	5.2001	3.3298	4.6584	6.299	5.475	0.7293	5.2968	5.7559	4.6568	4.6293	4.168	4.5275	3.9323	6.6883
LGALS1	14.3976	10.7982	10.9413	13.4034	11.5291	12.0644	14.0187	12.8746	11.5743	14.5303	11.0487	11.5981	12.0758	10.7043	13.1319	13.0037	9.4216	13.0842	13.4851	12.7322	11.6814	12.0305	9.3823	11.5664	11.1603	12.2718	10.6845	11.7243	12.5503	11.631	11.5172	12.5073	13.0002	11.0583	13.2713	11.9086	10.766	10.2146	12.727	11.8939	11.5742	13.0279	12.8184	13.2691	12.3204	11.047	11.5532	13.243	12.6976
SRY	3.9964	0	0	3.5763	1.6476	0.8419	0	0	1.7332	2.2458	0	3.3738	0	0	1.1227	0	2.3733	2.2788	0.5375	4.68	0	0	4.5062	0	0	0	0	0	0	0	3.2652	0.9514	0	0.5121	1.5977	0	0	0	0.7159	0	4.2793	0	0	0	0	3.959	0.9264	0	0
LGALS7	6.5401	4.9583	5.356	13.4484	10.0321	12.7657	7.855	1.64	8.9569	8.5495	7.6818	7.3918	4.7896	2.6755	13.9932	3.7074	7.595	5.8457	12.9269	6.6789	5.2742	6.9125	0	6.1579	5.4782	6.5398	1.4564	4.3414	5.5129	9.0451	8.6659	11.5675	0.4314	7.0284	9.9848	3.1819	5.9251	7.4766	8.2657	10.4028	8.7311	3.9034	7.558	13.218	9.785	6.3113	15.3966	1.7229	8.8045
LGALS4	4.362	0	1.651	3.4082	1.4364	1.5758	0	1.3716	3.1916	4.6627	2.5041	3.5196	1.2019	2.8515	2.4107	3.3288	0.948	2.1456	2.872	1.9719	2.0502	1.6079	2.4182	4.6994	1.5334	1.5189	4.1587	2.0745	2.7358	1.8361	3.1821	1.7375	1.9213	2.2735	1.821	2.1573	1.8939	2.4626	3.7579	3.1202	1.5721	1.9502	2.7365	3.334	2.9703	3.4197	3.1134	3.7955	2.3463
NMU	2.7557	5.8039	6.4485	0.5232	7.8191	7.3136	8.9724	2.3877	6.8922	3.5367	5.4281	5.6128	0	6.1167	7.1488	6.6074	6.2441	6.6546	5.5282	4.3368	5.838	5.1065	0	5.7945	5.9806	3.0811	5.4019	5.1509	4.4435	8.7108	6.0239	8.2324	6.2661	4.5067	4.34	2.4891	4.29	5.9911	5.2086	8.6243	6.0684	7.3054	8.5835	6.6857	5.3682	4.6114	7.3693	7.2947	5.1861
RNF114	10.7289	11.2719	10.3537	10.3851	10.5227	10.5759	12.5232	10.961	12.1962	11.0643	11.2856	10.3482	10.2749	11.0267	10.9317	10.7881	9.8359	10.2899	10.719	9.9503	10.1867	10.7916	10.7886	11.7062	10.8353	10.5511	11.1512	10.5976	10.9439	10.8944	10.631	10.3971	10.4818	10.8335	10.6692	10.8863	10.3477	11.0106	10.6853	10.6984	11.0018	10.1619	11.2158	10.2338	11.0359	10.417	10.5178	11.3617	11.8017
AKIRIN2	9.6286	9.99	11.0086	9.4717	9.6238	10.059	10.3905	9.8028	10.6705	10.3475	9.2829	9.563	9.4842	9.4432	9.9451	9.5487	9.5911	9.3604	8.7734	10.4006	10.0173	10.8708	9.6509	10.2856	10.3295	10.3095	9.298	10.645	10.555	9.4092	9.8303	10.279	9.8127	12.2273	9.6301	9.6917	10.3143	9.8066	9.4891	9.6831	9.2699	9.5355	10.0017	9.6876	9.9469	9.9555	9.6937	9.884	10.6543
AKIRIN1	10.9723	10.8336	10.0974	11.4856	10.4511	9.9378	10.8048	10.6141	10.7091	10.8548	10.5836	10.9732	10.7467	9.6678	11.1172	10.8504	10.1591	10.7634	9.3206	10.7063	9.675	11.5017	11.3985	10.6275	10.0786	10.7292	9.79	10.7584	9.7274	10.7898	11.6841	10.3546	10.319	9.5713	10.5283	10.2558	10.8406	10.4067	10.2512	10.825	10.1639	9.7421	9.9568	9.7277	10.0971	9.6491	9.8837	10.621	10.5783
EIF2AK1	12.5764	12.459	12.188	11.8351	12.3821	11.5825	12.8602	11.727	12.236	11.3587	11.6145	12.0835	12.5451	12.1482	11.5702	12.6552	12.5649	12.0931	12.699	12.3093	11.8237	12.6505	12.2713	12.1791	13.1742	11.8422	12.3676	12.0862	12.5607	12.2769	12.454	12.047	12.7054	12.1533	11.8201	12.8734	11.8974	11.8735	11.6203	12.1442	11.6025	11.7339	11.8834	11.4728	12.0666	12.5268	12.379	11.9958	11.8516
ERCC6L	5.9805	8.0957	7.2937	7.0411	7.732	6.7332	6.3488	7.5732	8.3196	5.634	7.0929	7.95	7.2403	7.7306	8.0095	5.9782	8.3981	6.513	6.9572	8.3406	8.5847	8.2173	7.4445	8.0794	8.1993	8.0413	7.864	7.6186	7.2772	8.0293	7.1504	7.5164	7.6361	7.6743	6.4112	8.3552	7.6355	7.901	5.7464	6.7127	8.8418	8.1009	6.8813	4.5364	8.2733	8.1939	6.8834	8.7678	3.2392
EIF2AK3	10.4348	9.8434	10.055	9.6064	10.071	9.8427	9.8553	9.1369	9.4032	9.6203	9.3227	10.9901	9.5306	9.3637	9.407	9.7783	10.1367	9.6366	8.8768	8.6772	9.9481	9.8912	10.6564	9.3114	11.0149	9.4254	10.0336	10.4297	9.3193	11.2543	9.3001	9.2233	9.8294	10.071	10.1158	9.9954	10.1377	9.8011	9.0002	10.669	10.7386	9.8479	10.1431	9.0849	9.5717	9.3554	8.9719	9.7322	9.7395
EIF2AK2	8.9637	9.2481	9.6766	8.9202	8.9123	9.6898	8.922	9.5452	8.5637	9.4999	9.4717	9.2496	10.3042	9.2257	9.96	8.4757	9.6084	8.9147	8.2434	9.1013	9.3503	9.7318	10.231	9.4584	9.7571	10.3859	9.0921	9.5847	9.4379	8.9224	8.5073	9.5676	9.233	9.968	8.9862	9.9338	9.26	8.9183	9.5367	8.9424	10.1606	9.8075	9.2123	7.308	11.1834	9.5359	8.747	10.0603	9.9002
TDG	9.7376	9.9963	10.2173	8.9267	10.0251	9.5527	10.6463	9.538	10.3984	9.233	9.6988	8.9993	9.2501	9.4534	10.197	9.1198	10.1562	9.1963	8.7157	10.3363	9.1298	10.0603	10.351	9.9441	8.9909	9.2957	9.7652	10.2411	10.0261	10.2961	9.7482	9.5068	8.6133	9.2844	9.6245	9.5895	8.5969	9.7707	9.4696	9.6545	9.6418	9.9739	9.2616	8.9278	9.9063	8.6008	9.2531	9.0604	9.6157
EIF2AK4	10.4844	10.8496	9.8798	10.9412	10.5525	9.4534	9.7775	10.4638	10.7804	10.0443	10.4445	10.8229	10.2742	11.2982	10.4491	9.9709	10.3718	9.7938	10.1788	10.5248	10.7191	9.73	12.3033	9.8496	9.915	10.3038	10.2929	9.9487	10.3386	11.0646	9.8929	9.8504	10.5595	10.3087	10.4867	9.8836	11.0355	10.391	10.4255	9.8221	11.0055	10.136	10.1666	10.3933	10.0645	9.909	9.4674	10.7022	10.0243
HN1	12.4262	12.1397	11.8785	10.8002	11.6432	11.9963	12.7409	10.9804	11.2906	12.0299	10.8012	10.9102	10.9828	10.5252	11.3875	11.0559	12.0778	10.1946	10.6123	11.898	11.2352	11.5837	11.1497	12.26	12.3825	11.069	11.7374	12.2048	11.803	12.7443	11.5432	11.131	13.1907	12.0008	10.7195	12.6355	11.9471	11.1442	10.911	11.2048	11.6092	12.1005	10.0875	10.1317	12.212	12.196	10.535	11.4775	10.175
SMS	10.55	11.2791	11.2861	11.1432	11.5056	11.8881	12.1684	11.2426	10.8638	11.5661	10.6591	11.1258	12.1049	11.3614	10.4563	10.1368	11.8385	10.5497	11.7889	10.8873	10.555	10.1806	10.663	12.0139	11.7013	10.9714	11.761	10.8641	11.1392	11.1603	9.8719	10.9881	10.8622	11.7643	10.5174	11.7257	11.1242	11.1391	10.9318	10.5415	10.8053	10.8319	10.0382	9.9835	11.7569	11.0899	10.5661	11.263	10.3876
NMB	8.5943	7.7902	8.3645	6.9213	6.7898	10.6209	9.9467	6.8021	7.2155	7.9831	7.6115	7.5571	7.4098	5.1956	8.0698	5.7431	6.2263	6.592	8.4438	7.2768	7.1919	7.3798	5.3697	6.5563	7.4815	9.9096	8.5389	8.2079	8.994	8.0952	7.5635	7.1451	7.6106	6.648	8.5927	3.1819	5.9251	6.816	7.5244	8.2955	6.8756	7.7821	6.9905	8.3263	7.0676	7.7057	7.9208	7.8609	5.7936
EREG	4.0968	3.1642	4.7572	6.3857	4.1053	1.5758	3.3055	2.0618	1.3504	6.4444	1.9905	3.7732	3.2407	2.4749	13.5275	7.9101	2.3733	6.1277	1.2354	2.6844	1.9232	4.4701	4.8391	2.1396	2.3697	3.9358	2.7685	5.199	4.3575	3.1751	7.2684	5.1707	10.179	0	5.228	2.7587	3.9103	5.1459	6.056	5.8851	2.6467	2.7503	4.899	6.7412	1.6595	3.0489	6.763	6.9365	1.8967
LOC729467	0	0.9146	0	0	0	0	0.6066	0	0.4724	0	0.5108	0	0	0.5003	0.8359	0.5168	0	1.1918	0	0.5033	0	1.4365	0	0	0.4635	0.6977	0	0	0	0	0.6214	0.5528	0	0.5121	0.5913	0	0	0	0.4018	0	0	0	0	0.5895	0	0.8547	0	0.5462	0.3474
AVPI1	8.8781	7.5457	8.7772	8.7723	7.6332	7.3561	7.1981	9.0227	7.3889	11.0868	7.4974	8.4772	7.9659	7.3962	9.321	7.8708	7.7178	7.4602	9.4473	7.6748	8.3913	8.0397	7.6962	7.1008	8.725	8.1176	8.341	8.5468	10.139	8.4242	7.6531	8.3732	8.4287	8.8939	8.8786	7.4045	8.1123	7.6158	8.9	8.4109	7.3354	7.6826	9.0868	10.2855	8.8849	9.2539	10.2076	8.9277	7.6775
MYO16	3.5055	5.5551	1.4771	3.4664	1.4364	2.5247	2.9627	3.3213	4.7733	2.7256	4.1348	3.1233	5.4778	3.9549	2.1803	3.3288	1.2592	5.5085	2.9584	5.0327	2.7937	2.9684	4.8391	3.0341	4.0802	2.7218	3.9024	2.8119	2.5927	1.8361	4.5449	5.4426	2.2729	3.116	5.2665	4.9538	2.7836	3.4044	5.6295	5.0075	1.4029	3.5968	4.7413	3.6562	2.5054	2.7353	1.701	2.7054	4.346
FAM136B	0	0	0	0	1.189	1.5758	0	0	2.0355	0.6994	0	1.0717	0.7226	0	0	0	0.948	0	0	1.1716	0	1.0172	0	1.33	1.8689	1.1659	0	0	0	0.402	0.8541	0	0	1.4354	0	0	0	1.0895	0	1.1072	1.4029	0	0	1.33	0	1.7762	0	0.5462	1.0631
TRNT1	7.7172	7.4419	8.0646	7.9079	8.2884	9.5467	9.0798	7.2806	7.5758	7.0929	7.8374	7.6592	7.8407	8.6283	7.8747	7.9053	8.0195	7.6791	7.8154	8.0309	7.5612	7.8644	8.617	8.6092	7.772	7.2022	8.4488	8.6106	8.6567	7.3932	7.6586	7.5638	7.7644	8.5207	8.0252	7.4349	7.2806	7.2511	7.8034	8.2028	8.6328	8.0256	7.7903	7.3938	7.7137	7.4224	7.0629	8.9295	8.1977
ASAP1	10.255	10.7239	11.0153	10.1293	10.491	9.9888	8.8519	10.7564	10.5414	10.3681	11.242	10.204	10.2233	11.3611	10.1633	10.0428	9.8699	12.0698	9.2171	10.9689	9.8647	10.5952	11.8634	11.2077	10.263	11.0236	10.4444	9.6611	9.9837	10.6609	10.9734	10.9501	10.0914	10.4643	10.4146	10.3821	10.5482	10.143	10.6609	10.2204	10.8561	10.3447	11.0804	9.3533	9.622	9.7433	10.3063	11.5633	10.6436
ASAP2	10.1768	10.0406	10.8196	11.1917	10.687	8.2199	9.0341	10.3861	10.5065	11.191	10.4388	9.9319	10.177	9.5095	11.8678	8.5221	11.0178	9.6966	9.8905	9.4571	10.2107	9.0009	12.6761	9.9025	9.6346	9.9272	9.286	10.6892	10.3835	11.2383	10.5264	10.4702	8.8648	10.8087	9.9078	9.8316	10.8484	10.4055	9.8355	9.6168	11.2714	8.7395	10.0516	10	10.8788	10.0255	10.4414	10.4113	10.2505
ASAP3	8.2999	9.2936	7.5432	8.5598	9.0394	8.3127	9.8114	8.9114	8.7939	8.3516	9.5949	7.9787	9.3641	9.0619	8.5327	8.5356	8.1774	10.4896	9.4631	7.7936	9.5828	6.9409	12.4137	10.382	7.613	9.1069	9.0595	8.0639	8.1112	9.6253	10.0946	9.0613	7.6833	7.8814	9.0593	8.4862	8.1099	10.0386	9.7487	9.6777	8.7794	7.8146	9.5845	9.9537	9.2283	8.0206	9.7339	8.4352	9.6346
OCRL	9.8226	9.7605	10.8153	9.6828	10.6542	10.9585	10.0241	9.3624	9.4717	9.3452	10.2659	10.416	10.0233	10.4609	9.3299	9.3695	10.4313	9.2762	9.5386	10.4617	10.9737	9.827	10.5894	10.17	10.3713	9.9921	10.5286	9.9458	10.3767	10.4054	9.5904	9.5077	9.5034	10.1326	9.8216	10.2854	10.4095	10.0425	9.5329	9.3187	10.4149	9.8546	9.617	9.5487	9.8618	10.7143	9.2784	9.5599	10.885
?|441362	0	0	0	0	0	0	0	0	0	0	0	0	0	0	0	0	0	0	0	0	0	0	0	0	0	0	0	0	0	0	0	0	0	0	0	0	0	0	0	0	0	0	0	0	0	0	0	0	0
VSIG10L	6.1768	6.0741	11.5265	9.7605	6.5081	11.061	4.1047	5.9508	4.7527	6.7252	9.8366	6.1824	6.5138	6.3175	6.0816	6.7	6.3628	7.0537	7.9435	4.793	7.1286	6.8919	5.9503	8.0134	6.405	11.5631	7.1228	7.801	7.7088	6.1441	9.7387	6.7847	5.8788	7.4359	5.8261	5.6937	7.0427	8.3754	6.3902	7.2895	6.2601	7.2488	6.3274	7.3797	7.6334	7.9469	5.9386	5.8481	6.0932
PLAUR	10.8607	10.0478	11.9033	10.6611	9.9393	9.1365	10.1752	11.1532	9.2528	12.5717	10.4763	10.1809	10.5492	9.5242	10.6768	11.2419	9.4894	9.2851	11.1509	10.8342	9.647	9.4005	9.4783	8.8074	9.3174	11.1308	7.9848	10.5082	10.6187	9.9055	11.051	10.8803	11.8179	8.8874	10.7706	10.3013	8.9538	8.8808	10.2232	10.1841	9.5146	10.403	10.182	11.2787	9.8938	9.1935	10.6469	11.138	9.5818
XIST	1.1048	11.1868	0	0	2.2138	0	0.2425	3.6284	2.0355	0.6994	11.1659	1.0717	5.6558	14.0184	1.1227	11.8893	0	1.8354	2.6821	1.5339	0	9.9251	0	11.8546	10.9773	2.579	9.8661	8.4993	0	1.7533	0.3439	1.2635	1.7821	0	2.3372	9.8875	9.6425	12.1282	1.3819	11.9038	0	10.2071	12.4305	3.6562	4.395	2.0819	2.1373	1.7229	10.2846
KRT28	0	0	0	0	0	0	0	0	0	0	0	0	0	0	0	0	0	0.8924	0	0	0	2.6918	0	1.5323	0	0	0	0	0	0	0	0	0	0	0	0	0	0	0	1.1072	0	0	0	0	0	0	0.5363	0	0
TBX2	8.4687	10.0563	8.5572	7.9941	10.1155	7.9941	6.7915	8.1094	8.3507	8.7064	8.4094	8.219	8.9668	7.7777	7.4307	9.1692	8.094	9.3883	8.8934	8.1754	9.6268	10.574	8.0094	11.9396	7.9098	9.158	7.6001	7.8496	8.044	7.1984	8.2395	8.8098	9.94	10.0824	9.5049	7.9194	9.1049	9.1233	10.4878	9.1695	8.1134	7.8509	8.2247	9.0232	7.2006	9.0945	5.7583	7.9971	7.5823
LOR	0	0.9146	1.4771	0.5232	1.4364	1.3701	0	0	1.3504	0	2.8821	0	1.2019	0	1.1227	0.5168	0.948	1.1918	0	3.4064	0	2.1419	0	0	0.8139	0	0	1.5885	1.1751	0.716	0.3439	3.7662	0.4314	0.5121	1.0096	1.1068	0.5387	5.0009	4.6857	3.5095	0	0.7791	0	7.0301	0	3.3063	0.5363	0	4.7334
LRRC26	0	0.9146	1.0498	0.5232	1.189	0	4.6161	0	1.3504	0	0.8872	0	0	0.5003	0	2.1527	0	0	3.509	2.4836	0	1.0172	1.1645	2.8189	0.4635	3.7482	0.6612	0.487	0	2.1809	1.2302	1.2635	2.5554	0	1.0096	1.1068	0	0.6452	2.3718	1.8849	0	0.7791	1.6134	1.0068	0.4434	1.3878	0.9264	0.5462	0.6273
KIAA1524	8.9637	9.0884	7.9431	7.8237	9.9837	9.1446	9.6052	8.5451	8.9007	7.058	8.4022	8.6194	8.5726	9.2187	9.549	7.4266	9.9227	9.2419	7.9408	9.5403	9.0561	9.6859	9.1451	9.1284	9.6739	9.7552	9.7584	8.4391	8.9761	8.6849	9.3949	9.8283	8.4447	9.5178	8.1687	10.3557	8.2409	9.3903	8.0567	8.0391	10.329	8.4937	8.6988	5.657	8.1043	8.8127	8.5322	8.9878	8.9797
LRRC24	1.4285	4.9196	3.7049	3.214	5.3286	4.6812	0	3.5227	3.6783	4.6545	6.7529	5.3014	2.6372	3.5569	0	4.3349	5.407	4.2607	4.6022	2.7681	3.1856	6.2069	3.48	5.7831	3.2386	5.9439	1.6236	3.5749	2.5359	2.8482	6.4906	3.1985	6.0063	3.2693	3.8747	0	4.056	3.043	1.0783	5.8637	4.2414	2.8689	2.6843	3.9668	1.9066	2.8833	1.4998	1.7128	3.4049
KIAA1522	12.0247	12.0928	12.4935	13.2652	13.0023	11.3906	10.3804	11.5054	12.3197	13.0158	11.7266	13.1801	11.6945	11.5211	11.5895	11.4616	12.1928	12.2189	12.8433	12.6236	11.4195	11.6913	13.1271	12.3148	11.4974	12.7536	11.9741	12.7957	11.1999	13.095	13.2815	12.3691	11.9316	11.6108	11.7382	11.0787	12.8521	12.2945	11.1681	11.4337	11.826	11.6603	11.8208	12.1698	11.6266	12.2372	12.4389	11.8763	11.9713
MPDU1	10.8705	9.8993	10.5305	9.2607	9.345	10.0309	11.1191	10.8253	9.6005	9.7036	10.2519	9.781	10.4394	9.2455	10.0956	9.7903	9.6574	9.2612	9.6906	9.6083	10.0129	10.4365	9.5368	10.4644	10.1848	10.4099	9.6395	10.6801	9.9064	9.4752	9.2423	10.1071	10.6934	10.2604	10.1367	10.0164	10.3443	10.1125	10.4923	10.1903	10.8172	10.4485	9.6617	9.3754	10.5762	10.5752	9.6263	10.9237	9.0548
KIAA1033	9.3797	9.5381	10.0345	10.1151	10.0013	8.9652	9.9429	10.9178	10.2022	9.94	10.2388	9.8541	9.7793	10.3342	10.466	10.5878	9.4828	9.9808	8.7927	10.5659	10.0828	9.516	10.3973	9.4175	9.4515	10.0842	9.9282	10.0582	9.9979	10.7809	9.0469	9.9188	9.9131	9.8383	10.1341	9.8712	8.9137	9.5967	10.0846	9.4782	9.8694	10.103	10.2458	9.6309	9.7637	8.8308	9.8782	9.8104	9.8887
LOX	11.2496	7.8131	7.4926	9.4937	8.2555	10.623	9.968	10.6863	8.9681	10.7671	9.5514	10.9114	9.309	8.167	10.1965	10.7711	9.7404	10.4078	9.1407	9.8585	10.087	9.4244	7.0543	9.4731	8.926	9.9115	8.7008	9.7034	10.9183	11.5244	10.3346	9.8044	9.6128	7.3999	11.7152	10.1352	8.6203	8.493	10.3379	10.8501	11.3573	11.1645	10.6503	9.383	7.9512	9.7582	8.1439	10.7057	9.8932
LPGAT1	11.3084	9.6989	9.3932	9.8777	10.3353	10.0903	10.4987	10.1778	10.8849	10.4294	10.7094	11.1396	10.287	11.3523	10.4217	10.852	11.1887	10.5831	11.282	10.8028	10.3029	10.9632	8.927	9.4607	10.7585	10.6971	11.1055	9.9829	10.7677	11.0353	10.1307	11.3082	10.2579	10.9719	10.8372	10.8615	10.1498	9.964	10.1501	10.1931	10.7968	10.9722	10.7683	9.4942	10.3214	10.8595	11.1663	10.3561	10.8381
LOC284661	0	0	0	0	0	0	0	0	0	0	0	0	0	0	0.4777	0	0	0	0.5375	0	0	1.2421	0	0	0	0	0	0	0	0	0	0	0	0	0	0	0	0	0.7159	0	0	0	0	0	0	0	0	0	2.3463
SEMA6D	6.1537	11.714	9.7199	8.1014	10.4155	8.5614	3.4505	6.4903	8.9848	6.1471	9.7091	7.7687	8.2632	11.4762	4.0953	7.0441	10.0349	8.5497	6.9254	7.5709	10.3484	5.9644	11.0086	4.5206	9.2098	7.9999	7.7557	6.1054	7.8532	9.782	4.4768	8.365	5.1065	9.1073	8.6914	8.2928	8.9773	11.0395	9.7605	9.7911	10.2633	5.8651	7.5341	8.9632	8.0148	8.2294	8.7133	6.3493	8.6845
LRRC29	4.6534	5.1139	4.936	6.4946	5.4198	6.9241	6.9585	5.2694	4.9644	5.5012	6.5155	5.1359	5.5396	5.2437	4.5468	5.1307	5.1636	5.9984	6.2122	4.7263	5.8291	6.7527	4.3393	5.513	6.1286	5.5165	5.3616	3.9869	5.0751	3.92	4.5282	4.1545	5.0162	6.0205	5.7329	4.5892	4.4178	4.5924	6.2632	5.5361	5.4405	6.0243	6.0418	6.8525	6.955	7.044	5.6971	4.9285	4.9137
KIAA1529	3.1787	4.6377	4.2356	4.6208	4.8867	4.6761	5.1067	3.9343	4.7527	4.106	5.6273	5.5463	6.0305	6.9888	5.2137	7.0251	2.6112	7.6257	2.6821	5.8103	6.4976	6.1141	6.3847	6.6892	5.2673	5.3505	7.5783	3.5656	5.3219	4.0376	3.9576	4.9917	5.4549	4.6845	5.127	5.1066	2.0598	5.3189	7.1434	5.6946	5.4405	4.0352	6.2803	4.871	4.7881	5.6057	5.5243	4.4402	7.2926
SH3D20	1.7231	3.743	6.5727	3.218	5.8082	4.9776	3.5179	4.7511	4.4024	3.5367	6.5616	4.8072	2.9073	3.1498	2.3001	3.9276	6.0351	2.8917	4.1088	2.4836	4.3609	2.4429	3.0787	3.0993	2.2598	5.0319	1.4564	2.3262	2.0514	0.402	5.2434	5.0127	5.5111	4.9462	1.0096	1.1068	4.563	4.4508	4.1974	4.6355	3.2557	4.3202	3.286	5.6279	3.6035	3.8006	3.3226	1.7229	3.0624
GCNT4	5.054	3.3001	4.7381	7.1693	4.3663	6.1443	3.3055	4.1214	5.101	4.3462	3.5386	5.879	3.8732	5.1956	5.7228	5.4192	4.7307	2.7149	5.0069	3.4622	5.003	3.3038	8.2283	5.132	3.7554	5.6476	2.3419	3.9499	5.7839	4.993	4.2093	5.6446	3.4272	5.0238	6.2283	3.9997	4.4178	4.2082	5.6846	4.339	5.3387	4.444	5.4678	4.0126	4.9647	5.0936	5.1197	6.7394	6.0404
GCNT7	0	0	0.4402	0.9063	0.89	0.4815	0	0.6128	1.7332	0.6994	1.4325	1.0717	0.7226	1.1658	1.1227	0	0.948	1.1918	0.5375	0.5033	0.7639	0.4236	1.5171	0.8131	0.8139	1.5189	1.4564	0	0	0.402	1.4134	1.5198	0.4314	0.5121	0	0	0	0	1.8359	0	0.4102	1.0525	0	1.0068	0.4434	0.8547	0.5363	0.5462	0.8616
PRKX	8.6737	11.4139	10.9442	8.4522	11.7502	9.6087	8.8617	9.2972	10.4525	5.9281	11.6474	10.4448	12.7362	12.1506	8.4281	9.7727	11.7477	8.9736	10.7762	10.168	10.7585	7.2977	8.5814	10.7989	10.6233	9.8102	11.8055	9.8809	10.9512	10.8055	11.4428	10.0574	9.1593	11.8292	9.8135	11.8377	11.8255	11.4568	10.4761	11.0571	10.8037	9.4399	10.2549	10.051	11.5519	10.417	9.0389	8.7151	10.1139
C14orf138	6.2873	7.2923	7.5813	7.012	8.0801	7.4733	7.3164	7.5852	7.1579	6.9817	8.0876	7.1502	7.277	7.2894	8.2443	7.0904	7.9084	7.6658	7.9514	6.7478	6.9968	7.3469	6.8048	6.9675	7.5933	7.3895	8.307	7.6477	7.4991	7.5838	7.6297	7.0668	6.1075	8.0181	7.0578	7.4336	7.1385	7.6886	7.1401	8.2063	8.0068	7.768	7.0811	7.2895	7.6847	6.6148	8.0805	6.8925	6.7444
C14orf139	3.6447	5.1139	3.0861	6.2431	5.0064	3.6427	3.6439	5.7384	8.5488	5.3549	4.9419	6.8252	6.2559	6.3545	6.2622	6.3268	3.4271	8.3616	5.9425	5.1391	5.248	5.1626	7.0509	5.8524	5.8913	5.8633	5.4791	4.253	3.4679	5.738	5.2018	6.26	5.9937	6.7021	7.0796	5.1066	4.2216	5.7249	7.4254	5.9849	4.4409	5.8201	6.2803	5.353	5.8722	5.1273	4.6873	6.459	8.5959
GCNT3	3.1787	11.8841	9.4392	6.1125	7.1432	5.196	3.1442	2.0618	7.8502	7.5021	4.4189	8.6415	4.1089	2.3631	9.6306	9.6863	4.6529	0.5141	5.9212	6.0198	3.382	1.761	1.6657	5.132	3.9799	7.2132	3.9024	8.8898	8.2518	6.7929	9.6258	3.6637	5.5862	3.9531	4.7732	1.1068	6.7769	5.6938	5.0912	6.8099	4.1781	4.1268	5.0856	6.7137	3.8026	5.8877	6.1637	4.8842	6.54
GCNT2	8.3868	8.5176	9.5729	8.0138	8.5965	9.7946	10.1992	6.9203	9.9481	8.8557	8.8408	8.5617	10.7456	9.0025	7.0412	8.6106	8.8175	5.2572	6.854	9.3365	7.9871	5.1898	8.8534	8.86	11.6411	8.857	10.4384	10.3728	10.0715	8.5764	4.8844	6.2334	9.0535	10.2783	8.4661	10.0654	9.4763	9.2729	8.8436	9.2	8.0857	7.9874	8.187	6.6132	8.2462	9.5777	4.0668	8.792	9.1282
C14orf135	8.8991	9.0407	7.9049	9.7554	8.8891	8.8411	8.4016	9.6324	8.9124	9.1356	9.1789	9.3147	8.8517	8.6504	9.1452	9.2274	9.1749	9.556	9.2291	9.174	8.4501	9.8007	10.0607	9.4167	9.0935	9.395	9.8126	8.9092	9.3108	9.4784	8.8353	8.7264	8.3782	8.6012	9.3466	9.5545	8.4175	8.5912	9.0674	9.6076	9.3629	9.7624	9.4218	9.1088	8.8175	7.9611	9.7131	9.5956	8.7734
LOC440957	7.9566	7.3945	7.9597	6.2679	6.4388	7.5516	8.6376	6.0463	6.7898	5.4194	6.3674	6.5308	6.7057	7.1905	6.2914	6.4169	7.5348	7.1826	6.4543	6.4501	6.5416	7.0711	7.1488	6.8821	6.6204	6.7461	6.8738	6.1221	6.9055	6.6009	6.3675	6.2775	6.6879	6.8156	5.9014	7.8418	7.0177	6.3212	6.6796	6.4268	6.2225	7.269	5.7559	6.0576	7.2995	8.5826	5.2449	6.2996	5.3492
C14orf132	8.7334	6.5534	4.4626	9.6015	8.3109	6.7439	8.6395	7.8661	8.3779	7.8254	6.8542	8.7691	6.9067	6.3398	8.0907	8.5456	2.9077	9.2841	8.3126	7.7155	8.5217	8.9401	8.9633	8.0488	6.9471	7.6167	4.2931	6.9572	7.3457	9.5854	7.3682	6.7969	6.9824	6.5853	10.1347	6.7276	6.2336	7.3173	9.8278	9.8536	6.7178	9.084	9.5719	8.8991	7.1467	6.7182	7.8828	9.0442	10.6216
ZNF165	6.203	5.9563	6.0196	5.7923	5.498	7.2938	5.5564	5.5064	6.5745	5.6489	6.5277	6.6148	5.9709	5.0773	7.123	6.0277	5.2537	6.0279	8.564	5.9751	5.583	7.1355	7.2777	7.7386	7.519	6.4946	7.1678	5.9817	6.7755	5.7545	6.5154	8.4387	6.0599	6.3598	5.8459	3.8917	5.5652	6.0904	6.5161	5.6448	5.4688	6.5771	5.6075	5.4063	5.9336	6.1714	6.2927	6.2767	6.698
LPCAT4	10.0526	10.5862	9.9339	9.6759	9.9102	8.8535	8.6546	9.8374	8.469	10.8659	11.1865	9.4561	9.3755	9.8603	9.5377	9.2295	9.7591	8.6314	9.3558	8.6109	10.0916	8.6341	8.6398	9.0074	9.3225	10.167	10.4918	9.2318	8.7418	9.0389	9.8481	8.427	8.9618	10.0915	8.9214	9.2253	10.0923	10.2043	9.2881	8.4638	9.9015	9.0218	7.9731	9.7319	9.5365	9.882	9.5632	9.3582	8.0917
LPCAT2	9.9522	9.3881	9.6448	11.4414	9.3096	9.6842	8.8937	9.5473	9.5506	11.1867	9.5893	10.1078	9.2268	9.4389	9.9451	9.6072	9.4323	9.8179	9.9963	8.3144	8.9275	10.3774	7.1923	8.418	10.343	9.2419	8.4481	10.3002	9.9675	9.9507	9.1947	8.8454	8.802	9.7954	10.7656	8.7754	10.46	9.0016	9.3152	9.4546	9.6448	10.2541	9.714	11.4108	8.8048	10.3737	11.589	10.7041	8.444
LPCAT3	12.8198	11.277	11.1254	11.5708	10.0687	10.9524	9.103	10.5895	9.8498	11.8532	10.3406	11.6094	11.4012	11.9449	9.8185	10.1921	10.6215	11.3201	10.7725	10.167	11.0509	10.0081	10.9643	10.6717	10.5515	10.5068	10.0769	11.2434	10.7249	12.056	11.4924	10.1186	10.1585	10.3096	11.5303	11.8807	11.1725	10.5639	10.5048	10.7953	10.3886	11.4076	10.6881	11.0372	12.4015	10.5536	11.0902	10.9169	10.2488
LPCAT1	10.3458	10.3106	9.5783	12.0206	10.0977	9.8074	9.5876	11.9417	11.22	11.3173	10.3477	11.0416	10.889	10.9998	10.4744	13.4982	10.2345	13.01	11.1223	9.5151	10.5634	11.6088	13.18	12.8667	10.2246	11.0224	9.3922	11.108	9.685	10.0681	10.1848	10.1902	13.7088	10.8655	11.747	10.3595	11.2967	12.3638	12.9464	12.2285	10.5065	11.003	11.1881	11.909	10.3104	10.8954	11.9849	12.7779	10.902
SPNS1	10.2792	10.1114	10.0623	9.6221	9.8961	9.7739	10.3263	10.6475	9.1739	10.8158	10.5182	9.7412	10.5746	9.9103	9.7688	9.9531	9.5433	10.2853	11.7733	9.7811	10.6237	10.6482	9.9301	11.0837	11.0345	10.4244	9.8253	9.9791	9.6087	9.2923	10.5279	10.1846	10.3025	10.4319	10.0653	8.5909	10.632	10.1646	10.6958	9.9905	9.3372	10.9508	10.4867	10.8069	10.3969	10.4617	10.7148	10.4118	9.2392
KRT20	0	4.6881	1.9464	0	5.2031	0.8419	0.6066	0.6128	0.4724	3.684	0.5108	1.9087	3.8078	3.2157	0.4777	0	0	0	0	1.1716	1.9232	3.9706	1.1645	3.7128	0.8139	0	0	1.5885	0.704	2.9537	1.0544	0	0.4314	1.188	0.5913	0	0	6.2047	0	7.0297	0.9904	0	1.3476	1.0068	1.485	0	0	0	0
MID1IP1	8.6656	9.8239	10.3825	9.4311	10.5793	10.4256	9.9807	9.8441	9.4375	9.662	10.3967	9.8601	10.2115	10.7104	9.6292	10.7493	10.6347	8.4666	11.3017	10.2861	10.3415	9.338	9.1872	10.1827	9.2061	9.3421	10.0526	9.4479	9.3572	9.9026	8.629	9.8014	10.4289	10.0926	9.0091	9.3732	10.6496	10.3126	10.1835	10.2899	10.2733	9.3706	8.9066	9.6999	10.9435	10.2432	10.0705	9.8178	9.6469
TAS2R42	0	0.9146	0	0	0	0	0	0	1.1126	0	0	0.6332	0	0	0	0	0.5505	0	0	0	0	0	0	0.8131	0	0	0	0	0	0.402	1.0544	0	0	0.5121	0	0	0	0	0	0.8233	0	0.4415	0	0	0	0	0.5363	0.9414	0.3474
PIGA	8.284	8.1004	8.7655	8.4268	8.8589	9.245	8.509	8.613	8.5278	9.0684	8.7398	9.0315	8.7595	9.1676	8.7297	8.8836	8.88	7.7428	10.021	8.7822	8.4254	8.928	8.8504	8.722	8.2718	8.262	8.8591	9.6915	8.4413	9.1327	8.3159	9.371	8.2169	8.0439	8.8519	8.9026	9.6747	8.6059	9.1867	8.7392	8.6961	9.0687	8.1298	8.0875	9.6514	8.432	8.3189	8.3665	8.1972
PIGB	8.4678	7.4122	6.8332	7.6001	7.8979	8.1686	8.261	7.21	8.0987	7.6786	7.327	8.1449	7.5339	8.7912	7.9894	8.0437	7.5304	7.5373	8.1177	8.1183	7.4434	7.6227	6.9872	6.9234	8.2689	7.2839	8.8688	8.2582	7.6588	8.459	6.7287	7.8721	7.8306	8.0351	8.004	8.0494	7.2605	7.4507	7.6498	7.3031	8.1479	8.1856	7.5591	7.5594	7.7229	7.7229	7.1498	7.8015	6.8146
PIGC	9.92	9.9087	9.0413	8.7269	9.6401	10.3805	11.6547	9.0242	9.0735	8.6221	9.1978	9.9893	9.1314	9.2056	9.7881	9.2336	9.4401	10.023	9.9988	9.3887	9.5415	9.9836	9.6028	10.0945	9.7213	8.9543	10.4582	10.177	11.1372	9.6772	8.8706	10.2147	8.4957	10.4048	9.8232	10.95	9.4863	9.2233	9.9144	9.8751	9.5518	10.0708	9.2273	9.1908	10.2227	9.6893	9.3969	9.6219	10.2002
PIGF	9.4808	8.3341	8.7753	8.23	7.4082	9.8682	9.9928	7.9	7.7058	8.6737	8.3335	8.7755	8.793	8.169	7.8171	7.9305	9.0734	8.1354	8.6793	7.5524	7.3166	9.1671	7.7098	8.3932	9.2671	9.1191	9.1368	8.7807	9.8243	8.3796	8.5785	7.2428	7.5355	8.4828	8.6116	7.6394	8.6396	7.1603	10.3497	8.7139	8.6899	8.2099	7.4274	8.4724	8.9684	8.6619	8.2929	7.8145	7.7791
CALCRL	9.6556	8.4535	7.1047	8.5944	7.5698	9.0257	8.9189	8.7576	8.6059	6.6995	7.7201	9.6287	9.2095	8.6784	8.3487	10.016	7.7178	8.6063	7.9328	8.5236	9.6217	8.703	7.724	8.8741	9.4785	7.8562	9.7995	9.5695	9.6773	9.6806	7.3469	8.6463	8.9332	8.9889	10.5818	10.4855	9.3874	9.6381	11.1829	9.3891	8.6233	10.1474	9.8848	7.5718	8.1452	8.3343	5.9065	9.275	8.0179
PIGH	8.7214	8.4747	8.0906	8.3184	7.8508	9.326	8.6574	7.6391	7.1761	8.6365	7.2853	8.3084	8.1939	7.4291	8.8691	8.0239	8.7481	8.9009	8.2642	7.5991	6.9907	9.3176	7.3829	8.4324	7.7111	8.2894	8.9465	8.035	8.3354	8.4636	8.2285	7.7623	7.5766	8.3491	8.2968	8.9803	7.9323	7.6347	8.0903	9.4466	9.1029	8.5278	7.6287	8.3012	8.9878	7.5776	8.76	8.6332	7.372
TBC1D3	5.9269	7.5507	8.1082	6.9449	7.8164	7.8855	8.2307	7.8179	7.5709	7.9465	8.3559	7.3913	8.0682	8.8807	7.0826	7.6737	8.6876	8.9314	8.7455	7.6992	7.4465	7.735	9.2034	7.9955	8.1917	6.1427	9.2043	7.1183	8.0832	6.8922	8.1358	8.8162	6.8781	8.9814	7.2362	7.506	7.5411	8.0527	7.7215	6.8186	7.9877	6.8616	7.2888	8.4017	7.496	8.8297	8.3327	6.5469	8.0662
MGC70857	8.9436	9.6896	10.0443	7.6556	8.7243	9.5351	9.5122	8.3199	8.766	8.8769	9.3284	8.7691	8.7573	8.1835	8.1317	8.3875	8.8758	9.7333	9.0255	8.2346	8.7494	8.6065	8.8051	10.1417	7.4126	8.5688	8.5207	7.9951	8.7671	7.7021	9.2326	8.8986	9.5921	8.7485	7.6114	7.9866	8.7937	9.4392	9.0413	8.893	8.516	7.9874	9.3104	8.5908	8.7492	9.3175	9.5777	8.1498	8.5979
PIGK	9.7061	9.4999	8.5626	9.5704	8.351	8.9652	10.2959	9.3968	8.8712	9.6441	8.9239	9.9971	9.0803	8.8592	9.2687	9.6658	8.0185	9.9555	9.101	9.1508	9.0196	10.2526	8.4984	9.4286	9.5792	9.5916	8.7129	10.2291	9.1523	9.0934	9.0089	9.1798	9.4361	8.543	9.9453	9.2391	9.0093	8.3778	9.1529	9.7562	9.3513	9.9579	9.5252	9.6876	8.7612	9.0066	9.4368	9.6428	9.0128
PIGL	5.1507	5.5277	6.8741	6.2179	5.8192	6.0866	7.058	5.6651	6.4686	5.3767	5.484	5.7071	6.5138	5.3792	6.4026	6.6201	5.0468	6.3484	6.6933	6.5563	6.1388	5.7154	5.6269	7.3884	6.6259	4.5477	5.9687	5.9917	4.5246	4.8395	5.3036	5.5614	6.7358	5.218	5.3936	6.01	6.659	6.0414	5.729	5.4998	6.2724	5.5603	5.8361	6.0901	6.6587	7.8133	6.217	5.6106	5.1968
PIGM	8.846	8.8982	8.5762	7.5384	8.8708	8.2873	9.1946	7.8296	8.6566	7.6618	8.1166	8.6593	8.4967	9.0962	8.1987	8.6971	8.6475	8.65	8.6394	9.2242	8.6576	9.4179	8.3905	8.7565	9.0632	8.6537	8.8609	9.0633	9.5019	8.6336	8.892	8.8571	8.7149	9.6576	8.8231	9.4418	8.2015	8.6792	8.7616	8.9012	8.1999	9.4896	8.2639	7.8589	9.1591	8.6068	7.9966	7.7604	8.8027
PIGN	8.9736	9.3631	8.9516	8.4719	9.1945	10.0314	10.3379	9.3343	8.6854	8.7064	8.747	9.4101	7.7779	9.7374	8.1832	9.341	10.1956	8.496	8.8232	9.3356	9.4702	10.2314	9.7268	7.9551	9.604	8.259	9.3452	8.9104	10.2505	10.3075	8.9528	9.7413	9.2145	10.0398	9.8224	8.7014	8.9123	9.3233	8.8396	10.0093	9.5301	9.6986	8.7095	9.6105	9.1763	9.7338	8.4247	8.7602	9.4441
PIGO	11.7557	11.4306	10.2762	9.0543	11.1537	9.6398	9.2502	10.1418	9.2935	9.7597	10.59	9.6555	10.8102	9.5869	8.91	9.4728	9.4545	10.0981	8.8304	9.0902	10.9255	9.5354	10.5004	10.3837	10.6747	9.3517	10.5365	11.1056	10.7667	11.2116	9.0853	9.1994	10.2074	10.9176	9.4815	9.7255	9.3737	9.9802	9.599	10.0705	10.9548	10.1157	9.7998	9.1504	10.3323	10.8954	9.3278	9.457	9.7399
PIGP	7.9228	7.9792	7.4072	7.7018	7.3037	8.6163	7.6932	7.5852	7.3822	8.2781	8.0137	8.2637	7.124	8.1835	7.2638	7.8629	7.4682	7.9814	8.6263	6.6372	7.0547	9.4485	6.76	8.6382	9.1114	8.1014	8.6495	8.4916	9.0396	8.1187	7.8376	7.6632	7.3084	7.9149	8.4284	7.4432	7.8489	7.5435	7.7217	7.578	7.9388	9.1188	7.1715	8.4228	7.7609	8.6509	8.0292	7.8263	7.3297
C20orf185	0	0	0	0	0	0	0	0	0	0	0	0	0	0	0	0	0	0	0	0	0	0	0	0	0	0	0	0	0	0	0	0	0	0	0	0	0	0	0	0	0	0	0	0	0	0	0	0	0
C20orf186	0	0	0	0	0.5126	0	0	0	0	0.6994	0.8872	1.4076	0.7226	0	1.5668	0.5168	0	0	0.9283	0.5033	0.432	0	0	1.0946	0	0	0	0	0	0.402	0.6214	0	0	0	1.821	0	0	0	0.9736	0	0	0.4415	0	0	0.4434	0	0	0.5462	1.3973
PIGS	11.7123	11.1714	11.4268	9.541	11.3483	10.619	10.9077	10.9323	9.8606	11.2794	10.7061	10.7919	11.0809	11.5846	9.4235	10.15	11.3961	10.8573	9.7202	10.9987	11.4226	10.1497	10.5182	10.0001	11.7736	10.1322	11.1416	11.2591	11.3703	11.0737	10.5998	10.308	10.7979	11.0007	10.7299	11.8372	11.0638	10.5001	11.0524	11.0685	11.8152	11.434	10.2384	11.2711	11.4487	10.9233	10.4362	10.82	10.68
ILKAP	8.3618	9.5518	8.7283	8.9005	9.1935	9.1785	10.9084	9.0139	9.363	8.7193	8.6738	8.4342	8.7508	9.1103	9.9173	8.8382	9.5586	9.4479	8.9392	9.0131	8.2855	9.3425	9.0763	9.2793	8.8463	9.3449	8.5745	8.8004	8.9341	8.4927	9.565	9.3628	8.4037	9.0815	8.3788	9.3956	9.1505	8.9433	8.5688	9.2066	8.8531	8.1902	8.979	8.5112	9.4545	9.1673	9.417	9.1045	9.3291
PIGU	10.0588	9.4857	10.0946	8.7358	9.206	9.8765	10.3174	9.3117	8.7556	10.3434	9.8473	9.2032	9.7836	8.9296	9.0166	8.6545	8.6136	9.7847	9.843	9.1792	9.6639	10.0772	9.2562	10.0427	9.8695	9.0606	9.941	9.5626	9.7654	9.4058	9.7782	10.0874	9.3715	9.8282	9.6087	8.5001	9.1179	9.2247	9.0457	9.0594	9.2875	9.9354	9.4926	9.9611	9.7058	9.9777	10.8175	9.6528	8.9161
PIGV	8.8532	9.0743	8.1798	8.4719	8.1271	8.537	8.74	8.0003	8.0321	8.6934	8.0831	8.1225	8.5096	8.2019	8.3982	8.4023	8.2952	8.8358	8.6147	7.5028	8.534	10.012	9.0092	8.7438	8.5638	7.9572	8.0963	8.5955	8.8907	7.9732	8.4407	8.1939	8.2586	8.7414	8.3477	7.9399	8.701	7.6886	8.4586	8.0621	8.8178	8.8477	7.9671	8.7481	8.5461	8.6275	8.9602	8.6488	8.0179
PIGW	7.4587	9.3785	9.0007	7.2667	9.3018	7.6459	7.9857	8.2812	7.6862	7.2055	8.5664	8.2164	8.1423	7.8233	7.5136	7.3061	8.3901	9.2172	7.54	8.348	7.769	7.85	8.0111	8.1618	8.5839	7.6573	9.0875	8.9923	8.4439	8.2279	8.4496	8.7152	7.1997	8.4773	7.3499	9.2057	8.353	8.7356	7.9049	8.1051	9.1498	8.922	7.0756	7.862	8.3031	8.9929	7.821	7.8116	7.1141
PIGX	9.857	10.8475	10.6439	9.4118	10.7506	10.8406	8.9769	9.2603	9.5816	10.3337	11.2009	10.4947	10.5366	10.9472	10.4188	8.3764	11.7366	9.7348	11.0256	9.7874	11.906	9.69	9.2153	10.247	10.8063	9.7269	10.8987	10.7674	11.0717	9.383	9.949	11.7182	8.1064	10.7432	9.2466	10.3958	11.4049	10.7061	10.9285	11.4863	9.902	10.5405	9.9028	9.538	11.5357	12.331	10.6742	8.173	9.8007
PIGY	10.6557	10.6206	10.7182	10.6611	10.9313	11.8494	12.0412	9.7891	9.9509	10.2578	10.8965	10.5079	10.7629	10.4494	11.8873	10.3899	10.5379	10.3085	10.4514	10.5394	10.2828	10.4372	9.9369	10.2702	10.4236	9.9726	10.5755	10.6469	10.8047	10.8777	9.3775	10.3091	10.1751	10.2015	10.6998	10.8371	11.0702	9.9109	11.0403	10.8302	10.3316	10.8479	9.9059	10.2069	10.9305	10.7999	9.7147	10.5256	10.3274
PIGZ	5.8713	7.0246	7.0397	6.6534	5.9642	6.8014	5.2719	6.0112	7.2117	7.6484	7.6818	7.2212	6.7587	7.7022	7.3181	5.4337	6.9663	7.035	8.907	6.0382	8.199	4.5976	5.1093	7.3319	6.2769	7.3125	7.3089	7.5398	8.4646	6.2815	4.5282	7.1498	6.2596	8.9397	6.5811	5.8169	9.0918	6.2904	7.2293	6.2338	7.7643	6.6669	6.4514	7.5603	7.7465	7.8841	7.6633	5.0132	5.4059
KRT25	0	0	0	0	0	0	0	0	0	0	0	0	0	0	0	0	0	2.4008	0	0	0	0	0	0	0	0	0	0	0	0	0	0.5528	0	0	0	0	0.5387	0	0	0.4697	0	0	0	0	0	0	0	0	0
TMEM80	6.1302	7.5388	6.7264	7.7611	7.2602	7.5877	7.5991	6.836	7.5195	7.0099	7.9679	7.7467	7.2831	8.2361	7.3605	7.2377	6.9525	7.3009	7.9461	7.1762	7.0958	7.996	8.325	6.8109	6.1364	6.6688	7.6881	7.5706	7.283	6.6104	8.7581	8.3711	6.6044	8.2026	7.4702	6.6797	7.0377	8.0649	7.9618	6.9148	6.4015	6.4673	7.3551	8.4185	6.425	8.0116	6.7984	6.2655	8.1217
NDFIP2	10.8227	10.2945	9.1331	10.1889	9.0015	11.1747	10.9544	10.261	9.6126	11.6388	10.1509	10.1307	9.79	9.5838	10.6146	9.7028	9.4978	9.0859	10.9898	10.1722	9.1063	11.2932	11.5653	9.337	9.9385	8.8297	10.6183	10.1421	10.9263	10.0437	10.4119	10.1873	8.6413	8.5131	10.8828	9.5209	8.6916	9.83	9.3807	10.4826	10.373	9.3596	10.0154	11.1216	10.0548	9.6521	10.9859	9.5422	9.9316
ELAC1	6.0065	6.9019	5.5861	6.2768	6.2721	6.5981	6.9985	6.5222	6.4125	6.316	7.1265	7.3135	6.859	7.8552	5.9093	6.4528	7.6191	6.6156	6.1309	7.1013	7.2236	8.1683	7.1856	6.5319	7.0056	6.1544	7.3961	6.5751	7.004	7.4797	6.8154	7.0389	5.9292	7.4916	7.3243	6.1546	7.2171	6.9521	7.2805	7.7259	7.207	7.3911	6.2429	7.6025	7.4407	6.9049	5.84	6.6284	7.0855
ANKLE1	1.7231	4.6377	4.7572	3.5763	6.0596	7.1798	2.9627	4.0768	4.2344	4.0527	4.5555	4.3025	7.5159	5.0766	4.3663	4.8582	5.433	7.1036	6.0341	5.9726	4.7774	3.4461	4.9138	7.0767	6.6642	4.2411	5.7049	2.0745	2.7358	3.3214	4.5046	4.7873	4.7559	5.5288	3.4768	5.1066	4.8223	6.137	3.8248	4.1643	6.2663	2.304	4.9953	2.7118	4.3527	4.7479	1.4859	5.6508	3.9183
OR52R1	0	0	0	0	0	0	0	0	0	0	0	0	0	0	0	0	0	0	0	0	0	0	0	0	0	0	0	0	0	0	0	0	0	0	0	0	0	0	0	0	0	0	0	0	0	0	0	0	0
OR10A7	0	0	0	0	0	0	0	0	0	0	0	0	0	0	0	0	0	0	0	0	0	0	0	0	0	0	0	0	0	0	0	0	0	0	0	0	0	0	0	0	0	0	0	0	0	0	0	0	0
ALPP	0	0.9146	0	0.5232	0	0	0	0	3.5666	1.8054	0.5108	0	0	1.1658	3.9923	2.1527	0	1.1918	2.2054	0.5033	0.7639	2.3494	11.4452	5.3618	2.4718	2.2422	0.6612	1.7693	4.2662	0	0.8541	0.9514	0.4314	0	3.972	1.1068	1.2377	1.4287	4.4726	2.3875	0.4102	2.078	0	2.4704	0.4434	0	1.2331	3.5341	3.5045
RHPN1	6.1768	7.0344	7.3828	6.276	8.048	9.0785	8.1165	6.5238	7.5347	9.3102	7.5143	6.328	8.8456	9.0552	7.5802	9.0465	6.5745	9.0455	7.8506	8.0538	5.7187	7.6707	7.8709	9.2428	6.1823	9.1036	8.7029	6.7468	7.0426	2.762	8.8216	7.6993	8.9798	8.3828	6.2086	4.8991	8.6303	8.8617	7.2477	7.4881	6.0964	5.4816	8.0196	7.1932	7.5774	8.2176	8.6517	6.5326	7.9011
INPPL1	9.6286	10.8266	9.4407	10.7973	10.8466	9.8358	9.0124	10.8249	11.0556	11.0461	11.1245	10.2576	10.9086	11.0607	10.3785	11.5831	10.4592	12.3578	10.206	10.9231	10.4255	10.7265	12.9764	11.444	10.5336	11.1644	11.1983	9.5542	9.7602	10.4173	10.9344	10.7487	11.7627	10.9667	10.4682	9.997	12.1587	10.8216	11.1429	10.9091	10.8507	10.2319	11.2574	11.3351	9.788	10.3336	9.7193	10.5942	10.4355
OLR1	8.6737	8.9062	5.815	10.1616	6.9427	6.2075	8.1487	10.8084	6.8875	9.9326	6.6618	7.8673	9.5076	7.4723	7.0793	9.5202	3.945	5.8564	5.2315	8.6683	8.1016	8.0379	13.6985	7.719	7.206	7.1515	5.7368	7.9815	9.0904	9.3858	6.4586	9.2818	9.4986	7.5616	9.9855	8.4629	5.4449	6.4937	9.4499	8.3459	6.7223	8.192	8.1351	7.5946	7.3028	6.9243	7.2885	9.0839	7.3659
RHPN2	9.3596	7.5727	8.5254	8.1241	9.129	8.9698	9.3781	8.3176	11.7161	9.1097	8.3524	7.1047	8.0778	5.6768	8.5479	7.9758	5.8844	6.4926	8.0652	9.626	8.7634	9.2702	13.2838	9.3901	9.4515	9.7045	10.5461	8.1149	9.3981	7.6102	8.2266	9.4415	8.06	8.0157	8.6719	6.9185	8.5541	8.4069	7.1269	7.198	7.847	7.2824	8.3955	7.7069	7.4761	7.5148	7.902	7.2474	8.5557
SRRM1	10.5389	11.1474	10.5951	11.289	10.9821	10.2462	10.0378	10.859	11.4657	10.6482	10.661	11.162	11.1861	11.0805	10.7572	10.5781	10.6614	11.1009	11.0975	11.3681	10.6468	11.0736	12.1788	11.0436	10.9709	10.7984	11.0913	10.4373	10.3238	11.4663	12.3643	11.3457	11.2036	10.5614	10.5538	10.7403	10.4743	11.0575	10.7368	10.669	10.8843	11.175	10.8024	10.3977	10.2626	10.724	11.1276	10.4474	11.6172
ITGAD	0	4.5855	0	2.9178	1.6476	1.13	0	2.0618	1.5544	0	1.4325	4.3422	5.3456	4.4953	1.1227	1.6572	0.5505	1.8354	2.0567	1.4169	3.1745	2.5308	2.2401	2.2585	1.8689	2.039	3.0973	1.7693	3.9512	3.3214	1.0544	1.5198	1.7821	2.612	3.541	2.1573	0.9302	3.0587	5.4397	3.1827	1.4029	2.4994	2.4943	2.3327	4.6293	1.7762	2.6787	2.5998	0.8616
MGST2	9.3797	9.4963	9.5456	9.1562	9.2112	10.452	9.8787	9.2478	8.9501	9.8365	9.1852	8.9679	8.3113	9.5387	8.8437	9.1529	9.8792	8.4114	9.8444	9.2161	9.3626	9.6229	6.3793	8.6021	9.1695	8.7998	9.9247	9.3394	9.488	9.2884	8.6349	8.2167	8.6438	9.3127	9.5298	9.0605	9.3884	8.5742	9.4089	9.295	9.1481	10.0367	8.3185	9.3808	9.8889	10.0299	8.8519	9.1093	8.2614
SRRM2	11.8387	12.515	12.7661	13.6042	13.4319	12.0292	11.4599	13.1237	13.4457	13.3596	13.8798	13.6166	13.2954	14.1478	13.053	12.9734	12.9635	13.5775	12.9483	13.4595	13.6962	12.4162	13.7698	13.5123	13.6766	13.3167	13.8872	12.179	12.1096	12.7218	14.4593	12.977	13.1637	13.3655	12.8319	11.8413	13.8398	13.5478	13.2362	12.192	12.325	12.7395	13.8749	13.4148	12.2031	13.1503	13.4374	12.4884	13.346
RAET1L	3.6447	8.3711	9.1684	3.9057	8.7008	7.6488	0.6066	3.2429	0.8277	7.9139	7.2582	6.6621	7.09	2.4749	8.0007	0.5168	7.1521	3.0492	5.7861	4.6077	6.5736	3.2004	0	4.1107	4.6143	6.0373	2.9958	7.0076	6.2088	6.9054	7.592	9.3213	0	5.502	6.1583	2.7587	6.0876	7.1612	6.2872	7.6789	8.6173	6.5338	3.0372	7.8143	7.3545	6.751	6.0209	2.7054	4.5939
SRRM4	0	2.1826	0	0	0.89	0	0	0	0.4724	0	0	1.0717	0.7226	1.4103	0	1.4454	0	1.651	0	0.8759	1.6297	2.7661	0	1.33	0.4635	0.6977	0	0.8504	0	0	0.3439	0.5528	0.4314	1.4354	1.0096	0	0.5387	0	1.6998	1.3443	0.7293	1.0525	1.0214	1.0068	2.3098	1.3878	0	1.5063	2.4931
ITGAE	8.7412	8.6538	9.5504	7.3996	8.2835	9.9581	9.9582	8.9566	8.5293	7.4046	8.5808	8.2637	9.1347	9.7843	8.551	8.2163	8.3476	8.5726	6.9676	8.146	8.0127	8.4207	6.3412	8.8845	8.5198	8.466	7.6385	8.6252	8.6856	7.842	7.0717	7.9784	9.6651	8.6402	8.5149	9.7136	8.4792	8.258	8.4076	8.9879	9.3992	8.4633	8.1245	8.2081	9.6048	9.073	7.6569	9.3653	8.5651
PDK1	9.5399	10.544	9.5695	9.3676	10.0031	12.038	12.1841	8.996	10.6674	9.8047	10.9017	10.8998	10.4508	9.1114	10.1464	9.7272	10.9077	9.1514	9.9102	9.5589	8.7587	10.451	9.7618	10.4938	9.8607	9.7205	9.412	10.5291	10.969	10.9359	9.3438	9.4482	8.2536	9.3816	10.6106	11.1883	10.439	10.0639	8.8202	10.1469	11.4156	9.448	10.9809	9.5182	9.5386	10.0825	9.4928	9.6773	10.2591
SEPX1	9.0787	8.8297	9.7132	9.7169	8.9687	11.0087	10.6756	9.6582	9.4049	9.3753	10.0734	9.4584	9.2143	9.4345	11.1057	10.8028	8.8528	8.0691	9.3104	8.2799	9.0418	10.2457	7.1769	10.7741	9.6352	10.5672	9.1612	9.8404	9.9971	8.2765	10.0473	8.4309	9.4762	9.3724	9.0784	9.4128	9.3568	9.5212	9.5534	9.3724	8.2646	9.7177	8.477	10.4626	10.5827	10.4289	11.2127	9.4379	8.242
PDK3	8.1676	8.6153	7.4811	8.1796	7.9393	9.0539	9.4788	8.2589	8.3507	8.7572	8.2793	8.3095	7.9046	8.383	8.1735	7.4266	8.4736	9.0549	8.4344	7.7745	7.8122	8.435	5.6449	9.3925	7.5415	8.7856	7.3194	7.3821	8.0057	8.0417	6.4138	7.9128	7.4502	7.597	8.4241	9.4679	7.9763	7.6567	7.8131	8.2561	8.7322	8.7659	8.0591	7.3487	10.1159	7.3602	7.497	8.1638	7.9638
PDK2	8.9736	9.8531	8.1798	9.1351	9.4508	9.7354	5.8045	8.8465	9.0756	8.1381	9.1085	8.7246	8.4545	10.0116	9.1179	9.0512	9.399	10.4308	9.6359	8.7545	8.9693	9.9123	9.4129	9.2026	8.6843	7.9095	8.3993	8.6441	9.7664	8.1501	8.4574	8.6729	8.8177	8.821	9.0998	9.1773	8.1565	9.05	9.841	9.2401	9.2302	9.4242	9.5571	9.4344	9.6648	9.0291	8.9654	9.1249	9.4699
EBP	10.1953	10.5686	10.1128	10.1265	10.0514	11.8993	12.2055	10.2071	9.7707	11.1135	9.6653	10.7459	10.7897	10.1422	10.9378	9.1885	10.1126	9.4698	12.8096	9.4985	10.138	11.6994	9.2161	10.5762	9.587	9.2105	10.3979	9.2931	9.8455	10.0555	9.2544	10.8048	9.9799	9.8709	9.3843	10.8775	10.292	9.8973	9.0378	9.8968	9.851	10.4581	9.6321	10.2518	11.2631	10.8142	11.2827	10.1044	9.4458
PDK4	6.6762	6.3015	4.5749	6.9724	4.481	6.4814	7.5874	7.7432	8.9297	6.1343	6.7153	8.1866	8.1356	8.101	6.5965	9.2044	2.717	8.2924	4.3192	6.7309	6.8904	9.7393	7.9778	9.545	8.885	5.9529	5.6222	7.1932	6.8672	8.8205	6.0119	8.1777	9.8557	6.8427	9.4167	5.9304	4.323	7.4811	8.9774	8.2119	6.1903	7.363	8.2615	7.6716	4.6707	6.8952	5.0819	9.2501	6.4928
SUN3	0	1.4698	1.2792	1.8571	1.6476	0	1.3608	0	0.8277	1.5218	0.8872	1.4076	2.9073	0	6.0219	5.8331	0.5505	0.5141	0	0.5033	0.7639	0.4236	7.6832	0	0	0.6977	3.4441	1.1405	0	2.6184	0.8541	2.0937	7.1581	0	0	0	0	1.7031	0.4018	0.8233	0	1.2823	0	1.0068	2.594	2.7353	4.9196	0	0.3474
LNPEP	7.3812	7.3047	8.1089	8.6438	7.8074	7.8529	7.1617	8.2464	7.4381	7.7933	7.5075	8.4204	6.7236	8.7744	8.1417	8.1206	7.6813	7.3585	5.7258	7.4383	8.2788	8.0407	6.8817	6.5446	7.2676	7.7929	6.2368	9.5157	7.9146	8.0798	7.4122	7.4082	7.671	7.96	8.1935	8.2607	7.2713	6.8304	7.4964	7.9713	8.4557	8.0068	8.3324	7.1701	7.3827	7.8792	6.6831	8.7071	7.1274
MYO5C	7.7192	8.8505	8.988	7.0586	9.3078	8.9971	8.6056	4.0054	9.7855	9.1668	9.2909	8.2806	8.3731	9.2879	7.6911	8.9168	7.8294	7.4643	9.1119	8.965	7.3787	8.1177	7.9255	9.2895	9.2404	8.9203	9.2251	8.1035	7.2796	8.5952	7.1852	8.4124	9.5654	8.637	8.2531	5.8891	9.2125	9.2788	9.3572	8.0248	9.3998	7.0094	7.9291	7.3377	8.0876	8.4109	5.4915	7.9955	9.5697
ALPI	0	0	0	0	0	0	0	0	0	0	0	0	0	0	0	0	0	0	0	0	0	0	0	2.8189	0	0.6977	0.6612	0	0	0	0	0	0	0	0	0	0	0	0	0	0	0	0	0	0	0	0	0	0
ZNF292	8.4451	9.4514	9.2211	9.176	9.9185	9.4313	10.4714	9.1638	10.4588	9.6575	10.3382	9.8989	9.3397	9.789	9.4793	9.4048	9.4487	10.3158	8.8145	10.1293	9.7229	10.5672	9.8715	9.8731	11.0114	9.6328	9.7467	9.4952	10.1032	10.3364	9.0527	9.8504	8.6944	11.5448	9.7333	9.4889	9.5426	9.8861	9.3398	9.2474	9.6478	9.228	11.4813	9.873	8.5777	9.4584	9.5963	9.4636	10.3553
SEC61A1	14.0679	13.3811	13.0016	14.4383	13.9317	12.8395	13.4477	13.2948	12.867	13.2101	12.9658	13.8444	13.5268	12.7101	13.6974	13.4044	13.9466	13.1822	13.0121	13.8713	13.3872	13.4026	13.3173	13.6645	13.4878	13.4366	13.9448	12.9235	13.4031	13.8281	14.3001	13.4839	13.5308	13.7122	13.6675	13.5717	12.737	14.0883	13.5911	13.5875	13.2962	13.6641	13.2737	13.533	12.9541	13.157	13.4044	13.2896	13.364
SEC61A2	7.5668	7.258	7.3028	6.5638	7.877	7.4353	7.029	6.8559	8.1412	7.5573	7.331	6.4011	7.2596	7.9859	5.9874	6.2736	6.7718	7.6747	6.3658	7.115	7.2826	8.0526	7.9424	7.7406	5.9787	5.8914	6.8447	7.294	7.232	6.9195	7.3251	7.2484	6.7417	7.7934	6.4463	7.3252	6.9297	6.9967	6.7866	6.5596	8.1181	7.2989	6.9411	6.7967	6.7532	7.1756	6.431	6.2733	8.2074
ALPL	9.0063	8.4716	6.8386	10.0381	6.9123	6.5131	8.9158	7.5326	12.6961	8.5447	8.3784	8.854	9.9069	8.1097	8.8226	11.2162	7.261	10.5323	7.9328	8.2125	7.5793	8.6611	8.9242	11.5259	10.5804	8.9669	8.4884	10.6555	8.8618	8.127	9.4126	8.4542	9.6793	7.5681	10.0476	9.1423	8.5506	10.8892	11.6257	10.3481	11.2867	9.6653	10.4082	10.3644	8.4425	9.1324	5.6461	11.2823	9.389
PTGS2	13.2718	7.2677	7.3133	9.0207	5.6208	7.5332	7.4901	6.7605	6.3156	12.0991	6.7327	12.0829	5.0382	7.1532	10.0337	11.2531	9.8055	12.9362	10.1091	11.2059	7.6157	8.8932	10.0645	9.0646	8.3375	7.6924	7.7083	11.0572	8.9779	10.7551	12.1463	6.8562	8.6687	4.2401	11.8264	7.3237	12.9083	9.1903	9.8196	9.4507	9.8098	9.4376	11.809	7.7515	6.3184	6.529	6.1546	11.1422	10.3588
PECR	5.6244	5.2874	6.24	7.4938	6.6124	7.8053	8.1277	7.1365	5.9698	6.0164	7.0147	5.5979	6.5938	6.7651	7.3428	7.4902	8.2246	6.7214	6.3303	6.2271	6.6105	7.477	6.3077	7.5515	7.6543	7.1196	7.8927	7.5614	8.2727	5.7466	6.637	7.5882	6.2398	7.8711	7.3181	7.1235	7.4802	7.0973	7.2662	6.8918	6.5148	6.5784	6.8506	4.8961	7.615	7.7306	6.127	7.5031	7.2724
DDHD2	9.8097	8.9035	9.7357	9.0388	10.2545	9.3185	8.2389	9.689	10.8617	8.8788	9.3586	9.8897	10.1722	9.7576	9.3272	9.8867	8.9495	9.3194	10.1487	9.6183	9.9167	10.1155	10.7378	10.8232	9.3437	9.4703	12.4483	9.5892	10.321	12.6748	8.9307	9.87	9.0545	9.999	10.0865	9.2959	9.5823	10.0745	9.5466	9.604	10.4121	9.8327	10.1153	8.9338	9.1064	10.8129	9.1076	9.2215	11.5027
TBC1D5	9.3469	10.2064	10.1119	9.4063	10.3195	10.4442	8.5255	9.4238	10.099	9.3888	9.7396	10.3384	10.0385	10.455	8.6822	10.2596	9.9039	10.4968	9.1614	10.0548	10.3329	10.0496	10.6795	10.5078	9.8956	9.626	10.066	9.8124	9.9864	10.2894	9.8401	9.6026	9.7656	9.9445	10.3268	10.2059	9.455	9.981	10.2679	9.6973	10.3466	9.8184	10.9418	9.9596	9.4853	9.1714	9.4637	9.6569	10.2359
NAPRT1	9.5354	10.1469	11.2343	10.0512	10.2022	10.7625	10.9112	10.3671	10.5111	12.246	11.4	10.6467	8.9817	8.4043	11.6233	8.4224	9.7262	10.1088	11.6225	9.5217	9.168	7.2073	9.5731	10.5719	9.5713	10.313	10.2188	9.688	10.8138	8.7915	11.4023	11.5958	9.4491	9.3127	8.8955	7.4716	10.2303	11.5401	10.0461	10.9776	9.4319	10.2684	10.1724	11.5338	9.995	10.7701	11.7943	7.2518	8.4818
MGST3	13.5281	10.4088	10.4187	9.636	8.7855	10.7532	12.4804	10.1041	9.5983	9.71	9.6122	9.7882	10.5604	9.1339	9.7688	10.816	9.6041	9.9247	11.3599	10.5293	9.6658	11.1878	11.499	10.5455	9.3479	9.9939	10.4854	10.4699	11.3126	9.9338	8.629	10.1343	9.6205	10.808	10.5034	10.9245	9.1665	10.0285	9.8273	10.0617	9.8704	10.6679	9.7831	10.9971	10.5101	10.2642	11.0072	9.8734	10.1506
ZYG11A	4.9504	7.0728	7.6132	3.9875	4.7332	6.6446	5.97	5.0334	8.4436	5.0363	4.9218	7.611	7.3421	3.2786	4.4722	5.9178	2.717	2.4008	4.9865	5.2381	6.4581	7.8606	7.1923	6.8821	2.8203	7.0055	5.2337	2.3262	1.5296	4.739	7.3008	7.3239	7.0933	2.1405	3.9247	3.5087	2.5802	3.7451	2.2794	5.3169	2.1006	6.9436	6.0642	3.26	4.6293	2.7353	4.761	5.0537	8.4563
ORC2L	8.5418	8.7985	9.1294	8.4378	9.1913	9.7029	9.7971	8.353	8.6159	8.1914	9.442	8.3993	9.4973	9.0348	8.7626	8.6759	9.6161	9.2378	8.5326	9.2911	10.2608	9.1366	9.4619	8.8612	9.1752	8.8781	9.1479	9.7096	9.7706	9.6177	9.4397	8.7687	8.414	9.2962	8.5523	9.3956	9.7713	9.6814	8.3377	8.8635	9.5606	10.4709	9.1098	8.1349	8.799	8.9698	8.4	8.8069	9.1063
RAB9BP1	0	0	0	0	0	0	0	0	0	0	0	0	0	0	0	0	0	0	0	0	0	0	0	0	0	0	0	0	0	0	0	0	0	0	0	0	0	0	0	0	0	0	0	0	0	0	0	0	0
OGFRL1	8.3917	9.0837	9.85	9.1384	9.2441	8.2596	9.5049	8.4674	8.0783	7.9653	8.6768	8.0005	8.4	8.2944	9.7112	8.4242	8.5999	8.1166	8.0869	9.7812	8.4224	9.2821	7.3239	6.5679	8.671	8.1746	7.5871	8.4705	10.252	10.2036	7.7447	8.5915	9.3776	8.3284	8.3875	8.4909	8.8011	8.5132	8.1948	8.8671	8.7165	8.2727	8.3688	8.8127	8.3908	9.1531	8.3649	8.3685	9.1519
PUF60	12.2777	12.3337	12.3291	11.8325	11.9628	12.4388	12.8088	12.0016	11.9058	12.4183	12.2154	11.5417	11.4586	11.947	12.4559	11.8639	12.2012	12.3379	11.5824	12.0728	11.3847	11.4406	11.6863	12.4604	11.2761	11.732	11.5953	11.6876	12.1591	11.0544	12.3979	12.0379	12.3215	11.2206	11.244	11.7301	11.4314	12.0865	11.5282	12.1142	12.0324	11.4149	12.2129	11.795	11.7683	11.4058	12.9591	11.7829	11.5424
SV2B	2.7557	8.8436	1.8062	5.5105	2.9683	6.192	4.5207	5.6801	6.9656	2.4241	3.4848	5.422	5.4566	10.5349	7.384	5.5038	6.9875	2.1456	1.4885	7.636	5.0645	5.2813	7.2226	3.1616	7.4381	4.1018	4.4926	4.1589	6.7624	8.8509	3.4542	4.3322	4.1192	8.4388	8.4599	3.648	2.8755	3.1532	5.7025	7.7606	3.3045	5.0849	9.0111	6.4395	3.2685	5.6295	7.6177	5.1125	7.7135
ZFAND1	9.9622	9.871	8.8325	8.6983	8.9918	10.01	10.2576	9.0788	9.8419	9.7271	9.6907	9.2639	8.6771	9.4075	10.7969	10.5931	8.4469	9.665	8.4988	9.26	8.586	9.4085	8.9987	9.5896	8.9725	9.0283	10.2591	9.5222	10.7755	9.2614	9.6516	9.7732	9.257	8.6138	9.5485	9.979	8.9927	9.3092	8.9145	9.5701	9.6335	8.6891	9.6754	9.3488	9.1055	9.3065	10.1122	9.9028	9.7771
MYO5B	8.7795	9.6329	10.5391	10.2393	10.5668	8.7878	8.6224	6.6809	9.3287	10.1109	10.3533	9.6417	9.4565	10.3967	9.6596	9.5193	11.3069	8.3987	9.1291	10.2335	9.5868	8.0948	11.179	10.1183	10.3076	10.516	8.6349	9.3041	8.5397	10.6407	9.639	10.2812	10.5424	10.1778	9.3667	5.2447	9.9804	10.3934	9.6079	10.4818	9.532	9.912	8.0619	10.0687	9.2386	9.9544	9.0426	8.7151	8.608
TMEM82	0	0	0	0.9063	0	0	0	0	0.8277	0	0	0	0	0	0	1.1969	0	0.5141	0	0	0	0	1.3515	0.8131	0	0.6977	0	0	0	0	0	0.5528	4.5424	0	0	0	0	0	0.4018	0	0	0	0	0	0	0	0	0	0
PECI	9.2844	9.9324	9.498	9.5093	8.6889	10.2377	10.2917	9.662	9.0421	8.1156	9.2571	9.2325	9.9147	8.2261	8.4477	9.1041	9.4791	9.4923	4.4139	6.3867	9.3325	10.377	8.7758	10.5264	9.2281	8.2264	9.4058	8.6193	9.2405	7.9091	9.0945	8.8366	9.7885	8.9233	8.6429	10.0052	9.4522	8.7863	9.6425	9.0563	9.026	7.5063	9.4087	8.8698	9.6814	8.9952	8.2156	9.9492	9.3778
OR11G2	0	0	0	0	0	0	0	0	0	0	0	0	0	0	0	0	0	0	0	0	0	0	0	0	0	0	0	0	0	0	0	0	0	0	0	0	0	0	0	0	0	0	0	0	0.4434	0	0	0	0
PPID	9.8097	9.6215	9.0137	9.3012	9.205	10.1469	10.381	9.3624	10.1192	9.2165	8.8972	8.8139	8.9191	9.6553	9.6735	9.6488	9.4526	8.907	8.5725	10.119	9.0888	9.8671	9.0359	9.4302	9.4662	9.233	9.3771	9.3259	9.4261	8.8649	9.3056	9.2052	10.0403	9.0984	9.2478	9.7431	8.8358	8.7733	9.3455	10.1998	8.9358	9.6363	9.1998	9.9712	10.099	9.2211	9.1889	9.4813	10.0732
PLVAP	10.6097	9.7035	9.0432	10.2335	9.361	9.8377	8.8421	10.7179	11.2092	9.0668	9.6401	11.4158	11.2476	9.8317	9.3299	10.9258	9.381	10.9968	10.5257	10.5841	10.9884	9.9199	7.7575	10.7775	10.3589	10.341	10.1038	9.6831	10.1661	10.4784	10.5852	11.3936	11.9435	11.7968	11.2014	10.0019	9.7773	9.4427	11.3975	10.0012	9.3564	11.248	10.982	11.0486	10.5001	10.1972	9.4982	10.3692	10.7657
SLC39A13	9.6679	8.734	8.5462	11.091	9.2071	9.0668	9.6989	10.1336	10.5069	11.1575	9.1905	9.3259	10.4312	9.7528	8.8548	10.3015	9.0079	11.5855	9.5121	10.0795	9.2034	9.2678	10.2115	9.197	10.0806	9.7635	8.9141	8.362	9.545	8.4901	9.6045	9.9167	10.0417	9.7745	9.8994	8.913	8.8415	8.9366	10.2217	9.1647	9.7554	9.6108	10.3644	10.8495	9.3801	8.9652	9.4093	9.587	9.6137
SLC39A10	9.4549	8.9168	8.2525	11.988	9.0672	9.7084	10.2851	8.4057	8.7453	9.3144	8.9514	9.4124	9.1661	9.1913	8.9217	9.8441	9.0105	10.1845	8.5501	9.3724	9.571	9.6732	11.2425	11.0722	9.2774	8.6267	9.4676	8.8947	9.9214	9.8514	8.6989	9.019	9.0469	8.9132	10.4677	9.9524	9.1744	9.1678	9.1217	9.5036	9.613	9.6161	10.4614	8.2398	9.0789	8.186	9.4236	9.7244	9.8623
SLC39A11	11.184	11.0423	10.4555	9.5753	10.0327	9.2497	8.347	9.5685	8.8532	10.7151	10.0077	9.431	9.7469	10.5321	8.4166	9.7374	10.8203	9.4931	8.6923	9.6183	9.6439	7.8962	10.149	9.3028	10.404	8.8743	9.5471	10.2106	9.601	10.8829	9.3833	9.3297	10.7464	9.9686	9.3067	9.7333	9.5539	9.4321	9.4949	9.4975	9.885	8.7777	9.4401	9.9338	10.4435	10.8174	9.1333	9.9778	10.151
LOC96610	16.8289	16.6314	14.1278	14.6087	12.9619	14.44	15.7423	14.957	17.309	16.3277	14.712	18.5987	17.5034	16.3331	12.2293	16.1617	12.3231	9.5443	9.6229	14.4315	15.2895	14.5555	15.7099	16.1073	14.2689	12.6184	11.9668	16.1037	15.7374	16.1671	14.7249	13.8247	13.882	16.561	16.446	17.4174	13.7027	14.7908	15.3144	17.2335	14.8954	16.0959	18.0686	16.4124	15.7288	14.7435	12.0047	16.7442	15.5135
SLC39A14	12.2514	10.4228	10.6319	11.7873	10.1619	10.6252	10.1221	12.1234	9.6666	11.6805	10.6798	10.5204	11.1993	10.7306	10.776	10.8187	11.0937	10.6592	10.0359	11.2441	11.5338	11.4654	10.6287	9.596	10.8558	9.8956	10.0407	11.1517	11.1894	10.6629	11.2271	11.2209	10.3475	10.3842	11.2385	11.5707	10.9357	11.9004	10.5077	10.7454	11.3631	11.3377	11.1398	10.5998	10.0938	9.4215	10.0326	10.3506	10.3396
SCN2B	5.4069	2.8469	1.4771	4.3695	2.1418	2.9515	0	3.3213	3.6131	2.4241	1.1855	4.038	3.8078	2.4749	2.864	5.531	1.2592	5.3204	1.2354	2.8606	4.727	3.656	2.6499	3.0993	4.0141	2.7218	2.1662	3.0403	3.6232	3.367	4.3869	2.5031	2.9299	2.8859	6.3764	2.7587	2.7836	2.7312	6.3957	4.3662	2.9218	4.0969	7.0137	3.6562	4.7109	1.3878	3.2562	3.8881	2.7483
CEP120	8.0659	8.2379	7.5813	8.2012	8.1748	8.0896	7.8904	8.0616	9.4843	8.5031	8.1363	9.0376	8.4941	9.0165	8.4782	9.1768	8.0416	8.8573	7.2157	9.2892	8.3943	10.279	8.6731	8.437	8.4958	8.1176	8.1505	8.3532	8.994	9.1044	8.3626	8.4211	8.0806	8.6752	9.0784	8.1537	7.8375	8.557	8.7912	8.2973	8.666	8.6753	9.1338	8.0741	7.6541	8.7518	8.2243	8.9372	9.2167
MTMR10	8.1816	9.6848	9.841	8.695	9.6823	7.6079	8.7205	9.4401	10.1506	8.5552	9.4979	9.8439	8.6579	10.9333	9.01	9.2458	9.3342	8.8805	8.9011	9.1155	9.2828	9.1712	10.1214	8.6936	8.5803	8.6001	8.2524	9.2865	8.7694	11.3019	8.6037	8.8996	8.694	9.3867	9.3564	8.5491	8.9355	9.5678	9.7425	9.5191	9.6097	8.7223	8.659	9.1642	8.358	8.8422	8.565	8.8078	9.9872
EIF1AX	10.1138	11.5811	10.4679	10.5569	10.956	11.2433	12.1092	10.6662	10.421	10.4392	10.7794	10.9831	10.5954	11.0953	11.2091	11.1128	10.8577	10.5356	11.8945	10.9794	10.3638	11.6788	9.7629	11.1304	10.0224	10.1346	11.0844	10.1395	11.0801	10.8463	9.6272	10.4244	10.0616	10.0943	10.6897	11.0655	10.5231	10.5884	10.5549	11.4249	10.2147	10.7061	10.291	9.9044	11.8646	9.8546	10.2825	10.2473	10.2446
EIF1AY	9.1709	0	4.6174	8.9331	8.4755	5.2571	9.1673	6.3287	9.5029	9.6203	0	7.5781	6.7929	0	8.5985	0	8.9522	4.7836	8.9458	8.2226	5.775	0	8.9829	0	0	6.0909	0.6612	2.3262	6.3378	6.9285	5.6359	9.2063	6.9982	6.946	8.2039	0	0	0	7.8295	0	9.0717	0	7.309	6.9617	6.1459	5.532	8.5548	8.8275	0
NTRK2	10.757	13.3012	13.3291	6.0472	14.0851	13.9406	7.0693	4.633	6.0379	11.7425	14.0101	12.0318	11.2664	15.1209	8.8778	6.787	13.9514	8.7821	11.2728	11.1473	14.9943	5.8665	4.0992	7.9441	12.2993	12.555	12.7634	14.5947	13.3059	12.643	4.9487	12.3102	2.9299	14.3316	10.838	13.4257	14.3471	13.7217	12.701	13.4828	15.3014	10.1273	10.6691	4.8459	13.2343	12.7453	6.9946	7.7543	12.5219
NTRK3	1.1048	2.1826	0.7769	2.4252	0	0.8419	1.0325	2.2339	4.1424	2.5827	3.1813	4.2617	2.0878	3.4526	2.5135	3.4474	0.5505	1.1918	1.891	1.8095	2.2749	3.03	0.9494	3.1616	2.5671	2.039	1.9661	2.9681	1.1751	3.7581	0.6214	1.5198	1.4554	2.7092	4.9726	1.1068	0.9302	1.4287	4.8554	5.4112	1.7234	2.4994	5.2112	3.1819	2.594	3.7144	2.6787	4.0572	8.4774
ARHGAP23	9.9771	11.049	11.686	10.8327	12.0077	10.5509	7.0179	12.1095	9.9424	11.5912	11.1476	10.9287	10.4326	10.9499	10.0883	9.7301	12.7222	10.8755	11.1129	11.0808	10.9565	7.996	12.5505	8.9052	11.6927	10.8179	10.7128	10.2854	10.4024	10.0603	12.2982	11.8246	8.9618	10.9042	10.7769	9.8497	11.0681	11.5831	11.7814	10.714	11.6432	12.3425	10.5879	11.5567	10.9279	11.8083	11.996	11.2929	9.1127
ARHGAP22	6.9822	5.6599	4.0921	7.4145	4.9478	6.8714	5.5546	7.8363	8.0783	7.1496	6.3968	6.3957	6.1673	6.2562	7.2303	7.7432	3.8553	8.2341	7.2799	7.1254	5.5354	6.011	7.3921	5.2371	5.0202	7.1827	4.7636	5.8074	5.8795	4.7562	5.8327	6.4337	7.5899	6.6783	7.4283	5.2447	4.1862	5.0752	7.0798	5.9761	4.9812	5.47	7.0534	7.6928	7.6973	4.8725	5.1197	7.5848	6.8367
ARHGAP21	10.7986	9.7323	10.4496	11.5165	11.157	10.0718	8.7885	10.4959	9.5235	11.8242	9.8925	10.4517	10.5486	10.4668	10.2412	10.1937	10.1102	10.7881	9.9822	10.1919	11.4861	9.3433	12.0172	9.8985	10.0674	10.3859	10.2549	10.7571	9.8864	10.9416	10.2894	11.125	11.1068	10.8169	10.7856	9.8407	9.9483	9.7311	10.5935	9.8245	11.3909	11.3906	10.0909	10.5613	9.7697	10.8519	10.6474	10.9312	11.0966
ARHGAP20	5.5904	5.9556	3.7911	5.2033	4.2739	4.5104	6.4032	4.3631	4.3757	4.3897	4.704	6.3181	5.0094	6.4533	3.8025	7.4833	5.5544	5.351	2.0567	4.793	4.8368	5.0776	5.0963	4.7611	6.1286	5.4968	3.1921	5.2147	5.1279	6.4179	5.6744	4.1918	9.4397	4.5335	7.1064	5.8169	4.0743	4.8398	6.909	6.3197	7.6904	6.677	7.0137	4.871	3.1565	4.3506	2.8686	6.9793	7.2674
ARHGAP27	7.4493	9.5535	11.1473	9.291	12.0783	9.5086	7.7469	10.1857	11.4405	9.5086	11.3251	9.8299	9.542	10.3136	9.1532	9.5353	11.2593	9.7642	9.5919	9.0635	9.9947	8.5772	10.7092	9.1717	9.0395	9.7054	9.79	9.224	9.9279	8.9685	10.6018	10.5242	9.8942	10.8763	8.9483	8.2875	10.2983	10.7722	10.0998	9.8325	9.886	9.8462	9.5979	9.95	9.521	10.1568	9.6064	9.1866	8.6526
ARHGAP26	7.5143	8.8847	9.1137	8.4808	9.6026	7.394	7.0749	8.7628	8.4323	8.7341	9.2966	9.8627	9.089	10.6892	8.8803	9.974	9.578	7.1569	7.8249	9.2422	8.9602	6.8668	10.9519	8.0875	7.7154	7.7848	9.2954	8.1336	8.5225	9.5921	8.632	8.4329	8.8583	9.7568	8.7571	7.3646	9.5686	9.1735	9.3419	9.4331	9.6239	8.1084	8.8957	7.5564	9.1573	9.3518	9.8981	9.029	9.1184
ARHGAP25	7.4397	8.9088	8.0264	8.7134	7.7349	7.7478	7.2135	9.4148	9.3579	7.4152	8.555	9.4897	9.3641	9.717	8.636	9.6317	8.9124	8.3022	8.4078	8.0193	8.0569	7.7733	7.5293	7.6742	8.3102	7.8446	7.8819	8.9307	8.313	8.6533	7.2583	8.27	9.4634	9.9674	9.1952	9.1972	8.0861	8.4907	9.509	8.709	7.6366	8.5179	9.4823	9.1466	8.666	7.7443	8.0805	9.6412	9.1099
ARHGAP24	7.5143	8.2166	8.1922	6.6344	9.2672	8.9526	6.2728	6.7176	8.4012	6.601	9.2009	9.094	8.4705	7.6255	6.906	7.9807	8.9922	10.0823	7.3294	8.4007	8.5529	7.0113	6.1714	7.1205	6.8791	6.4807	7.4547	7.8695	7.0078	10.3053	8.0547	7.8789	7.3735	7.704	8.9078	9.3117	9.8024	8.3356	8.6972	9.7715	9.0086	8.0036	9.0168	8.0982	7.5828	8.1204	4.5827	8.4295	7.3273
NARFL	8.2075	8.6475	9.1128	8.6753	9.1301	9.1567	10.3274	8.3944	9.2464	8.8826	9.815	9.4919	9.0363	9.2997	9.3246	9.1265	8.8914	8.7293	9.1384	8.5236	8.9633	9.2248	8.5009	9.7409	9.5906	9.264	9.9108	8.8837	8.9905	7.5446	9.9611	8.4883	8.7781	9.1727	8.6077	8.3853	9.5849	9.6794	9.2167	9.1521	8.8157	8.0354	9.0522	9.2895	9.7655	9.6991	9.2175	8.3132	8.1579
ARHGAP29	7.8089	7.4096	5.4881	11.1706	5.9444	8.0958	8.3563	11.0705	9.3173	7.1622	7.6728	9.6247	7.6436	8.0296	10.2767	10.0696	6.1049	10.4223	6.7183	7.7662	7.5256	8.4576	11.7563	8.9086	8.3033	9.3142	6.7152	8.9717	8.2003	8.4282	7.7769	8.2324	9.6031	8.2639	10.5034	7.4716	8.2981	7.5391	10.3344	8.5786	6.8263	8.3074	9.5884	8.044	8.0288	7.7872	9.6072	9.8045	8.8401
ARHGAP28	7.6023	6.8695	8.9169	8.7578	10.1901	6.389	4.585	5.5229	7.6309	5.652	6.8805	7.2371	7.7301	8.7634	6.6651	7.4481	9.0803	9.5395	7.4974	7.6085	7.3392	6.3254	11.1202	4.9138	10.3568	9.2552	9.4157	8.0682	9.7444	9.2913	6.3148	6.0825	6.9339	10.2181	8.8519	8.4486	9.2999	8.1332	9.226	8.4933	7.2876	8.2893	8.7989	9.2229	7.8648	8.2752	4.9826	6.7942	6.1104
NFKBIL2	7.4493	9.0504	9.5566	7.451	9.2297	8.7981	7.1617	9.4002	9.4637	9.4544	10.4093	9.1156	9.1513	10.2702	8.8609	8.6971	9.9024	10.169	9.6433	9.6175	8.851	8.4729	10.093	10.193	9.7284	9.6936	9.2242	8.4639	8.7119	7.7925	10.5115	9.8836	11.0787	9.0141	7.5464	8.0695	9.5976	10.2036	8.7839	8.6494	9.1346	8.7443	9.8917	7.4728	8.6244	9.3446	10.0885	8.2204	9.2699
LOC150197	0	0.9146	1.4771	2.6428	3.9144	3.932	6.5147	2.3877	3.3644	2.0424	2.7054	3.2117	2.4729	2.4749	3.0802	4.4093	0.948	2.6176	2.4633	3.2251	2.7937	0.7508	0	3.0341	1.331	1.5189	4.2497	0	2.0514	0	2.3329	1.9265	4.257	2.3954	1.3334	1.1068	2.4666	1.0895	2.3718	2.3875	0.7293	1.6545	1.0214	1.5939	2.7565	1.3878	2.6787	1.7229	0.3474
PCGF1	9.7646	8.4425	8.1014	8.3878	8.5965	8.8829	9.7007	8.2489	8.0105	8.0148	7.9506	7.6271	9.1661	7.2585	8.566	8.3113	8.128	8.9134	8.9192	7.7579	8.0224	8.8755	8.4455	7.977	8.6976	8.6626	9.263	8.2293	8.5225	7.3481	8.3732	8.2212	8.4007	8.5789	7.7332	9.076	8.4938	8.0373	7.9487	8.5373	8.5556	8.0589	7.7838	8.4164	9.3009	8.2448	8.5513	7.9252	8.9411
SYDE1	8.947	6.5669	6.2532	7.9361	7.4053	9.089	7.2974	8.6496	7.9997	8.946	7.8559	8.0282	8.5477	7.9854	7.6663	8.7772	7.542	8.7666	8.608	8.3181	8.4729	8.3134	7.7983	7.7086	7.7102	8.5736	7.7711	7.8445	9.0954	7.3595	8.4317	9.1035	8.2553	8.2955	8.7905	7.9331	6.4282	6.9002	9.3814	8.0621	8.289	8.8206	9.001	8.5409	8.1249	8.1979	5.6461	8.7292	7.1698
DDIT3	10.0433	9.4705	9.1653	7.6635	10.8946	10.4888	10.4825	7.4959	9.3065	9.9012	8.1323	7.9503	10.2273	7.3661	10.0903	8.6794	8.0121	9.1572	9.6985	7.8761	9.3574	9.2643	7.8752	8.2892	10.3027	8.6117	9.9973	9.4997	9.3034	9.0957	8.613	9.994	8.5911	8.5429	8.3712	10.6844	9.2845	8.1888	8.8238	8.8918	9.1739	8.7521	8.8752	9.6646	10.7742	9.7281	8.2816	8.9624	9.029
DDIT4	15.5434	11.4635	11.4572	12.1837	11.8587	14.0138	14.0057	13.7393	11.5167	15.5846	11.8446	13.0169	11.8421	10.8312	14.2723	11.566	11.4872	11.8989	12.6419	13.7773	10.5976	9.6198	8.9214	11.5907	12.7326	11.6542	10.7802	11.9772	12.3045	12.0151	11.5624	11.3843	12.7684	9.6825	12.4282	11.5087	12.3315	11.7531	11.1962	11.9456	12.0291	10.6946	13.0749	12.4308	11.3511	11.8731	10.6655	13.0239	12.2017
NFKBIL1	8.2946	8.308	8.6187	8.1882	8.2953	9.029	9.4128	7.9914	9.4229	8.5851	8.6404	8.2765	8.4758	8.2201	8.9322	8.4687	8.445	9.2851	9.4181	8.9154	7.7942	8.9097	8.9103	9.1333	8.5981	8.6267	8.9803	8.7312	8.2813	6.396	9.0187	9.0663	9.2661	8.5627	8.3677	7.1587	9.4306	8.728	9.0413	8.2831	8.2159	7.5316	8.8465	8.9112	8.7624	8.5857	8.3451	7.7997	9.8059
SLCO4C1	6.6762	7.2257	6.104	8.2097	5.5438	8.2502	6.0057	3.8835	8.896	4.6627	4.7728	7.8189	5.0094	7.3234	6.4292	7.4798	7.5129	5.8021	0	8.2799	8.3716	4.0911	4.638	5.9703	9.9296	4.5477	10.1228	7.1325	9.3927	9.7474	6.1605	6.5243	5.6676	9.7209	7.2904	7.3545	7.8714	6.8796	8.1432	7.3955	7.6125	8.8711	8.5989	5.505	6.6639	9.3536	4.47	6.5957	5.7794
RXFP3	1.1048	0	0.4402	0.5232	0	0	0	2.2339	0.4724	0	0.5108	0	0.7226	0	0	0.5168	0.5505	0	0.9283	0.8759	0.7639	0.4236	0	1.0946	0	1.1659	0	0	0	0.716	1.5283	2.0937	1.0324	0	0	0	0	0	0	0.4697	0.9904	0.4415	0	1.5939	0.4434	0	0	1.2513	0
COL19A1	1.1048	2.1826	0.7769	0.9063	2.2749	0	3.0563	1.3716	6.4432	1.8054	0.8872	3.3738	3.6672	3.7027	0.8359	3.3288	0.5505	3.8777	0	9.4172	0	0.4236	4.0186	1.33	3.872	0.6977	3.0973	1.1405	0	1.5498	0	0.9514	3.1154	4.3037	2.9234	0	1.4911	4.0204	1.9602	2.4899	1.2113	1.4804	6.3181	0.5895	0.7822	1.3878	0	2.8958	8.0641
NKRF	8.0659	8.9404	9.4488	8.1904	9.3731	9.0921	9.386	9.1744	11.0648	7.8914	8.8713	8.8862	9.0768	9.1049	8.7508	7.9307	8.8513	7.76	8.6114	9.2492	10.0688	8.6574	9.2569	8.9006	8.6343	8.5546	9.498	8.9402	9.0921	8.8847	8.5494	8.4713	8.181	8.5265	8.1144	9.2419	9.0906	9.3646	8.029	8.1111	8.8418	8.604	8.5382	8.1983	9.2659	9.6168	8.265	8.414	9.5622
PCGF2	9.7336	9.7135	9.5797	9.1503	10.3574	9.0223	9.7857	10.4555	8.5535	9.9014	9.7225	8.4136	9.5832	8.696	8.6998	9.1228	8.8896	10.548	9.8199	9.3282	8.67	9.6596	10.0624	10.0307	10.1242	9.1025	10.4282	8.5783	8.8569	8.7324	9.6682	10.5397	8.7539	9.8624	8.976	9.4342	9.0629	9.3652	9.6928	9.6282	10.7204	9.8774	9.7082	9.7098	9.2321	9.7959	8.8197	9.7523	9.4529
TMEM84	1.7231	4.004	1.8062	2.0214	0.89	1.3701	6.9825	0	1.5544	0	2.27	3.1233	4.8231	7.3309	1.3618	1.6572	3.7595	1.4396	1.2354	5.821	0.7639	1.2421	0.39	5.1779	4.0141	3.6799	3.7235	3.2374	4.064	0.716	1.3869	1.2635	0	6.03	0.5913	2.9858	4.6172	2.7312	2.0746	0.4697	0.4102	0	2.032	3.0118	5.0137	3.1833	0	1.9112	5.1643
SMAD2	10.6277	13.2812	9.9074	10.5239	11.049	10.2875	12.3121	10.4376	10.7111	10.3371	10.9176	10.7338	11.0727	11.3341	10.2491	10.5124	11.9491	10.6615	9.869	11.1031	10.9548	11.6718	11.335	10.1359	11.0609	10.2831	10.0715	11.0292	10.8609	11.65	10.9479	10.8656	10.5323	11.1458	11.1927	10.6613	10.9493	11.313	10.789	11.4968	10.9491	10.6217	10.834	11.0554	10.3391	10.8626	10.4608	10.2636	11.1978
MYSM1	3.9964	6.2852	6.177	7.5785	7.0488	6.1116	6.4032	6.6508	7.9975	6.5051	7.9752	7.5099	6.7324	7.6376	7.1959	6.1888	6.2441	7.9568	6.1122	7.0501	6.2154	6.9804	8.2042	6.3839	6.8557	6.5872	6.7072	5.936	5.9546	6.5123	7.5324	7.4942	6.078	6.2878	6.2572	5.3299	6.7036	5.7249	6.3224	6.1812	6.3902	6.0635	6.967	6.8837	5.6627	6.9528	6.5782	6.6693	6.5898
ATG2A	7.0211	9.4605	9.5997	10.1315	9.3441	8.5324	6.858	10.282	10.0338	9.6575	9.3474	9.3022	9.6192	9.6538	9.6299	9.1097	9.3215	9.494	8.6828	9.9834	9.5985	9.0913	9.9708	9.2784	8.3906	9.8842	8.8555	9.4303	8.3385	9.7447	9.1164	9.4835	10.3316	9.5253	9.0918	7.98	9.2748	10.1884	10.0434	9.2932	8.7697	9.6015	9.9136	9.8423	9.4329	8.7599	9.6897	9.312	10.2175
LOC162632	3.6447	6.8472	4.2356	4.7112	5.807	5.3774	9.9725	5.9431	6.61	5.3965	9.1765	8.5005	6.7282	9.1941	5.4838	7.5025	7.3944	10.5108	6.614	5.5121	5.5795	9.6464	9.0858	6.6821	4.4527	4.3855	7.279	3.6603	7.9815	6.2487	6.5024	6.1587	4.2034	9.6814	8.1418	7.1839	6.0464	9.5266	5.3101	8.6034	7.9771	7.1862	9.0516	3.8705	8.6787	7.5464	6.7303	4.4133	3.3589
ATG2B	7.6772	9.1071	9.11	9.5778	9.7621	8.7826	7.1878	8.9208	9.4073	9.019	10.5299	9.5246	8.8084	8.6725	8.6891	9.0488	9.3004	9.6139	9.4575	9.2472	9.243	9.0105	8.99	9.143	9.707	8.7815	9.4946	8.6178	8.1691	9.9352	8.8895	8.6991	8.6299	9.0435	9.5908	8.6234	8.8641	9.1721	9.6707	9.6012	9.4604	9.8523	9.4283	9.7882	8.6376	9.2133	9.9859	9.1379	8.9952
PPPDE1	11.1109	10.9716	10.1063	9.8182	11.025	10.6074	11.3171	10.3579	10.8426	10.3225	10.4883	11.0629	11.1067	10.896	10.801	10.9213	11.5821	10.7545	11.0592	10.9339	11.049	11.5859	10.7984	11.0864	10.8757	10.4099	11.4315	10.4543	11.5914	11.179	10.5519	11.5739	9.8255	10.516	10.9823	11.3288	10.0393	10.9959	10.8142	10.7334	11.139	11.6309	10.6161	10.3354	10.8211	10.7814	10.5314	10.3753	11.13
PPPDE2	8.8851	8.6153	9.6728	8.9676	8.4961	9.2987	8.8021	8.0955	8.4062	9.4697	8.5856	8.6295	8.5224	9.4233	9.6076	8.9467	8.88	8.3579	8.7017	8.2741	8.6675	7.7552	7.1456	7.862	9.3208	7.9572	8.3717	9.2035	8.852	8.1501	8.8069	7.9943	8.7434	8.6479	8.2998	9.2501	8.4829	8.7413	8.5027	8.6535	9.3765	8.0971	7.9671	9.4068	9.9123	9.8571	9.4783	8.8143	8.3639
BMP7	10.9731	11.158	11.5891	8.1354	10.7715	10.4381	4.1047	8.1583	8.3352	10.6437	12.2961	11.4015	11.0943	10.9671	9.1311	5.375	9.0503	10.7863	9.9937	9.1937	10.6683	10.257	8.6218	12.4998	10.7372	10.5018	9.6582	11.6144	9.0309	11.4597	11.8928	10.2153	3.4272	11.7724	9.7436	9.1035	12.4671	12.0364	9.6949	11.2369	11.6278	10.3644	10.8205	10.4754	10.2894	11.6405	9.4112	9.8303	10.7145
C1orf38	8.6532	10.0345	7.455	9.3561	7.6608	8.2218	8.7024	10.7001	9.9526	9.556	9.4786	10.682	10.5252	9.9342	8.9472	10.3423	6.4109	8.1431	8.7434	9.7494	8.6551	8.6768	9.2258	9.3671	8.8404	9.787	7.6759	8.8414	9.3913	9.2393	8.4815	9.8044	10.5602	8.9768	10.0545	10.4323	7.6583	8.726	10.1946	9.7905	8.0611	8.7599	10.3203	10.042	8.3015	7.8441	9.2262	10.4244	9.1622
BMP5	5.5904	3.743	0.7769	4.9206	1.6476	4.0402	7.6223	4.986	3.1291	3.3726	1.6434	5.2021	3.5114	2.242	1.1227	7.2044	1.5152	11.7359	0	3.4064	2.0502	9.7479	5.2336	7.8596	5.0202	4.7278	0.6612	4.9024	3.8288	3.5364	0.6214	2.5031	5.522	0	7.2186	1.1068	4.035	4.4131	6.8379	5.1393	3.2051	3.8326	5.1498	4.5978	1.6595	2.7353	0.5363	6.0318	6.3935
BMP4	5.722	7.6637	6.1409	5.9587	7.2482	5.9266	9.1791	4.2473	5.5459	6.1085	6.6679	5.7071	6.4931	5.5162	5.1829	7.0488	7.0033	7.3126	5.8886	5.069	7.7339	12.8811	6.1899	12.2817	6.1972	5.2362	5.1653	5.3486	6.5847	6.6934	6.1713	6.3287	7.3242	5.8175	7.1687	6.2693	3.9531	7.6926	7.9203	7.601	7.9599	7.3345	7.2021	6.529	6.7818	6.0194	3.3861	7.4846	6.5816
BMP3	4.7179	8.0386	2.2999	6.3857	6.1663	6.3821	3.0563	2.5267	3.7016	0.6994	8.4763	7.9306	5.6925	6.325	3.5838	9.6496	1.7324	3.7911	0	3.4064	2.9321	3.9389	2.1421	8.1193	7.8037	5.4359	9.5381	7.5491	6.5268	12.7974	5.2123	0.9514	5.2976	4.2401	6.6336	7.2707	6.9923	6.1254	7.6334	8.9966	4.0972	4.4201	6.417	5.9201	1.8151	6.9433	4.2487	6.4052	5.4243
BMP2	9.8317	7.3404	7.6105	8.0499	7.4727	6.0696	5.6174	7.9549	8.5049	10.2069	8.2023	9.2959	6.7324	7.5154	9.3086	9.4728	3.1534	9.2989	9.8416	8.3388	7.6462	7.1838	6.25	7.3949	7.6918	5.0319	3.9024	9.2641	6.7955	5.7293	9.1612	9.7885	9.623	5.0611	10.5029	6.3531	8.1052	8.3306	8.9125	9.85	7.9751	6.989	8.2272	10.5647	8.7395	6.2047	9.6913	8.6238	9.993
BMP1	11.1919	8.4966	9.9439	10.8696	10.0903	9.3158	8.2807	11.3975	9.7992	11.7293	9.9715	10.0963	9.971	10.1554	10.0914	10.6214	10.1714	10.8586	11.4132	10.5427	11.3135	8.4265	11.2046	9.0574	9.1695	9.9815	8.4239	9.9511	9.5857	10.0823	11.3716	11.2361	10.4179	10.1408	10.6134	9.2169	10.0609	10.682	10.5488	10.16	9.7944	11.1886	11.0108	11.3376	9.639	9.6375	11.5028	9.5739	8.6458
GPR4	7.0464	5.8709	5.9953	6.4805	6.1577	6.2075	5.6776	7.5243	7.1142	6.2571	5.968	7.4835	7.9007	5.8834	6.6595	8.0667	6.3547	7.4354	7.073	7.1928	7.2592	6.5782	5.7733	6.9187	6.0482	6.9043	6.0213	6.703	6.9793	7.1921	7.5635	7.8353	8.7077	7.96	8.3432	6.9047	6.8064	6.078	8.3619	6.924	5.9195	7.5428	7.6643	7.1271	6.4128	6.236	5.6718	7.1338	6.8435
C1orf31	9.2273	8.8013	9.7393	7.9335	9.517	10.4743	10.8891	8.1583	8.1587	8.039	9.272	7.9974	9.4591	9.5792	9.17	8.1974	9.7079	8.2113	9.5482	8.2741	9.2364	10.1092	8.2896	9.8922	10.2292	9.0639	10.0044	10.0883	11.6936	8.2248	8.7956	9.1145	7.5794	9.8924	8.1611	9.6673	9.7024	9.4333	8.2627	8.9714	9.0831	8.7999	7.7253	8.247	9.4968	10.7513	8.1301	7.9415	8.5144
RLIM	9.7741	10.1092	9.5716	10.8956	10.6762	9.1365	10.3268	10.1791	10.4961	9.9886	10.3354	11.0555	10.2075	11.1789	10.4563	10.3908	10.4902	9.6627	10.5481	10.871	10.917	10.4926	10.2517	10.42	10.8948	10.1763	10.8792	10.621	10.135	10.8403	9.9395	10.1089	10.0484	10.0445	10.4968	10.5177	10.4739	10.5868	10.0137	9.9667	10.3822	10.5213	10.1685	9.5143	10.1089	10.6055	10.5925	10.8429	11.0328
OR5R1	0	0	0	0	0	0	0	0	0	0	0	0	0	0	0	0	0	0	0	0	0	0	0	0	0	0	0	0	0	0	0	0	0	0	0	0	0	0	0	0	0	0	0	0	0	0	0	0	0
PCGF6	7.1784	7.6825	7.6875	6.9471	7.6239	7.9919	8.3	8.4147	8.3335	7.7055	7.5766	7.1997	8.0066	7.6906	7.7344	7.8761	7.6427	7.8241	7.859	7.4658	8.0029	8.7979	6.1776	7.4645	7.779	8.2473	7.6841	7.5553	8.7032	7.8818	7.2884	8.14	8.1931	7.7158	7.7638	8.1001	7.0025	7.8804	7.5884	7.5896	7.9542	7.5837	7.4474	6.7137	8.2716	8.2371	7.4898	7.7604	7.8678
C1orf35	8.3668	8.1993	8.4553	8.0991	8.6572	8.7551	9.8593	8.0181	8.7634	8.4756	9.1414	8.4928	8.8699	8.7044	8.5065	8.0828	9.3078	8.9363	9.9183	9.0014	8.3425	8.2962	8.448	9.0211	9.5179	9.2972	9.8394	7.665	8.4568	7.0313	9.6646	9.3381	8.6488	8.6371	7.5347	8.7134	9.1061	9.0079	8.3828	8.448	8.4564	7.7845	8.7077	8.6373	9.5525	9.1136	8.9352	7.5103	8.5949
SSFA2	11.3743	12.7925	11.8159	11.5364	12.183	11.105	10.7554	11.7986	10.1431	12.3465	11.2688	11.4543	11.6318	11.2388	13.1315	10.8915	11.7348	11.1987	11.3739	10.4397	12.1844	10.7335	12.3129	11.2885	11.7671	11.4609	11.0272	12.2393	11.5551	12.6877	11.0576	11.5116	10.74	11.0418	11.6199	11.6207	12.816	12.0648	11.4571	11.8269	12.5094	12.2053	11.3675	13.3214	10.8735	11.6478	12.4873	12.1385	10.4535
FEM1C	8.4308	8.5001	9.2297	9.1328	9.2491	9.1057	8.8874	8.9915	8.5125	8.8959	9.4914	9.377	9.5608	8.8502	9.9255	9.9967	9.0465	8.7146	8.6064	8.6947	8.7852	8.5206	9.804	8.9687	8.9406	9.1876	8.3793	9.2192	9.5916	9.3522	8.7602	9.8678	9.709	9.2635	9.5149	8.7447	9.2439	8.9115	9.4096	9.3082	9.8464	9.2887	9.0368	8.5661	8.7051	9.7019	9.1111	8.9304	9.4571
TERF2	8.6491	9.2033	8.6485	8.4504	8.843	8.9128	8.7043	8.7576	9.3999	9.0768	9.2349	9.6771	9.0292	9.8609	8.4558	8.8108	8.7921	8.7835	8.8573	8.6683	9.5225	10.0454	8.15	8.6409	9.6584	9.0283	9.0891	9.3349	9.5462	9.5678	9.5904	8.9014	8.6981	9.4072	8.9259	8.6853	8.7655	8.7432	9.4525	9.251	9.0378	9.1869	9.2409	9.1695	8.7707	9.7019	8.9848	8.9466	9.268
TERF1	9.3392	9.3766	8.6902	8.7059	9.3326	8.5675	8.5234	9.1691	8.9892	8.9053	9.3208	9.396	9.1563	9.2257	9.2924	9.2065	8.9697	10.4371	8.8531	9.1316	8.9562	9.0731	8.9776	9.9257	8.8475	8.9287	9.2873	9.2509	9.248	9.3975	9.2989	9.6778	8.9486	9.033	9.1065	9.6046	9.1038	9.5956	8.8099	9.3849	9.5612	9.4996	9.4422	8.4334	8.7261	9.3678	9.4692	8.9098	8.8865
ASF1B	9.1121	10.3474	9.7266	7.9892	9.6089	10.7556	11.7657	9.285	9.2223	8.6825	8.9551	10.0317	10.4852	9.7618	9.4178	8.2473	10.1812	9.5764	10.7672	9.4784	10.7226	10.229	8.9642	9.998	10.6191	9.1375	10.665	10.0555	9.3502	9.403	10.0932	10.0235	9.922	10.1858	8.1713	9.7757	9.8821	9.7157	8.7807	9.729	10.7704	9.6729	8.3643	6.8271	10.9198	10.3099	8.8533	10.002	9.2207
LOC344595	6.3898	7.1911	5.7206	6.5629	7.3907	7.6459	7.3767	6.6201	6.0122	5.0635	4.5555	6.0326	6.7587	7.2932	7.054	6.4528	7.6156	9.071	5.4853	7.3075	5.3254	9.4128	9.303	5.6168	6.1518	6.3216	6.9639	5.5099	7.3004	5.6759	6.4138	7.1593	5.0006	8.0322	7.407	8.5675	4.4178	5.939	6.9013	6.7493	7.2064	7.1863	6.2018	5.8587	6.7387	6.7618	6.3741	7.3648	6.5816
GOLGA8E	0	0	0	0	0	0	0.6066	0	0	0	0	0	0	0	0	0	0	0	0	2.8606	0	0	0	0	0	0	0.6612	0	0	0	0.8541	0	0	0	0	0	0	0	0	0	0	0	0	0	0	0	0	0	0
NDUFAF1	7.8882	8.2999	8.5748	8.2329	7.6879	8.2818	8.6842	8.2959	8.0906	7.7893	8.4815	8.5617	7.8889	8.9308	7.6296	7.8222	7.472	7.1826	8.4381	8.2741	7.8278	7.568	7.1072	7.5428	8.5653	7.8249	8.0716	7.8319	8.6522	8.3508	8.1301	8.2302	7.7314	7.8995	8.2063	7.6888	8.0222	7.8168	8.135	8.0745	8.154	8.1973	7.1507	8.8415	7.1793	8.5077	7.6144	7.9709	7.3467
GOLGA8G	2.9827	0	0.7769	1.4586	0.89	0.4815	0	1.0415	0	3.0851	1.8274	1.0717	1.5546	0.5003	1.3618	0	1.2592	1.9988	1.2354	4.9785	0	0	0.9494	0	0	0	0.6612	1.3818	0.704	2.6184	1.3869	0.5528	1.2593	0.5121	1.821	0	0	0	0.7159	0.4697	0.4102	0	0.5992	4.871	0	1.3878	0	1.7229	0
FEM1A	9.094	10.4936	10.9983	9.9573	10.564	10.6567	8.0695	10.1981	9.7967	9.0566	10.1077	11.0241	9.8562	9.9918	9.783	9.7432	10.8475	9.5136	9.855	10.7263	11.2947	9.2558	10.2451	9.9629	9.4885	9.5041	10.2734	10.4335	9.7025	10.4784	10.6919	10.3991	9.7275	10.1868	9.5755	9.9473	10.6802	10.9353	10.0708	10.5137	10.5719	10.1932	9.9258	10.6685	10.5383	10.4179	10.5593	9.6618	10.2974
GOLGA8A	6.5753	10.3346	8.5517	8.3065	11.2922	8.4725	11.8713	9.3934	11.8897	9.7638	13.5041	10.75	11.0525	12.4515	10.5252	9.5725	10.8446	12.5148	11.8728	10.8444	8.8034	9.8718	10.4082	10.6268	11.4456	9.9886	12.2184	8.4223	9.1823	8.1919	11.2713	10.972	7.9134	11.1946	9.3044	9.1096	10.4517	11.1268	10.1562	8.8919	9.0953	6.7119	10.0403	10.5033	9.6442	12.016	9.3105	8.7214	8.9875
GOLGA8C	5.6577	0	0.7769	1.4586	0	1.13	5.2719	1.3716	1.1126	2.4241	0	2.1063	0.7226	1.1658	1.7463	0	0.5505	2.8917	0.9283	6.9945	0.432	0	1.5171	0.8131	1.331	0	4.0616	1.5885	0	3.6142	2.4793	0.9514	1.4554	1.6464	2.0143	1.1068	0.9302	0	0.7159	0.4697	0.4102	0	5.1287	4.5364	0	0.8547	0	2.4859	1.5392
GOLGA8B	4.4405	7.83	6.3383	7.8675	9.6089	5.9545	9.0836	7.9238	9.3933	8.6977	11.1201	8.3899	9.665	11.6969	9.9623	8.5051	9.5701	10.4023	10.2548	8.8646	8.5024	7.7136	8.5838	9.6882	9.3811	8.5257	11.0555	7.0692	8.4824	6.6663	8.5296	8.3024	6.4556	10.2936	8.0105	8.2053	8.7893	9.5134	9.3225	8.1071	6.4403	6.2916	8.3911	8.2988	8.0719	10.1812	9.3399	6.6229	6.8332
2021-03-11	0	0.9146	0	0	0	0	0.6066	0	0	0	0	0	0	0	0.4777	0	0	6.1626	0	0	0	0	0	0	2.2598	0	0	0	1.5296	4.4728	0.3439	0	0.4314	0.8892	2.475	0	0	0	0	1.1072	0.4102	0	6.0531	2.1804	0	0	0	0	0
2021-03-10	0	1.3647	1.7198	0.9753	2.2749	2.9559	1.3608	1.8663	2.3371	0.9668	2.7054	0.9034	2.6326	1.9173	3.3231	5.6777	2.9943	3.8705	0.6372	1.4169	1.6345	2.0258	0.5237	4.5149	2.1083	2.8604	2.8394	0.6837	1.1751	1.9675	1.4105	3.2066	0.7055	3.241	2.2751	4.7617	0.7785	2.2326	4.6414	4.0623	3.779	2.2	2.481	1.3358	3.5513	2.8137	4.3063	2.4093	3.794
LOC100125556	7.1605	8.2645	6.6036	7.4002	7.9792	7.2491	6.3859	5.6208	7.444	6.4438	7.1285	6.7357	6.5922	6.2866	6.9151	6.0826	8.0552	7.2924	6.6931	7.1923	7.6058	7.7348	5.757	7.2473	5.8797	8.0242	7.463	6.9949	7.5658	6.9716	7.9508	6.5399	7.0311	8.4124	6.4401	7.7089	6.9058	7.8474	7.4014	7.8501	7.4972	7.6207	6.5545	6.5072	7.4266	6.9449	7.3887	5.9234	6.021
CT45A1	0	12.0456	0	0	6.2736	12.6257	7.0916	0	4.6673	3.283	4.5024	0	6.2186	7.5413	4.8514	0	0	9.049	0	1.9719	3.8693	1.8994	2.3319	0	2.5671	9.464	0	0	6.4249	0.402	1.3869	0	0.4314	0	4.266	12.6013	0	9.6227	5.9324	10.6436	1.7234	0	6.5656	0	6.3569	6.326	0.5363	4.9285	0
PTOV1	11.131	9.8225	10.8807	11.0826	10.5709	10.9315	10.9571	10.7024	11.3648	10.8988	10.9929	10.5301	10.474	10.6421	10.0059	10.5485	11.6752	10.9545	11.3225	11.1721	10.1715	10.4093	11.8994	11.2738	11.5483	11.0661	10.2801	10.4188	10.6152	10.5938	11.7419	10.6168	11.1025	11.0897	10.5485	10.7207	10.5668	10.6869	10.3297	11.133	10.138	11.0025	10.758	11.1111	10.8993	10.6813	10.9743	10.9678	11.1794
CT45A3	0	9.491	0	0	4.3361	6.3696	3.9178	0	4.3208	2.8557	1.4325	0	5.7805	2.4749	0	0	0	3.1912	0	0	3.0584	0.2274	0	0	0	4.0067	0	0	6.349	0	1.0544	0	0	0	0.3257	9.9514	0	6.3415	3.6513	8.4794	0	0	6.2611	0	6.3442	2.5485	0	4.1521	0
CT45A2	0	9.031	0.2368	0	5.6333	3.6358	5.5706	0	0	0	2.5041	0	0.7226	4.2344	4.7258	0	0	2.6835	0	2.1178	1.9232	0	0.6966	0	0	5.5942	0	0	0.704	0	0.6214	0	0	0	0	8.7185	0	6.1254	2.7618	5.7264	0	0	5.2312	0	1.9556	4.9873	0	0	0
CT45A5	0	7.5794	1.0498	0	7.4063	2.3109	8.7488	0	0	0	7.2701	0	5.0094	8.1794	8.4766	0.5168	0	6.5062	0	2.8606	2.7937	0.4236	1.3515	0.4631	0	8.9102	0	0	2.9854	0	2.408	0.5528	0	0	0	9.0791	0	8.2366	6.189	7.6817	1.4029	0	5.8361	0	4.948	8.9722	0	2.9824	0
CT45A4	0	8.0092	0.2368	0	4.3958	9.4559	3.5823	0	0	2.0424	0	0	4.6092	0	0.8766	0	0	6.7341	0	0	3.0584	1.5248	0	0	0	7.0915	0	0	0	0	0.6214	0	0	0	2.4078	10.5932	0	2.7312	0.4018	1.1072	0	0	5.0636	0	4.2197	0	0	2.8542	0
RASSF7	7.0082	8.4788	8.4582	9.6549	9.8521	8.5477	11.4225	8.2134	8.3879	9.224	9.5007	9.5235	8.6423	8.7016	8.9518	9.7889	9.2528	8.0783	9.5499	8.1072	7.6361	8.6166	10.0778	9.1255	8.7732	8.1962	9.2994	8.647	8.802	7.4812	9.8884	9.2086	9.3338	9.3509	8.019	7.6479	8.7026	9.7892	8.677	8.58	8.5706	7.3724	9.3677	10.5857	8.6006	9.0578	9.3125	8.7784	8.9774
CT45A6	0	0	0	0	6.5396	0.4815	0	0	0	0.6994	3.0395	0	2.9073	0	4.4722	0	0	0	0	0.5033	0.7639	0	1.3515	0	0	0	0	0	0	0	0	0	0	0	3.1043	0	0	7.1325	3.0121	5.662	0	0	5.8099	0	0	5.2241	0	0	0
LPPR5	1.7231	0.9146	0	2.3028	0.89	0	1.3608	0	0	0.6994	0	1.4076	2.0878	0.5003	2.1803	1.1969	0.948	3.8692	3.3897	1.1716	0.432	2.2494	0.39	1.33	1.331	0	0.6612	0.487	0	1.3821	0.3439	0.5528	0	0	2.3372	1.1068	0	0	0.7159	1.5478	0.4102	1.2823	0.5992	0	1.0562	0	0.9264	0	0
LPPR4	5.2412	5.9556	3.675	4.9206	5.1692	4.2649	3.5179	5.0099	4.9822	5.5786	5.1633	6.1266	6.1276	5.5549	5.8849	6.3268	3.4271	6.23	4.9448	5.4733	5.1521	5.9801	6.5419	5.8618	5.2954	4.6584	4.2497	5.936	5.3884	6.9511	6.2802	6.4022	3.9985	6.1474	7.6077	5.449	3.1205	4.9753	6.9731	6.9997	6.4403	6.8301	7.2221	4.7678	4.7692	4.3506	2.7768	6.0216	5.4782
LPPR3	1.7231	0	0.4402	2.0214	0.5126	1.13	10.0088	1.0415	1.7332	2.2458	2.8821	0.6332	1.8483	0	0.8359	6.4169	1.5152	6.2464	3.8624	0	0.432	4.6377	4.2714	6.0549	3.4399	3.279	4.2497	0	1.814	1.1923	1.0544	1.5198	7.5977	2.2735	1.5977	2.4891	0	1.9336	5.2335	6.9102	0.7293	0	5.996	2.3327	1.0562	2.5485	2.2023	5.2409	1.9985
LPPR2	9.295	8.4204	9.4451	9.7466	8.9008	9.7907	7.5952	9.5215	8.7826	8.9892	9.0984	8.7581	8.7043	7.9423	7.8591	9.7095	9.578	9.5666	10.8052	8.3664	8.6921	9.1695	7.7091	8.9389	8.3102	9.4614	8.5568	8.4375	8.3662	8.7757	9.4268	9.0422	9.5124	9.9869	9.226	8.0695	8.2192	9.1707	9.7253	9.3699	9.061	9.4075	8.8449	9.0728	8.0486	9.5883	9.0202	8.2922	8.352
HBII-52-27	0	0	0	0	0	0	0	0	0	0	0	0	0	0	0	0	0	0	0	0	0	0	0	0	0	0	0	0	0	0	0	0	0	0	0	0	0	0	0	0	0	0	0	0	0	0	0	0	0
PMS2L4	4.515	5.2874	5.3686	4.6712	4.4531	6.7703	6.2332	3.3213	4.9998	4.0527	4.7502	4.4186	5.2987	5.2118	4.8514	4.7235	5.6375	5.4103	4.7161	4.8358	5.3988	5.8062	4.742	4.2025	3.7953	4.1531	6.4243	4.4514	5.1279	4.1199	5.7194	5.2257	4.3585	4.9462	5.2084	6.3933	4.1862	4.0204	4.5734	4.5669	4.9661	4.8182	5.6855	4.5978	5.0612	5.6985	4.5553	3.7955	5.2801
SPRY2	8.0091	9.3098	7.5068	7.4724	9.3906	9.2146	7.2974	7.636	8.9737	9.3928	9.3112	8.3732	8.7267	8.3375	8.3417	9.2893	9.7167	8.484	9.1738	8.9154	7.2125	10.6176	6.7476	9.1088	10.4116	7.6528	7.0037	9.7758	7.8294	8.5752	9.2203	9.9694	9.1056	8.3246	8.8215	8.1301	8.6434	9.6134	9.4637	10.3909	10.6486	7.7369	8.6273	9.4418	9.1727	8.3451	7.6044	8.5671	9.7473
RSAD2	6.504	8.5857	5.5108	6.7677	6.4876	4.8043	7.0409	7.8496	6.8346	10.2862	6.3374	8.2455	8.4221	7.818	10.4835	9.012	7.1379	7.9468	5.364	8.9729	8.6811	8.0528	6.9239	7.3217	6.5637	6.9485	6.4911	8.4308	8.547	8.5258	6.305	9.6827	8.1706	8.4048	7.6807	8.5453	5.0703	6.8517	10.0469	8.2081	8.4209	9.7281	9.9418	6.1113	9.9208	6.0723	5.2449	10.1413	9.9602
RSAD1	8.9637	9.5209	9.1211	7.9892	8.9894	9.1527	9.4161	9.3786	9.6304	8.7214	9.4027	8.719	9.7643	9.6139	8.9756	8.7969	9.386	9.9042	8.1953	9.9606	8.2178	9.7201	9.3776	9.7248	8.7237	8.4986	9.8836	8.3812	9.6092	7.9301	8.3918	8.8686	8.3353	9.88	8.6374	8.5892	8.4829	8.6204	9.7482	9.1034	9.3957	8.7213	9.0154	9.7915	9.1959	9.2463	8.4948	9.0315	9.5945
ATP5C1	12.6101	11.4096	11.6829	11.4339	10.8757	12.6059	12.9937	11.6263	11.8306	11.3134	10.9189	11.0367	11.0063	11.2381	11.5185	11.1156	11.064	11.1028	11.1135	11.2545	11.4779	12.4276	11.7348	10.9806	10.2973	10.5172	11.3106	11.8894	12.52	11.6542	10.242	10.9771	11.304	11.5701	11.2873	11.3034	10.9185	10.9551	10.7977	11.3762	11.507	11.8921	10.665	11.4767	11.3416	12.1372	10.2689	11.787	11.6171
NFS1	9.5664	9.5586	9.9856	8.5614	9.0706	9.7946	9.1568	9.1889	8.5156	8.7758	10.0848	8.7854	9.2821	8.3614	8.5419	8.1825	8.9775	9.4514	9.5894	8.9054	9.6521	8.7042	9.1058	9.6343	9.3998	8.9195	9.7671	9.2006	9.1152	9.5099	9.381	8.9755	8.9115	9.7048	8.979	8.8638	9.1574	9.6072	9.1683	9.0395	9.0743	9.3358	9.1045	9.9545	10.3716	9.6004	10.37	9.3151	8.7653
CHD3	11.6919	11.3434	11.2849	11.0217	12.1713	10.7214	9.4172	12.1854	12.4454	11.6388	12.583	11.7188	11.3745	11.6625	10.0626	11.0162	11.6113	12.6534	11.6251	12.7224	11.845	10.0238	11.5703	11.8947	11.662	11.2037	11.4977	11.1088	10.1927	11.7045	12.2146	11.4616	11.4778	11.9329	11.8238	10.4832	11.7293	12.5365	12.1593	12.1269	12.4566	11.3271	13.1394	11.1724	10.8961	12.1333	10.7361	11.4091	12.1658
CHD2	9.2923	10.2832	10.5941	11.71	11.4222	10.0488	9.3678	10.6296	11.9261	11.2696	11.0437	10.9886	10.4832	11.1402	10.8281	10.7004	10.4385	11.0739	11.0957	11.1895	10.8256	9.8828	12.1141	10.7785	11.6657	10.9607	11.0492	10.4402	9.9026	11.5291	10.9724	10.8006	11.1245	10.7977	10.7095	9.7156	11.0772	10.9563	10.9278	10.0935	10.7425	10.4932	11.4593	10.8819	9.2835	10.6905	10.7885	10.5061	11.0164
CHD5	0	0.9146	0	1.6716	3.7864	1.3701	1.0325	1.0415	3.4177	2.9749	2.27	0	0.7226	0	1.9059	0	1.9212	6.2944	3.1169	1.4169	1.6297	5.5466	2.786	3.0341	1.8689	6.4807	1.4564	0	0.704	1.8361	3.1821	2.0937	0.7629	1.188	1.5977	0	1.2377	2.1323	1.5496	4.1643	0.9904	0.7791	1.8378	2.1804	0.4434	0.8547	1.4859	1.5063	2.4216
CHD4	12.4406	12.5443	12.039	13.0665	12.8279	11.2835	10.7258	12.912	12.8996	12.5458	11.9028	12.2844	12.5178	12.5129	11.846	11.7625	12.4356	13.1233	12.1812	13.1953	12.8687	11.4154	12.4991	12.9061	12.7287	12.2754	12.4729	12.2783	11.8812	12.9449	12.9711	12.4115	12.5833	12.3546	12.4397	11.6327	12.3332	12.4941	12.3082	11.9269	12.1277	12.4766	12.7317	12.707	12.668	11.9357	12.4296	12.4531	13.2518
CHD7	6.9287	9.3727	8.7784	9.7928	9.7407	6.6672	6.6334	9.4751	10.6763	9.7303	9.4769	9.7239	9.5731	8.886	9.2297	8.8902	8.8886	9.7649	8.6733	10.3247	9.3364	8.4063	11.0967	10.9976	9.3613	9.918	9.7281	8.3371	8.4069	10.31	10.6608	10.2005	10.5876	9.0724	8.6263	8.7408	9.2299	10.0888	8.9848	8.1643	8.8209	9.5279	8.5201	9.0232	8.0719	8.2487	10.7142	9.1332	7.6794
CHD6	9.2356	9.8559	10.5357	9.672	11.1821	9.764	9.1475	9.9035	11.9584	10.1011	11.4565	10.459	9.6072	10.7158	8.8113	9.5896	10.2323	10.8847	9.7643	11.3936	10.1759	9.473	10.5041	11.1522	11.1415	10.0643	11.0626	9.7343	9.8126	11.1335	10.0864	9.5791	9.4105	11.3328	10.3528	9.7527	10.3711	10.7264	10.1365	10.0355	11.1508	10.1456	11.1372	10.7679	9.4553	10.662	9.5468	10.2258	11.1921
CHD9	8.7605	8.8928	9.3607	10.1796	10.2943	9.4354	9.7034	9.0271	10.0565	9.6362	10.4348	10.4742	9.0435	10.3914	10.0439	9.8893	9.2082	9.9561	9.747	9.0408	10.2481	8.6924	9.3943	8.6216	10.0618	9.9068	9.3708	9.2866	9.7101	10.1511	8.9528	9.6018	9.2255	9.7604	9.9161	8.8991	9.2958	9.3683	9.9755	9.5846	9.3433	9.9683	10.5879	9.8151	8.5641	9.9938	10.0498	9.2125	9.2001
CHD8	9.6201	10.7018	10.0771	10.114	11.4973	9.5746	8.4902	11.136	10.5545	10.4939	10.9036	10.978	10.9528	10.6655	10.1509	10.0954	11.1123	10.8253	10.6538	10.8568	11.3444	10.4027	10.7352	11.0352	10.8443	10.745	11.1093	10.1513	10.2822	11.4671	10.7089	10.7226	10.5007	11.2552	10.3611	10.4396	10.7697	10.4712	11.0764	10.5666	11.1545	10.6493	10.9178	10.2168	10.2387	9.9719	10.5336	11.2815	10.6534
SGCA	3.6447	4.7368	0.4402	3.5224	1.9951	4.6761	5.0846	5.3836	5.4596	3.457	3.8673	5.5463	5.5988	3.5062	1.1227	5.8221	0	1.651	1.2354	4.2759	4.727	5.0181	4.0729	4.8203	5.4283	5.3724	1.1129	5.3768	5.8003	4.4305	0.6214	2.0937	4.1478	3.116	7.0468	3.5087	2.0598	3.9165	6.5814	5.2745	3.1527	3.0287	5.9244	6.3531	2.9025	5.7856	1.2331	4.8615	4.0225
LOC121838	0	0	0.4402	0.5232	0.5126	0.4815	3.9178	0.6128	0.4724	2.4241	0.5108	3.7732	0.7226	2.6755	0.8359	3.1994	0	1.1918	1.2354	0.5033	0	1.761	2.2401	1.8677	0	0	1.7336	0.8504	0.704	0.716	0.3439	0.5528	0	0.5121	1.3334	1.1068	0	1.4287	2.0746	1.7262	0	0	3.125	0	0.7822	0.8547	2.6787	2.7054	2.4216
CAP1	13.6406	12.8478	12.5169	14.4131	12.0011	12.9591	12.8749	13.1534	12.6052	13.6564	12.3202	13.3331	12.629	12.3493	13.3153	13.2558	11.9677	12.1708	13.081	12.6129	12.3608	13.2874	12.9285	12.4194	11.5971	13.4838	11.5557	13.2639	12.6594	12.9024	12.4615	12.9303	13.2412	12.2108	13.0361	12.4842	11.8386	12.4334	12.6311	12.4884	11.9905	13.066	12.2301	12.9077	12.4536	12.078	13.5451	13.5463	12.5098
CAP2	7.8089	4.7839	5.4055	8.2076	4.6621	9.0942	8.2463	7.2858	8.0886	7.5795	3.9489	5.8517	7.124	4.03	7.4663	6.8204	4.6529	8.0128	8.1433	6.5042	5.9317	6.011	8.2087	7.7241	5.441	8.2413	7.5871	7.0864	8.9653	6.2269	7.3775	10.1241	6.8837	9.4561	8.0105	4.783	6.3342	5.662	7.1035	6.6914	6.0253	6.9436	7.7668	6.5368	5.1947	6.9243	4.8538	7.3073	7.1616
LOC283050	4.1907	5.0382	2.4008	4.8567	3.316	4.0402	6.9028	3.6601	5.1955	4.9516	5.9971	5.1583	4.2138	3.8756	4.6631	4.7235	1.9212	4.9122	4.2525	4.6322	3.0584	4.5976	2.7195	3.8705	4.0802	5.283	4.111	3.4108	4.8731	4.8715	4.8308	5.313	3.1154	4.3942	4.9492	4.2822	5.3196	3.2419	4.9333	4.0348	3.6067	3.3148	4.398	6.2227	3.1565	4.6114	6.1817	3.7469	4.1161
NPC2	13.0319	11.8928	11.0817	13.2466	11.2117	12.2929	12.1917	12.3163	11.1474	12.8021	11.0599	12.2178	11.7943	11.7208	11.4469	13.2905	10.952	11.2587	11.8919	11.0777	11.3423	11.9698	10.9794	12.7801	11.9657	11.8833	11.4202	12.1959	11.8874	12.5937	11.3212	11.4031	13.9845	11.5806	13.1081	12.5811	11.331	12.1715	12.9323	12.6176	11.5726	12.5262	11.5311	13.351	12.5376	11.3586	12.2501	13.5201	11.7021
NPC1	10.1811	11.8277	12.0621	10.5013	11.4352	11.1364	9.0668	11.3394	9.6261	11.5112	10.3269	10.2891	11.9736	10.87	11.8485	10.5039	11.3551	9.3418	10.7978	10.2105	11.2816	10.1562	11.7162	10.1912	11.3057	10.6195	10.2421	12.9354	10.7341	11.0066	9.9773	10.5402	10.7118	11.3312	10.3033	11.5147	11.5448	10.5643	10.6761	10.8622	11.8956	10.5354	9.9625	10.5915	12.7582	11.3752	10.6989	10.6147	10.19
SKIV2L	9.6494	10.2313	10.3422	10.1814	9.605	10.8076	9.5355	10.1297	10.223	9.4167	10.2042	10.4357	10.5846	9.8512	9.6921	9.7919	10.1951	11.0778	10.4403	10.7204	9.8169	10.0991	10.2196	10.8841	10.6015	10.4559	10.4845	10.3708	9.8553	9.3011	11.6693	9.9904	10.5049	10.2167	10.0716	9.6342	10.2685	10.5196	10.2233	9.929	9.416	10.1411	10.6872	10.4637	9.7611	9.9903	10.4374	9.6519	10.2886
SNORD11	0	0	0	0	0	0	0	0	0	0	0	0	0	0	0	0	0	0	0	0	0	0	0	0	0	0	0	0	0	0	0	0	0	0	0	0	0	0	0	0	0	0	0	0	0	0	0	0	0
TNFSF12-TNFSF13	7.9155	8.5601	5.7383	8.1677	6.3466	7.2974	8.5488	8.7356	6.9184	7.5844	7.6805	7.108	8.3878	8.4168	7.8878	8.7529	4.6417	4.9416	5.7918	6.8916	6.5522	7.7549	6.6247	7.9092	6.6476	8.2716	5.6195	6.8025	8.2113	7.4023	6.7605	7.8718	8.5737	7.1447	7.9647	9.31	5.9579	5.7484	9.2323	7.9352	4.7775	8.3362	6.3745	7.1835	8.1788	7.5744	6.2612	9.0768	7.3895
C3orf59	8.1905	8.6758	8.7161	8.5714	8.4155	7.0843	7.1458	9.3485	5.9771	7.6212	8.3543	7.443	8.1719	7.1864	9.5354	7.6348	7.9306	9.3547	6.6933	7.9209	9.5933	6.3796	9.6079	7.1477	8.6976	6.276	8.2557	8.7609	7.8571	9.2734	8.1548	7.6125	8.8626	7.0563	8.7722	8.0445	8.1004	8.7028	8.0796	10.5891	9.0141	7.6418	9.0082	8.3665	8.8662	6.7292	8.5357	8.553	8.2741
C3orf58	9.5946	10.8343	10.5426	9.8554	12.023	11.3092	9.3297	8.4303	8.6813	9.6564	11.7007	11.7169	9.9369	10.4609	8.5189	8.5638	12.3774	9.6505	10.417	10.7814	10.3317	8.9148	11.4547	10.2684	12.7768	9.1247	12.3014	10.0527	9.8176	12.1311	11.7964	9.9368	7.5635	10.9277	10.3738	11.7592	10.8165	11.7769	10.4224	11.9068	12.0583	11.1792	9.5433	8.0982	9.7738	12.0519	9.1076	8.5477	8.8159
PRKCB	6.5221	8.625	4.936	8.0499	5.9935	5.9077	6.1185	8.7593	9.7046	6.7836	8.0876	9.6003	8.7133	9.3835	6.5122	9.532	4.8748	5.6132	5.1964	7.041	7.0163	7.3887	7.3625	7.3916	8.2558	7.5937	9.1165	7.6535	7.6285	7.9769	5.9998	7.4942	9.4134	8.9829	9.0757	8.9095	5.8134	8.19	8.9221	8.1409	6.6004	8.2061	8.88	6.7615	7.5855	6.7831	5.7463	9.1045	8.5589
RAB3GAP2	9.7627	9.7172	9.3685	9.6169	9.8494	9.9454	10.5842	9.9735	10.1549	9.1704	10.0023	10.1809	9.5458	10.0899	9.9144	10.0291	10	10.0851	9.9931	10.3567	10.4365	10.1983	10.2707	9.7287	10.0459	9.8457	10.7792	9.7458	10.4024	10.4884	9.9847	10.1301	9.2238	9.851	10.1656	10.1601	9.7803	9.8584	9.7395	9.7652	9.891	9.9306	10.0439	9.7799	9.5961	9.1935	10.218	9.7993	10.4106
IL4R	10.6402	9.1255	10.2268	12.2592	9.3535	10.5244	8.1646	11.3486	10.3328	11.9267	9.8061	11.3724	9.9264	9.9312	11.4473	11.4614	9.9439	8.8439	12.3393	10.5829	10.0805	8.9229	9.813	9.7649	9.2827	11.8289	9.6941	10.0224	9.895	9.7804	11.0972	12.062	10.4847	10.2447	11.2021	9.4346	11.7389	9.3842	11.624	10.2467	8.7773	10.6201	10.5273	11.0162	10.5467	10.399	11.6678	11.754	10.1195
BHLHA15	1.7231	4.9166	4.6174	2.9178	3.6944	3.7314	5.2719	3.0718	3.8251	2.4241	3.4848	5.8517	4.2138	3.9158	3.0802	4.9813	2.3733	4.0738	0.5375	2.3717	3.0584	3.3528	3.2765	3.627	2.8203	3.0811	2.6398	2.727	2.866	3.3214	2.5474	2.7231	5.5545	4.5856	3.4768	2.9858	2.7836	2.1323	4.1974	4.0683	2.6467	1.8099	5.1498	4.2222	1.8151	1.7762	0.5363	4.8385	3.3967
PIKFYVE	7.9831	8.6538	8.9328	9.9278	9.7741	8.3777	8.3378	9.3426	10.1227	9.0901	9.0962	9.6654	8.7681	10.011	9.3104	9.4212	9.9004	10.1194	9.0416	9.7819	10.5399	9.1746	10.2183	9.2164	9.7233	9.1359	9.5934	9.1341	8.8657	11.2087	9.7	9.491	8.9363	9.8982	9.5504	9.2029	9.795	9.8601	9.3737	9.2113	9.2014	8.9348	10.3956	9.0148	8.2833	9.1994	9.3409	9.342	11.3205
C3orf51	0	0	0	0	0	0	0	0	0.4724	0.6994	0.8872	1.0717	0	1.964	0	0	0	0	0	0	0	0	0	2.3683	0	0	0.6612	0	0	0.402	0	0	0	0.5121	0	0	0.5387	0	0	1.3443	0.4102	0	0.5992	0	0	0	0	0	0.8616
C3orf50	0	1.4698	1.4771	0	0.89	1.5758	0	0	0.4724	0	0	0	3.5114	8.0857	0	0.5168	1.2592	4.592	0	4.0399	0	0	0.39	1.8677	1.7109	0	2.3419	0	0	0	0	1.7375	0.4314	0	1.3334	1.7256	0.5387	0.6452	1.1921	1.1072	1.7234	0	1.0214	0.5895	4.1629	0.8547	0.9264	0.5462	0
C3orf52	8.0659	7.8523	6.9675	10.523	9.1268	6.7963	5.2719	7.8693	6.3434	8.5447	8.3067	8.2817	7.0622	7.9301	9.668	6.6819	8.7192	7.4532	8.6279	8.4025	6.4921	8.5004	11.5188	7.6308	7.228	8.0849	7.199	6.9572	6.3378	8.7339	8.5983	8.4192	7.8647	8.1688	8.2236	6.7276	7.2064	8.2094	7.3393	8.1565	8.1836	7.4863	6.3818	8.2326	7.3224	8.095	9.6196	8.5424	7.4174
C3orf55	3.7717	4.3554	0	3.4082	5.1862	10.3254	8.0611	3.4665	3.3644	4.106	1.8274	3.885	3.2407	4.2344	5.3725	4.1186	0	8.814	0.9283	5.3309	1.7839	7.3378	4.2714	2.1396	6.089	2.971	5.3819	3.0403	7.8532	4.4305	4.1881	5.363	3.901	4.8851	5.8131	4.2822	1.4911	4.6902	6.6337	5.651	2.9831	5.5158	4.8483	1.5939	4.1916	1.7762	0.9264	3.7469	1.3973
C3orf54	5.722	4.7839	6.5781	6.9213	6.5415	7.9806	5.7494	5.3836	6.2801	6.0821	5.4138	7.0637	5.6558	6.3024	7.6691	6.3875	7.5019	6.8058	7.6895	7.3037	7.1177	4.3055	3.181	4.3965	4.4738	6.7954	5.8718	6.4939	5.3884	6.5524	6.2242	7.1259	5.3844	6.3569	7.0688	4.2822	7.3047	7.2115	7.2987	6.9997	6.3266	6.866	5.7696	7.8431	8.0758	7.4496	7.9812	5.9046	5.8895
C3orf57	4.1907	9.1346	5.1684	8.6347	10.0584	7.4506	3.9669	0.6128	5.0172	8.8498	7.0974	4.89	2.7765	1.1658	6.3824	4.154	6.0145	4.2786	2.0567	3.5158	3.0584	11.9752	0.6966	5.0354	5.2531	6.4296	10.5017	2.6368	9.0152	7.2692	6.5773	5.8686	1.4554	5.8498	5.5578	3.3545	4.8388	10.6083	7.2262	8.0579	3.7191	9.5801	7.1868	4.1419	5.317	8.5045	3.5053	6.4815	2.7483
CAPS	8.2353	6.201	6.3635	11.1193	7.0158	6.1033	9.611	7.276	8.7427	8.1635	8.6094	7.7541	8.1653	7.8127	9.9079	11.394	8.3164	9.7535	8.2456	7.3671	6.3695	8.459	8.5673	10.6355	7.7335	10.071	8.8114	5.6549	6.6763	5.9848	6.854	6.8209	5.9292	8.8264	7.2904	5.4866	7.4122	7.9577	9.9326	9.7948	5.6534	6.3047	7.6272	9.033	7.8891	9.2539	10.0681	10.2269	7.6679
DYNC1LI1	9.1823	9.4768	9.9538	9.3838	10.0584	10.1388	10.1713	9.7839	9.3571	9.6283	9.0097	9.1552	9.5768	9.5331	10.095	9.8952	9.267	9.6123	9.1315	9.6214	9.4458	9.7479	9.5137	9.2035	9.5605	9.7531	9.0341	9.9053	9.6639	9.7311	8.5872	9.6909	9.765	9.0758	9.4231	9.815	9.2853	9.6113	9.4346	9.7677	9.8277	9.491	9.5864	9.4962	9.8545	9.5777	10.4778	10.3254	8.9458
DYNC1LI2	10.9698	10.7604	11.0495	11.5092	11.1884	10.7006	10.5665	10.8211	11.49	11.5166	11.4369	11.2181	10.6995	11.535	11.0311	10.9552	10.5625	11.5991	11.1566	10.8571	11.4001	11.2784	10.8727	10.6623	11.916	11.3174	10.9356	11.518	11.1153	11.5017	11.0113	10.7022	10.8181	11.3262	11.409	10.1917	10.5818	10.6982	11.2325	10.7203	10.5042	11.5294	11.821	11.4639	10.393	11.673	11.503	10.9031	10.3891
TRPC1	6.5221	6.2353	5.11	6.5427	6.4529	7.8355	6.6856	6.0112	5.1647	5.2874	4.8808	5.919	6.5741	6.3324	6.6312	7.3295	6.395	9.1963	5.332	5.863	6.2816	8.435	7.2756	7.5889	8.5391	6.0777	7.7243	5.8781	6.2452	6.4867	6.3148	6.9573	5.4083	6.4371	7.7401	8.0632	6.4358	6.1137	7.1336	7.1401	7.2997	6.784	7.5501	5.2419	6.7191	4.5629	4.6873	6.1673	5.2801
EFHC2	3.1787	6.1479	2.8207	2.9178	4.6621	5.8593	5.2523	2.6534	3.4691	2.8557	4.9812	4.1763	3.8732	6.037	5.6681	7.5445	5.8957	6.1453	0.9283	7.0816	6.8473	4.8231	1.5171	5.1163	3.6721	4.2026	5.0177	0.8504	3.5476	4.3188	2.4793	3.3699	3.0562	1.4354	5.0846	5.2447	3.7737	3.7451	5.2211	5.4625	4.3274	2.304	3.624	2.0101	6.245	3.8006	3.3861	4.9285	5.8007
EFHC1	7.2123	8.0289	7.9156	6.8245	6.8656	8.2964	8.8388	6.4903	8.5217	7.0848	7.7288	7.2528	8.5326	7.7136	7.7555	8.6075	7.2827	9.9978	6.8929	7.9258	7.4178	9.2931	8.2637	9.1942	7.3802	7.6528	7.2822	7.0606	8.7524	5.902	7.8893	7.9943	5.4318	8.8399	8.0743	6.4323	6.2423	8.2973	8.3262	8.0704	6.992	6.5832	8.4282	8.2802	7.9301	7.9422	8.5002	7.8892	8.3829
CAPG	12.0058	11.7626	10.6087	12.6448	10.9486	12.35	12.9057	12.4156	11.0224	12.0995	12.254	11.2849	12.6935	11.9308	12.9916	12.7678	10.2222	11.3488	13.0861	11.1359	10.7899	11.0342	11.9179	11.2035	10.9134	11.884	10.9261	11.4879	12.3896	11.4945	11.2827	12.4329	12.8163	11.6733	12.1462	12.3558	10.2551	11.4478	12.7705	12.3708	11.4066	12.0227	11.8494	11.4183	12.979	10.6167	12.5348	12.8514	11.9484
TPRKB	8.6818	8.6185	9.5436	8.3085	8.7897	8.8585	9.5955	8.5933	9.09	7.8607	7.7288	8.4134	9.0838	8.0296	8.8425	7.8084	8.406	8.9687	8.2477	8.5735	8.3394	9.452	8.9343	8.9719	9.572	8.629	9.2451	8.1253	9.024	7.8739	7.8545	8.8307	8.6095	8.8359	8.1327	8.8816	8.0861	8.2203	7.6839	8.9128	8.8469	9.0445	7.4935	7.7849	9.6246	8.8282	8.7828	8.1822	9.0503
ETHE1	10.0635	8.308	11.0336	10.6014	10.925	8.8324	9.8495	9.9091	8.8177	9.2685	8.9378	10.1335	8.7399	8.6369	8.7923	8.8259	9.1668	7.9113	9.8829	9.0668	7.5365	8.4322	9.3491	8.8231	8.8344	10.6743	7.948	9.416	9.656	8.8388	8.5095	8.9513	9.4038	7.9845	9.4978	8.0381	7.8057	8.8316	9.0553	8.989	9.199	10.2921	8.3231	11.5269	8.6284	8.7653	10.2353	9.7677	8.5484
PRDM16	1.7231	2.6576	3.2025	5.4826	3.9547	6.9976	2.8625	2.77	4.6451	3.9975	3.6404	3.885	5.8142	3.9929	5.413	6.2635	3.9008	4.0738	6.0348	2.7752	4.6081	5.7433	3.8425	7.4645	3.7143	9.1247	5.6724	5.4448	6.4768	4.4088	4.1881	4.2637	4.0899	7.863	6.3587	5.559	3.9946	6.1485	7.2477	6.2702	2.8578	6.1016	4.6257	5.6714	6.1012	5.6295	2.9549	6.6162	7.456
ABCG1	9.2737	9.821	10.4044	10.6164	10.39	8.8523	8.7936	10.3895	8.967	11.3986	10.9793	10.6936	9.8173	10.6522	9.3041	9.9153	9.3035	9.8769	8.654	8.9241	8.3095	8.6672	9.8995	8.8037	11.1159	9.96	9.5347	9.8404	11.2655	10.1738	8.9283	10.08	9.7851	10.2057	9.7714	9.5027	9.6342	9.5734	10.6766	9.1165	10.5568	10.3351	8.9908	11.2682	9.8439	9.3302	11.2059	9.9479	11.1331
ABCG2	4.7179	6.2353	7.5541	4.595	5.2523	8.7748	4.8167	4.1646	4.0777	3.0851	7.9432	5.1131	7.041	6.743	5.1028	6.9058	6.9005	5.5486	5.1236	4.1794	6.1245	6.5522	10.4795	4.9672	7.0456	8.9543	8.6805	6.8658	7.9481	6.0138	3.4542	5.8218	6.5973	8.8665	6.7193	5.1066	9.7203	4.6584	7.1369	6.0782	5.576	5.582	6.2707	4.7408	5.4417	9.939	2.2023	5.7404	5.0504
PLSCR5	0	0	0	1.6716	0.89	0	0	0	0	0	0	0	0	0.5003	0	0	0	0	0	0.5033	0	5.5571	0.9494	0.4631	1.331	0	1.1129	0	0.704	0.402	0.6214	0	0	0	0	0	0	1.0895	0	1.1072	0.4102	0	0.5992	0	0	0	0	0	0.3474
ABCG4	2.7557	2.4396	2.9595	1.8571	2.8017	2.5247	0	1.8663	2.8478	3.3726	3.9881	0	3.0272	1.6194	3.4861	3.0573	3.0761	5.0859	2.872	1.4169	1.9232	2.4429	1.6657	1.5323	1.7109	4.0485	1.9661	1.5885	2.4338	1.5498	2.6123	2.9139	2.4673	2.7092	2.3372	1.1068	2.3433	4.3744	4.5734	3.5095	2.2072	2.8962	2.2031	2.5962	1.2865	2.0819	3.7177	2.227	1.7871
ABCG5	0	2.6576	1.651	0.5232	1.4364	2.7955	0.6066	0	0.4724	0.6994	0	0	0.7226	0.5003	0	1.4454	0	2.806	0.9283	0.5033	1.7839	2.4429	0.9494	0.4631	1.0955	1.1659	1.4564	1.1405	1.5296	1.8361	1.5283	1.2635	0	1.6464	2.0143	1.1068	0.5387	0	2.2794	2.2773	1.4029	0.7791	1.0214	1.0068	1.9556	2.0819	1.2331	0.5462	2.4931
PRDM10	6.6433	7.5727	7.7269	8.0921	8.0779	7.5697	6.4981	7.7644	8.1568	7.4152	8.892	7.8976	7.5415	8.3338	7.4108	7.6779	7.9195	8.1496	7.7812	7.9233	8.3502	8.084	8.792	7.869	7.6516	7.4676	8.2026	7.4096	8.0814	8.6625	8.2214	7.9212	7.7502	7.863	7.7435	8.1122	8.2538	8.4816	7.652	7.8034	8.0269	7.8971	8.0081	7.5408	6.9339	7.1298	8.2156	7.6524	8.2394
PLSCR1	9.4068	10.4191	9.3662	10.5711	10.2972	11.4726	11.0813	11.3088	9.3234	11.7378	9.9275	10.1413	10.1267	10.0237	11.1415	10.7604	9.9822	10.0068	9.8388	10.7879	9.8119	10.1432	9.7045	10.1129	13.0093	11.2997	12.1968	11.2925	11.0996	10.2142	10.1507	11.6586	9.842	10.7244	10.4856	11.2961	9.4799	10.2978	10.8303	10.6408	10.663	11.267	10.5738	9.3895	10.2579	11.2913	10.4977	12.0359	10.0564
ABCG8	0	0.9146	0	0	0	2.0599	0	0	0	0	0.5108	2.435	0	0.5003	0	0.5168	0.5505	2.6176	0.5375	0	0.432	0.4236	0.39	0	2.3697	0	2.7685	0.487	1.814	0.9737	0	0	0	0	0.5913	1.1068	0.5387	0	1.8359	1.7262	1.4029	0.4415	0	0	1.2865	0.8547	0	0	1.3973
MPO	0	3.0143	1.651	3.218	1.6476	2.1909	2.2201	3.8835	2.6835	1.8054	3.1813	1.0717	3.4267	3.0808	3.4346	3.8862	0.5505	4.5131	0.9283	2.1178	1.6297	3.0891	0.39	5.9962	1.5334	1.5189	0.6612	1.7693	1.5296	3.0123	1.9859	3.7158	4.5424	0.8892	3.4768	4.6568	0.9302	1.9336	4.1974	2.9148	2.1006	2.1955	1.8378	2.0101	2.5054	0.8547	0	3.7469	2.3463
HNF4G	6.4855	5.6599	2.2999	2.7404	5.9838	4.6535	5.8444	2.3877	1.1126	2.0424	2.137	4.4911	1.2019	7.3346	5.1354	7.6565	5.8027	5.9493	2.7802	6.8295	5.8291	4.4921	3.7457	5.1779	5.3634	2.039	7.5562	4.6021	6.2689	6.9323	5.8259	5.6036	1.2593	5.0426	4.7188	7.0373	3.1205	5.678	5.2699	5.512	5.7536	4.536	6.7903	2.7118	5.8272	3.7144	2.6787	5.8365	6.1217
AVP	0	0	0	0	0	0	0	0	0	0	0	0	0	0	0	0	0.5505	0	0.5375	0	0	0	0	0	0	1.1659	0	0	0	0	0	0	0	0.5121	0	0	0	0	0	0.8233	0	0	0	0	0	0	0	0	0
ELP2	9.9354	12.0222	10.1986	9.1215	9.8693	9.7428	11.3022	10.1397	10.3302	8.8322	9.8386	9.6526	10.4326	10.2033	9.5753	10.022	10.0419	9.7297	9.9244	10.4462	10.0158	10.9366	10.6024	10.0468	10.0786	9.2044	9.6716	9.8098	10.4839	10.1589	9.5197	9.212	9.7925	9.8497	10.4237	9.9938	9.7661	9.8548	9.6097	10.689	9.6834	9.859	9.8189	9.977	11.8041	9.7542	9.5337	10.0905	10.9476
PRKCZ	9.0957	8.9366	9.0451	9.4451	8.6462	8.2179	7.896	9.0041	9.1778	10.1206	7.6967	9.1226	8.1171	7.6898	9.2241	8.7013	8.6734	9.4697	10.077	7.1146	8.2259	10.3713	9.7293	10.1037	8.8402	9.0986	8.6393	8.2644	7.5713	9.4775	10.3763	7.6292	9.3202	8.5098	8.7327	8.0022	8.4941	9.4137	9.4482	9.3763	8.5683	9.103	8.7648	10.7927	8.9531	8.7144	9.9808	9.0596	9.3441
SPC25	6.5578	7.9065	8.0806	6.5427	7.8805	8.9045	9.3983	8.3318	8.0235	7.1432	7.3809	6.2674	8.3945	7.9374	8.1317	6.4313	7.3944	7.8376	7.5983	7.5867	8.1342	8.9903	8.1547	8.2631	8.2251	7.7351	8.1146	8.2504	7.9844	6.999	8.0591	8.4561	7.1686	8.3092	6.7536	8.2498	8.4755	8.2817	6.2511	8.2286	8.2951	7.9648	7.2121	4.5047	8.4077	8.279	7.6144	7.835	7.5022
TARS2	9.5332	9.1837	9.2669	8.6107	8.8943	9.2394	9.8585	8.9365	9.1824	7.9177	9.39	9.0361	9.7546	9.467	8.7456	8.9162	9.4996	8.9363	10.1972	9.6894	9.5782	9.4827	9.4069	9.4373	9.7187	9.7395	10.0746	10.0124	9.7861	9.806	9.3203	9.3118	10.2706	10.0578	8.7938	9.7623	8.5331	9.3334	10.07	8.6522	8.8694	10.2072	9.0424	9.6555	9.6167	9.3229	9.4982	8.5776	9.9198
POLRMT	8.7945	10.0598	9.7838	8.8371	9.9611	8.9128	9.4861	10.0006	9.1195	9.0431	9.9394	9.5962	10.1575	9.2602	8.554	9.4121	11.1141	10.3308	9.3873	10.3251	10.2559	9.1401	9.3073	9.7294	9.2024	9.5188	10.2025	9.0955	8.659	8.7778	9.6074	9.6445	10.2775	10.0334	8.1687	9.5873	9.847	10.1257	9.2925	10.1001	9.4557	9.3051	9.618	10.6138	10.2353	10.2849	10.3817	9.1717	10.2543
MS4A6E	0	0	0	0.5232	0	0.4815	0	1.0415	0	0	0	0	0	0.8711	0.8359	0.5168	0	0	0	0.5033	0	0.4236	0	0	0.4635	0	0	0	0.704	0	0	0	0	0	0	0	0.9302	0	0.9736	1.5478	1.2113	0.4415	1.0214	0	0	0.8547	0	0.9414	0
MPZ	5.3264	3.743	3.7911	3.6783	5.2031	4.8043	8.1165	5.1017	4.872	3.6122	4.268	4.7194	4.4467	3.9549	4.3935	4.6511	2.2377	5.5877	3.1169	4.5317	4.9388	5.4485	2.5767	3.9783	4.4982	3.4529	6.1568	3.2374	4.5635	4.2716	3.4892	4.6599	3.9667	6.2151	4.2275	5.2447	4.8615	4.0697	4.9781	4.2249	4.3035	3.0907	4.0843	3.8198	4.75	5.3723	2.0537	4.2085	5.4782
SRBD1	7.9499	8.5956	8.4742	8.6299	7.7291	8.7351	7.4561	8.2464	8.6976	7.853	8.0534	8.7095	8.9517	7.8903	7.832	8.0196	8.2117	8.7694	7.5505	8.335	7.9448	7.8796	8.6731	8.6091	9.3876	8.7734	8.472	8.8414	9.024	8.5232	7.8893	7.8558	9.0239	8.4582	8.3897	8.4391	8.6401	7.9577	9.8636	9.3056	8.7411	8.456	8.0867	8.1631	8.3146	8.5236	7.3132	8.8348	8.8881
SGSM2	8.7757	8.4608	9.1576	9.1987	9.3076	9.2165	8.8906	9.3957	9.9074	9.4874	11.0082	9.545	10.0133	9.2436	8.5343	9.6301	9.6598	10.3742	10.5195	9.3083	8.7435	9.3188	10.4761	11.1975	9.6919	10.4412	10.2011	8.6325	7.9221	8.5801	10.6601	9.0838	8.7221	10.048	9.4774	8.094	10.1434	10.6041	10.1691	9.6586	9.966	8.7188	10.5373	9.6564	8.779	10.3327	9.3538	8.8692	8.8748
MCPH1	8.5058	8.5105	9.5342	8.0064	9.0922	8.98	8.5193	8.161	8.3664	7.6838	8.358	9.117	7.8399	8.7133	8.4232	8.5959	7.8214	8.2556	8.5754	9.0322	8.9315	8.5297	8.3177	7.533	8.7245	7.7598	8.0697	9.2461	8.6745	8.6159	8.2899	8.7625	7.9855	8.722	8.6945	8.5978	8.6595	9.2462	8.5364	8.4871	8.307	8.5741	8.7271	8.7044	7.5276	7.7702	7.7104	8.303	8.6455
GRPEL1	9.2737	9.99	10.1622	9.6447	9.527	9.7179	9.4238	9.3081	9.1215	9.4761	10.0488	8.871	9.3325	9.488	9.5603	9.2843	9.571	8.9822	9.3746	9.6014	9.2162	8.999	9.5725	9.5288	9.4287	9.221	9.6288	10.4638	9.375	9.6147	9.5128	9.0638	10.3186	8.8019	8.9199	9.2905	10.006	8.9047	9.413	8.9581	9.4167	8.9156	9.1717	9.2119	9.5887	9.5807	9.6188	9.642	9.4271
GRPEL2	8.3818	8.9661	9.3615	8.5664	8.9538	9.8099	10.0648	8.8841	8.6088	8.4629	9.1821	8.6573	8.6953	8.9861	10.1917	9.0488	8.6256	8.406	9.3428	8.6831	8.2429	10.0048	9.2503	8.9478	9.0016	8.0783	8.7465	8.8775	9.9195	9.3599	9.297	9.7577	8.3523	8.9472	8.6374	8.7943	9.0542	9.0142	8.9589	8.8039	8.8178	8.5499	8.1819	8.1452	8.6046	9.7283	9.3166	8.441	9.4243
PLRG1	9.6658	9.3337	9.7266	10.6564	9.2861	10.7892	10.404	9.7612	12.0175	9.3466	9.2051	9.2219	9.3426	9.5838	10.5336	9.8298	9.4573	9.3281	8.8615	9.9214	9.3325	9.7593	9.2649	9.5333	10.1462	9.5213	9.3388	10.083	9.6379	9.1269	9.3486	9.4072	9.6357	9.5212	9.6808	9.9201	9.5417	9.1735	9.6763	9.5868	9.7928	10.1723	9.4634	9.9248	10.3311	9.4468	9.608	9.7941	10.163
SGSM1	3.3513	4.3554	1.2792	3.819	4.6862	4.2042	3.9178	5.8617	5.2406	2.0424	2.5041	3.5196	2.7765	7.4313	1.7463	5.2334	1.7324	7.035	4.4738	4.8774	7.3546	6.0262	7.3733	4.3165	2.3697	4.1018	4.824	3.5158	5.3219	5.3291	3.1821	1.7375	5.8958	4.6359	4.8764	3.1819	2.2085	5.6459	6.1762	5.673	2.4866	3.7195	5.2893	3.4716	4.7306	4.5629	2.4601	4.0965	4.3652
SF3B14	11.6246	10.8757	11.3389	11.2452	9.9831	9.545	11.3599	10.4426	10.7877	10.5752	9.9531	10.2167	10.7062	9.8813	10.9919	10.257	10.4293	10.2988	10.8839	10.5579	9.8988	11.3618	11.3128	10.2555	11.3913	10.7345	11.2916	10.9055	11.624	10.3592	9.4234	10.2599	11.6022	10.9537	10.37	10.7207	10.4716	10.235	9.8425	10.1067	10.3502	10.5703	10.0481	10.1695	11.473	10.8277	10.8161	10.153	11.505
SLC36A2	0	0	0	0	0	0	0	0	0	0	0	0.6332	0.7226	0	0.8359	0	0	1.1918	0	0.5033	0	0	0	0	0	0	0.6612	0	0	1.3821	0	0.5528	0	0	0	0	0	0	0	0	0	0	0	0	0.4434	0	0.9264	0	0.3474
KRIT1	8.9736	9.9376	9.882	9.5868	9.8739	9.4436	9.7259	8.7786	9.5662	8.8381	10.1644	13.8889	10.1192	9.925	10.1741	9.7432	9.8002	11.7711	9.5672	9.3878	9.8489	9.6593	9.5976	9.2192	9.4287	11.1842	10.953	9.1186	9.9158	9.5921	10.3998	10.0325	8.6501	9.6009	9.8448	10.3	9.7601	10.1898	9.3036	9.4867	9.781	9.7954	11.1494	9.1232	9.366	9.7241	10.7983	10.1961	9.3303
LRRC27	5.8426	5.7809	5.1968	5.8093	5.2523	6.128	7.2387	6.1892	7.7129	5.7219	5.8455	5.8924	6.4032	6.936	5.9412	8.0133	4.8974	7.5453	5.1421	6.1442	5.5025	8.4063	6.302	7.4139	5.3366	6.5106	5.9953	5.8454	6.8594	5.9097	6.1164	5.9688	7.5578	6.617	6.8769	4.8991	4.9487	6.0383	7.3016	6.2485	5.4073	6.3047	6.8575	6.7563	6.7191	6.8453	6.0904	6.5015	7.7353
ASPHD1	6.8731	4.0814	5.4765	8.6235	4.3053	5.5411	3.9178	6.125	2.9953	7.2417	4.5555	6.2255	5.4987	3.1498	4.9278	7.5676	3.2967	6.7723	6.6091	5.7667	7.2756	6.288	3.4089	5.5484	4.6583	6.7461	6.6415	4.5536	4.8731	3.1751	5.963	4.4292	7.0635	2.8859	5.6334	3.5087	7.8686	4.9753	5.429	4.0005	3.2051	5.4346	6.3729	6.3531	4.6707	5.2241	3.7663	6.308	5.1752
TRPC7	0	2.1826	0	0	0	0	0	0	0	0	0	0	0	0	0	0	0.948	0.8924	0	0	0.432	0	0.39	0	0.4635	2.4204	0.6612	0	0	0	0	0	0	0	0	0	0	0	0	0	0	0	0	0	0	0	0	0	0
GADL1	0	0.9146	0	0	0	0.4815	0	0	1.7332	0	1.4325	1.0717	0	1.802	0.4777	0.8966	0.948	0.5141	0	0.5033	0	3.1458	0	0.8131	0.8139	0	0	0	0	0.402	0	0.5528	0	0.5121	0	1.1068	0	0	0.4018	1.5478	0.4102	0	0	0	0.4434	1.3878	0	0	0.3474
KRTAP5-10	0	0	0	0	2.1418	0	0.6066	0	3.1916	0	0.5108	1.0717	0	1.1658	0.4777	1.4454	0	1.1918	0.5375	1.1716	0	0	0	0.8131	0	1.1659	1.9661	0	0.704	0	1.657	0.9514	0	1.188	0	0	0.5387	0.6452	1.1921	0.4697	0	1.0525	0	1.0068	0.4434	0.8547	0	0	1.0631
HLX	7.1898	5.8039	5.4055	6.8683	6.1748	6.9841	5.348	8.3152	7.7654	7.4204	7.5926	7.1834	7.9846	8.3189	5.8752	8.1931	6.4726	7.3281	6.3858	7.6748	7.0623	6.7482	5.3257	6.2894	6.9648	7.2011	6.6246	6.3522	6.7955	6.5961	7.5345	7.6398	8.1548	7.9625	7.7805	6.7432	7.1796	6.8587	8.7117	7.5397	6.2288	7.7149	7.925	8.0134	7.0124	6.8351	5.5384	7.1711	7.4197
QRSL1	8.6859	9.2055	8.6395	8.4755	8.5298	9.0421	9.8265	8.3128	9.4866	8.7655	8.6046	8.3804	8.3347	8.4665	9.0544	8.628	7.5166	8.4096	7.2244	9.0396	8.9119	9.5584	8.7448	9.1304	8.8041	8.974	8.3717	9.0655	8.618	8.3593	8.7449	8.6379	8.5664	8.2857	8.5367	8.7291	8.5935	9.0095	8.5603	8.6997	8.4658	8.4735	9.0786	8.6021	9.0712	8.4654	8.3189	9.0454	9.4351
VOPP1	10.7609	10.5895	10.0579	10.2728	10.2903	9.3212	10.7098	10.5153	10.7267	10.6471	10.6011	11.183	10.9386	10.8488	11.7004	10.8242	10.2615	11.0627	9.7187	10.6969	9.8358	11.0945	9.0621	11.0209	10.3522	10.566	10.9807	10.6555	10.326	10.8931	10.0713	10.2925	10.0794	10.7009	10.9678	11.0756	10.7345	10.3746	10.2478	11.0236	12.6419	10.5936	11.5944	10.5733	10.3802	10.3903	10.3382	11.4695	10.4001
FCER1G	9.3846	10.1967	7.7196	9.8328	8.7431	8.6279	10.0514	11.0188	9.3112	9.4912	9.8632	9.1677	10.1116	10.9194	9.6976	10.8648	6.8078	8.4578	6.8708	9.3449	9.2389	9.6267	7.7658	9.5207	9.1837	9.1968	8.3017	9.3563	10.4144	9.6811	8.786	9.9748	10.7911	9.2054	9.9963	11.002	7.5545	7.6688	9.9514	9.1705	8.6765	9.6563	9.2712	8.7716	9.9047	8.4916	7.5604	11.3372	9.1636
AKR1B10	7.7329	8.7548	14.7702	3.1486	7.4016	15.7831	9.5039	8.4457	1.7332	9.1259	14.4959	7.6191	12.548	11.7423	9.8316	8.9692	14.7885	3.6006	13.3354	5.5395	11.3109	4.2548	0.6966	14.3175	13.9874	13.3546	15.4969	15.4456	14.5516	11.3364	13.1355	5.8454	1.628	15.3071	8.9184	13.4463	14.6986	11.1323	4.3642	9.6337	10.0961	9.8975	7.9371	11.8396	12.1545	15.1899	11.5391	5.4528	2.5613
BTG3	10.8199	9.4032	9.5387	9.608	9.9946	9.4329	10.6728	9.239	8.7269	9.6895	10.6738	9.8377	9.7093	10.6244	10.3954	9.9838	9.4458	10.1049	10.3872	9.7764	9.0264	11.6802	7.6897	9.9037	10.4752	10.1105	10.4042	10.5624	9.3079	10.3903	10.2819	10.7534	9.4448	9.4727	9.7427	9.6734	10.5715	11.1059	9.4225	10.4488	9.532	10.5849	9.4655	10.4749	10.2533	10.6954	10.5004	9.6378	9.9899
BTG2	11.145	11.0723	10.9986	10.8272	10.9818	10.7506	10.2265	9.8441	11.0482	12.2052	10.9163	12.7112	10.866	11.28	10.7248	11.6088	11.9813	10.2019	11.3754	11.024	11.9183	10.663	11.8616	10.5575	10.7789	9.2785	9.498	11.6795	10.8328	11.3182	10.6312	10.9501	9.91	11.5587	11.9485	11.238	10.979	10.627	13.0591	12.2411	10.0118	11.2337	11.9656	12.1522	11.2195	10.9263	11.6803	12.0287	10.3414
AKR1B15	2.4862	2.1826	7.1562	2.4252	0	9.7488	4.5532	4.937	3.3091	6.601	4.203	2.575	6.4292	0	5.0694	5.5838	6.9005	2.7149	8.0431	1.1716	4.1215	0.7508	2.9103	5.2938	3.2803	9.3071	8.6179	8.1356	7.558	3.8891	8.3412	6.9894	1.0324	8.4634	4.8257	3.1819	2.3433	3.6183	2.8285	2.5854	2.9218	4.684	3.8468	7.4728	5.7617	11.3824	5.8846	0.5462	1.0631
FAHD1	8.1266	8.6055	9.3871	9.9515	9.7916	8.7471	10.019	8.6797	8.3468	9.236	9.7244	9.1718	8.5623	8.4933	10.0059	8.8453	9.0222	7.9967	8.0381	7.9159	9.404	9.2239	8.0954	9.4317	9.1733	9.0819	8.8663	9.9932	9.6932	8.6521	9.3437	8.1037	8.5192	9.9978	9.1675	8.3612	10.5771	9.8557	8.9167	9.4955	8.3071	9.103	8.1858	9.1298	9.8193	9.7039	9.5438	8.6532	7.8815
ZNF592	9.7395	10.4882	9.6835	9.933	11.0914	9.3901	8.1567	9.6553	10.9865	10.4064	10.6335	10.0984	10.0659	10.7278	10.3946	9.5684	9.6032	9.9808	10.176	9.9964	10.1971	9.606	10.8883	10.1967	10.0567	10.3602	10.237	9.7539	10.0006	11.0229	10.2398	10.4773	10.2718	10.0252	10.5832	9.4298	10.2395	10.8892	10.7069	10.4689	10.6224	9.7196	10.9407	10.2913	9.6279	9.6168	9.4274	10.105	10.1385
SLA2	4.9504	6.7201	3.6342	5.5648	5.5305	4.6982	4.5532	7.4077	6.8589	4.7321	5.6518	6.7969	7.6151	8.1628	6.7569	7.4193	4.2915	4.9326	2.9584	6.2666	5.2347	5.7796	5.0699	6.0631	5.3501	4.3419	5.0686	5.0496	5.3666	5.611	3.9576	6.3942	7.4474	6.43	6.6913	7.3027	4.3869	4.7214	7.3278	6.0782	4.9661	6.6412	7.4259	3.6562	7.6567	4.8322	4.2487	7.6978	7.3778
SNORA67	1.1048	0	0.7769	0	1.4364	0.4815	0	0	0.4724	0.6994	0	0	0	0.8711	0	0.5168	1.5152	0	0	0	0.7639	0.4236	0	0.4631	0.8139	0.6977	0	0	0	0	1.5283	0.5528	0	0.5121	0	0	0.5387	0	0.7159	0.4697	0	1.6545	0	0	0.7822	0.8547	0	0	0
C4orf36	3.1787	2.4396	2.7459	4.1021	3.9144	4.5597	5.2523	2.6534	2.8478	3.7524	3.8247	2.7026	3.2407	2.242	4.2815	2.7226	3.657	3.8777	2.6821	2.7752	3.0584	3.9389	2.5767	3.627	2.7407	3.7482	3.1921	3.0403	3.8913	4.2474	3.2242	2.7231	1.7821	2.2735	3.8757	2.9858	2.6855	2.6031	4.1974	4.3662	3.9818	2.964	2.9438	4.6853	3.8752	1.7762	2.9549	3.7955	2.6263
C4orf37	0	0	0.4402	0	0	1.5758	2.2201	0	0	0	0	0	0	1.1658	0	0.8966	0.5505	1.1918	0	0	0	0.7508	0	0	0	1.1659	0	0.487	1.814	1.1923	0.6214	0	0	0	0.5913	0	0	0	1.1921	0.4697	0.4102	0	1.3476	1.5939	0.7822	1.3878	0	0.5462	0
C4orf34	8.3156	9.4423	8.3297	8.9963	8.5114	11.0104	10.019	7.3896	8.6145	8.0458	8.1919	8.8862	8.3142	8.3412	7.837	10.5494	7.6258	8.3895	9.0806	9.5525	8.8532	8.7007	7.7983	8.1523	7.6865	8.3023	7.9171	9.2442	8.9285	10.3191	7.768	7.9864	9.4755	9.2393	9.4578	8.0061	7.6256	8.5806	8.9097	8.886	8.5016	8.3106	8.8449	8.8224	7.5774	8.5236	8.1161	9.4011	8.6595
C4orf35	0	0	0	0	0	0	0	0	0	0	0	0	0	0	0	0	0	1.1918	0	0	0	1.2421	0	0	0	0	0	0	0	0	0	0	0	0	0	0	0	0	0	0.8233	0	0	0	0	0	0	0	0	0.8616
C4orf32	6.7083	7.3246	6.1189	7.9867	6.733	7.4988	7.8321	7.6283	6.8685	7.3778	5.8771	7.8876	6.6967	7.3675	10.0299	8.5389	4.8517	7.6412	6.978	7.0272	6.9322	6.5987	5.636	6.4099	6.8271	6.299	7.8748	7.1117	7.1928	9.4647	7.8308	8.0665	7.5313	7.1018	8.6115	7.7442	5.9034	6.7942	8.3773	8.3043	6.977	7.9792	7.1136	8.6189	6.617	6.4107	7.6918	8.0023	7.1779
C4orf33	7.2673	7.1195	5.6608	7.3996	6.5215	7.4765	8.2904	6.4472	7.0183	6.7167	5.7462	6.8937	6.2186	6.9602	7.6239	8.2656	6.5745	7.3735	7.0535	6.7974	6.6153	7.9249	6.1714	5.8334	6.9021	5.5552	6.9706	6.5257	7.0007	6.9016	6.5318	6.6637	6.8794	6.0205	7.4825	7.5448	5.4449	6.5294	7.2386	7.3889	7.0928	7.7798	7.0534	7.0077	6.6587	6.4243	6.4203	8.8988	7.7041
C4orf31	8.3415	6.3335	2.8917	8.1686	4.5614	5.5038	6.0856	5.8218	4.2638	5.3102	5.1971	5.8654	5.7105	6.9409	5.0004	11.6512	2.3733	10.3105	2.5769	6.2026	6.3199	7.6488	7.18	9.2026	7.1416	6.7544	3.7235	8.4835	7.2772	7.16	5.0341	4.8115	7.8253	3.0433	10.0254	4.4439	5.5601	8.4862	10.2528	8.1643	4.6059	7.7985	6.9788	7.6021	4.0102	6.9338	1.8881	9.9632	8.2052
SRD5A3	10.1375	9.6724	10.0285	8.4983	9.2641	9.5511	11.9718	8.7327	9.0524	8.9164	8.7122	9.3456	8.4836	8.3737	10.9168	11.6096	9.184	6.6787	9.6324	9.1012	8.6054	9.1572	8.4896	10.569	9.4861	8.6127	8.2748	10.3723	9.6605	10.7862	8.3119	9.8886	10.4808	8.1494	9.5851	8.3653	9.6041	9.6961	10.2277	10.2903	9.0539	10.5242	10.594	9.953	9.3414	8.5853	10.8663	9.7244	8.4314
SRD5A2	1.1048	1.4698	1.0498	6.2094	0.5126	0	3.3055	2.3877	1.1126	2.8557	3.6887	1.6798	2.4729	1.1658	2.9397	6.5016	0.948	2.4008	2.4633	0.8759	0.7639	2.0258	0	5.0845	2.6565	1.5189	0.6612	0.487	1.1751	1.1923	0.3439	2.9139	0	2.2735	0.5913	1.1068	0.5387	1.9336	4.3866	4.9185	0.7293	0.7791	1.0214	1.33	2.2011	2.9006	4.3155	2.0777	3.2802
SRD5A1	10.8925	9.0504	10.262	10.3001	8.3974	7.5966	8.7276	9.8441	9.1863	9.0684	9.5007	10.9549	8.7311	8.4043	7.3566	8.5306	9.5797	9.3443	11.1734	9.724	9.7576	8.4674	6.2559	8.8399	8.1749	8.4609	7.613	10.188	9.0804	10.5121	10.1805	8.2591	9.509	8.9093	8.7554	8.1595	9.2407	8.7826	7.6861	9.1334	9.0414	9.706	9.0536	13.3975	9.1289	8.719	10.8222	9.6667	9.0021
ZFP1	7.2123	8.3595	7.028	7.6649	7.5601	8.1532	9.1608	7.0585	8.4548	7.5316	7.7659	7.9849	7.1704	7.9592	8.1296	7.8575	6.8315	8.2963	7.2374	7.2922	7.6562	9.3142	7.3895	7.7873	8.1558	7.813	7.2328	6.6918	8.3385	8.3635	7.1339	7.9784	7.0177	7.1631	8.3744	8.211	6.3503	7.1669	7.8776	8.2452	7.5455	7.9833	7.9642	7.6644	7.2829	8.1979	7.5809	7.7847	7.7865
C4orf38	3.5055	2.1826	1.651	3.3476	3.2528	3.2804	2.5122	2.0618	3.744	3.0851	1.6434	1.4076	1.8483	1.802	3.3259	2.8996	2.3733	4.9326	1.891	3.2881	2.6406	1.6079	3.4504	1.8677	2.1409	2.7218	3.4441	2.8922	2.866	2.3721	1.8844	3.2333	2.7916	3.2513	3.6614	3.648	1.2377	1.0895	5.0637	2.158	4.7183	3.8684	3.7943	3.7128	3.765	1.7762	2.2023	3.5341	2.9139
C4orf39	2.4862	5.1503	3.5921	3.3476	4.1751	4.5597	4.7055	2.3877	2.5938	0.6994	4.203	2.8198	2.2931	4.6462	2.0496	3.0573	3.5466	7.3956	1.891	3.3485	3.7244	5.0028	4.8391	4.8584	5.0861	3.9933	5.4791	3.3553	4.3126	4.0655	4.8032	3.3032	1.2593	5.3595	4.2275	5.787	2.4666	4.7818	3.3668	7.8109	2.9831	2.7503	3.7943	3.0993	2.9703	4.2315	3.2562	2.5998	2.7483
HELLS	7.0338	7.7071	8.6226	7.3031	8.5447	8.216	7.6069	8.0899	7.7551	7.4309	8.7597	8.0252	7.8116	9.4066	8.1497	6.4528	8.368	8.7933	7.2374	8.3313	8.7726	8.9086	7.7513	8.1656	8.8652	8.88	8.3043	7.7906	8.0847	8.472	8.2612	7.91	6.7024	7.7982	7.1379	8.7486	7.9501	8.25	6.8175	8.8126	8.8835	8.3316	7.7736	5.013	9.113	9.0774	7.6111	8.1936	7.6813
ZCCHC3	8.7795	9.3747	8.9084	7.9817	9.7964	9.0312	8.4691	8.8348	9.6268	8.3153	9.672	9.6277	9.9157	8.8999	9.4268	8.8286	8.8205	9.6959	9.2324	8.9848	10.2171	9.6116	10.1779	8.595	9.0825	9.2684	9.1013	9.3132	9.0309	7.9621	10.4269	8.9715	8.8042	9.2864	9.5446	10.0068	10.4086	8.9952	9.5803	10.0559	9.9138	8.8183	9.2927	9.0302	10.2601	9.0201	8.3471	9.3532	8.933
FAM49A	7.2346	7.6948	7.0821	7.287	6.8227	6.0949	8.2488	7.6813	7.2816	6.0553	6.9858	7.1779	7.5466	7.4033	6.5059	7.8084	6.6829	6.7495	5.8552	6.6671	7.0884	6.197	9.5848	6.3239	6.0647	7.2072	5.5162	6.9431	7.8012	6.9208	6.0299	6.4337	7.5846	7.418	7.8036	8.4723	6.3342	6.311	7.4705	7.0466	7.8613	7.2956	7.2614	7.6058	8.1081	6.6029	7.4934	7.9361	6.777
FAM49B	11.1243	11.2246	11.8238	10.6544	10.5261	11.9542	12.5306	11.1203	11.0684	11.3237	11.2377	10.4539	10.4707	11.0416	12.0707	11.5892	10.5216	10.8921	9.9068	10.7559	9.6287	11.3732	10.6716	11.0844	10.3837	11.4767	10.5914	10.9539	11.8142	10.7226	10.8084	11.1982	11.1762	10.8987	10.8712	11.2435	10.3829	10.6635	10.3785	10.9311	11.0452	10.6934	10.0937	9.6973	10.1795	11.0392	11.541	12.0802	10.5479
PDILT	0	0	0	0	0	0	0	0	0	0	0	0	0	0	0	0	0	0	0	0	0	0	0	0	0	0	0	0	0	0	0	0	0	0	0	0	0	0	0	0	0	0	0	0	0	0	0	0	0
SNORD12	0	0	0	0	0	0	0	0	0	0	0	0	0	0	0	0	0	0	0	0	0	0	0	0	0	0	0	0	0	0	0	0	0	0	0	0	0	0	0	0	0	0	0	0	0	0	0	0	0
SLC6A20	2.7557	2.6576	2.0741	4.9413	2.9683	4.0402	5.2719	2.77	3.7016	2.5827	1.8274	3.885	2.6326	3.2157	7.4042	5.8221	0	5.2245	2.4633	3.3485	2.4693	1.4365	1.3515	4.7811	1.5334	4.8259	5.8133	3.4108	1.814	3.6515	2.408	1.7375	6.8272	4.0675	4.4444	5.4103	4.8388	5.0009	6.0698	5.1858	2.6467	5.2018	3.286	4.1001	2.3098	3.3063	3.9872	6.3736	1.7871
ZFP36L2	12.6709	10.8167	10.2691	12.9501	10.5488	10.2292	10.3639	13.0307	11.506	12.1011	11.0804	12.1049	11.7284	11.6351	12.4808	11.8036	10.4434	12.7296	11.3298	11.6273	10.5943	10.5891	11.602	11.0219	10.4004	11.1459	10.0769	11.6877	11.05	12.4778	11.6427	11.1177	12.4759	11.0301	11.9987	10.9185	10.5102	10.9571	12.0022	11.5604	10.8983	11.3806	12.5238	10.8135	11.3502	10.051	12.6402	12.1843	12.3859
GGA1	9.4238	9.8723	10.2832	10.4909	10.1576	9.2795	10.3397	9.8164	10.6953	10.6924	10.3514	10.1279	10.4898	10.5972	9.7479	10.0869	10.5166	11.3514	10.4031	10.2691	9.7306	9.7717	9.7644	10.0815	10.8371	9.4435	10.2508	9.7356	9.2775	9.4058	10.1761	9.7215	10.4787	10.4542	9.5109	9.4418	9.7434	10.6372	10.2969	9.7734	10.1942	9.221	10.2036	10.8087	10.1154	10.3868	10.9446	9.5044	10.6509
C10orf99	6.082	4.5855	10.0709	1.6716	7.058	9.6455	1.8535	0	0	5.2642	8.6234	6.9202	3.9959	7.1741	7.3462	0	9.7111	0.8924	10.6714	2.7752	6.9928	0.7508	0.6966	1.0946	3.2229	5.0858	3.9024	7.6564	2.2553	7.7989	9.7653	7.85	1.0324	4.3942	7.4866	3.775	7.9126	7.9313	4.823	8.236	6.1641	6.6921	0	8.9021	9.1941	8.6216	6.8998	0	3.1087
GGA3	8.4687	10.7471	9.1468	8.9987	10.1282	9.0235	8.922	9.9939	9.9172	9.1921	9.925	9.4674	9.6661	10.2409	9.7707	9.6696	9.9548	10.3007	9.2698	9.7211	9.53	9.962	9.8915	10.3291	10.0603	8.8038	10.4689	9.0082	9.4779	10.7764	10.6013	9.9861	10.0278	10.6122	9.1738	10.0308	9.5984	9.7358	10.2821	9.1433	9.6239	9.2365	9.8777	9.7783	9.4649	9.6257	9.1158	9.4138	9.6082
GGA2	11.2666	10.8606	10.7754	10.6789	10.7966	11.3439	11.0274	10.9751	10.9343	10.8129	11.5767	11.9419	10.9352	11.0896	9.9313	11.2723	10.8166	11.027	11.1261	11.5389	11.4079	10.6443	10.9243	11.2358	11.3315	10.6376	11.2812	10.6662	10.8288	10.3443	11.627	10.3643	10.9997	11.3635	11.326	11.0093	11.5518	11.1916	11.4913	11.0613	10.7213	10.1185	11.3596	10.6894	11.1883	11.1169	10.2678	11.3624	11.9399
C15orf48	10.208	8.3399	10.7674	9.1912	7.9443	8.5059	10.7728	10.0937	9.9385	11.5283	9.0895	8.9178	8.4889	8.824	10.2854	11.678	7.0241	6.2785	6.9146	7.7662	6.0879	8.1461	6.055	7.2766	7.0206	8.2502	7.7282	9.9011	8.597	9.3436	8.119	8.5932	10.877	7.0377	9.5159	9.4702	7.0526	7.5391	8.3262	8.7169	7.4646	10.1231	8.8303	10.2643	9.007	7.8693	7.4569	10.1693	7.6947
ZNF510	6.1063	8.328	6.951	7.0928	8.3301	7.843	7.3992	7.0755	7.5586	6.6555	7.583	7.9755	7.7256	8.8974	7.6551	7.8304	8.6541	7.5909	7.7114	7.0993	8.4701	7.7018	7.8651	7.899	7.5734	7.4827	8.6887	7.3326	7.8995	7.643	7.0832	7.9323	7.2567	7.443	8.0824	8.3501	7.7401	7.8312	7.8131	8.1526	8.7086	7.2724	7.6496	7.1166	7.5909	7.0351	7.1985	7.9279	8.5047
C10orf90	0	4.0814	0.4402	0	3.2528	0	1.6281	0	0	0	3.2474	0	5.8472	5.3055	1.5668	0.8966	3.9879	1.8354	3.1169	0	3.1176	2.3494	0.39	2.0101	1.8689	1.1659	0.6612	1.3818	3.6951	2.8288	0.6214	0.9514	0	3.8288	1.0096	0	1.2377	3.5504	2.1807	2.2773	1.2113	1.2823	1.6134	1.0068	2.5054	2.9006	0.9264	0.9414	1.5392
C10orf91	1.1048	2.6576	3.8278	3.4664	2.8017	3.2804	1.3608	3.0718	5.8855	2.4241	4.817	3.3738	3.3367	2.932	2.5135	3.0573	4.9634	4.3101	3.509	2.8606	4.7829	2.5308	1.8003	5.908	2.1409	2.7218	2.9958	2.4373	3.0957	2.1809	2.2536	2.2435	1.2593	2.8003	2.6009	3.648	2.3433	2.9576	3.2253	3.8547	4.5664	5.1877	2.2031	2.3327	6.3944	3.8819	3.8132	0.9414	2.4216
C10orf93	3.3513	0	0.4402	0.9063	1.189	1.3701	1.3608	0.6128	0	1.8054	1.6434	1.0717	1.561	1.1658	3.1457	4.0453	0.948	3.3205	0	0.8759	0	1.6079	0	2.4704	0.8139	2.971	1.1129	0.487	1.1751	1.8361	1.0544	0	1.9213	1.188	2.0143	0	0.5387	2.1323	3.411	2.5854	1.7234	2.1955	0.5992	1.33	0.4434	0.8547	1.2331	0.9414	4.1825
C15orf40	7.9299	8.6538	8.3691	8.0166	8.5546	8.6527	9.5357	7.9702	8.1548	7.9214	8.3182	7.3195	7.3421	8.6696	8.6683	7.2295	7.5384	8.0296	7.884	6.8764	7.5316	8.663	7.0882	6.8446	8.117	8.1962	9.0659	8.2274	8.5638	7.9017	7.4217	7.9837	7.26	8.1144	8.3984	7.8705	7.6966	8.4212	7.9564	8.1391	8.0396	7.8797	7.7601	8.4851	8.3252	8.0615	7.2718	7.6122	7.1369
C15orf41	8.5857	8.077	7.8026	7.2419	8.4299	7.9276	7.8615	7.2858	6.8685	7.8055	9.5853	8.0554	8.0283	9.1092	7.6802	6.3268	7.9028	8.7293	8.6653	9.7168	7.8167	8.5193	6.7392	6.6625	9.2327	7.9206	8.9001	8.1044	8.1628	8.8236	8.3697	8.0462	7.3946	7.4882	7.6002	8.0695	8.602	8.028	7.4091	7.9677	9.336	7.4601	8.7042	8.8094	8.0288	8.3124	7.1896	7.3769	7.7191
C10orf96	0	0	0	0	0	0	0	0	0	0	0	0	0	0	0	0	0	0	0	0	0	0	0	0	0	0	0	0	0	0	0	0	0	0	0	0	0	0	0	0	0	0	0	0	0	0	0	0	0
C15orf43	0	0	0	0	0	0	0	0	0	0	0	0	0	0	0	0	0	0	0	0.5033	0	0	0	0	0	0	0	0	0	0	0	0	0	0	0	0	0	0	0	0	0	0	0	0	0	0	0	0	0
SLC12A6	7.7015	10.228	11.4847	9.3868	11.1527	9.3652	7.6147	9.9736	9.4304	9.5537	12.5418	11.1646	9.8037	10.6771	9.3953	9.472	10.6212	9.0516	10.2079	8.9561	11.0748	8.6267	8.0642	8.2542	9.6007	9.8663	9.7224	10.6688	9.4367	11.5975	10.0729	10.0621	9.9194	11.4208	10.0388	8.3904	11.0989	11.013	9.9374	9.663	10.9646	9.9039	9.1525	10.1643	8.4033	10.4653	8.9432	8.944	8.5745
FHOD1	8.2733	8.7985	8.2693	9.4911	7.9886	8.4901	9.748	10.041	8.5217	9.134	9.3567	9.1099	8.9891	9.1136	8.8214	10.6948	8.3016	8.6515	10.6383	8.8226	8.6004	8.7857	9.817	8.5404	8.8029	10.5754	8.5701	8.2099	8.29	7.844	9.3354	9.1752	10.9741	9.1727	8.7672	7.7749	8.9656	8.5154	9.9472	8.7624	7.7924	8.9947	8.4812	9.4646	8.334	9.4928	10.1028	9.2446	8.2145
FHOD3	8.8278	8.1326	4.9856	8.4594	6.2495	6.4621	4.6465	9.7417	9.908	10.1908	5.3848	8.0761	9.1179	6.369	7.8953	7.39	6.7087	8.9871	10.4279	10.7352	8.7943	7.0929	4.7082	5.6498	8.2522	9.4741	4.4161	5.3199	6.3378	7.6728	8.7548	9.5551	9.8172	7.2302	9.0218	8.3804	8.9365	5.8144	7.4548	6.9376	6.4673	7.4834	8.8465	9.7139	9.9214	8.555	9.5494	10.114	11.3906
ADH7	8.7217	9.6232	11.6261	1.6716	11.5643	12.2877	7.058	1.0415	0	9.4441	13.5708	10.3086	11.6441	14.175	6.5059	5.4901	12.354	3.3205	9.6376	4.1114	10.8487	2.6918	0	8.1114	12.825	9.9392	9.843	13.1289	12.8024	11.8174	9.8966	6.1599	0	12.5214	8.3544	13.0979	12.973	11.8302	8.6507	9.3573	11.3142	8.8744	7.4976	10.3499	10.4987	12.9145	2.0537	2.8958	1.9985
ADH6	0	0	1.4771	0.5232	0.89	0.8419	0.6066	1.8663	0.8277	0.6994	2.27	1.9087	0	2.5787	0	4.9004	1.2592	1.4396	1.2354	1.4169	1.6297	0.4236	6.1336	3.4384	0.8139	0	2.4986	1.1405	1.5296	1.9604	1.0544	0.9514	0	0.5121	0	1.1068	1.7065	0.6452	3.4539	2.9148	0	1.4804	2.032	2.0101	1.6595	2.334	2.5735	1.5063	0.6273
ADH5	12.2335	11.566	11.8696	11.4681	11.1226	13.8452	13.021	10.9845	11.1034	11.9632	11.8458	11.0685	11.7178	11.9642	12.1131	11.381	11.1408	10.6098	10.3906	12.2954	11.5273	11.6161	10.8007	11.4905	11.4143	11.2323	12.4783	11.6631	11.1937	12.7058	10.6248	11.1548	11.4517	10.6917	11.8118	12.194	13.2682	10.9592	11.4759	11.2732	11.9179	11.7578	11.4745	11.1115	11.4215	10.9082	10.6663	11.6315	11.4315
[truncated: 19,320 more rows]
[truncated: 453 more columns]
