# Supplementary material for: Development and validation of a novel immune-related prognostic signature in lung squamous cell carcinoma patients
Source: Sci Rep. 2022 Dec 1;12:20737. doi: 10.1038/s41598-022-23140-w (PMC9715950; doi:10.1038/s41598-022-23140-w)
Supplement: Supplementary file 2 — Supplementary Information 2. [file 41598_2022_23140_MOESM2_ESM.xlsx]

## Sheet: LUSC-export
Supplementary table 2: Immunotherapeutic responses grouped by TIDE score in the TCGA cohort.
Patient	No benefits	Responder	TIDE	IFNG	MSI Expr Sig	Merck18	CD274	CD8	CTL.flag	Dysfunction	Exclusion	MDSC	CAF	TAM M2
TCGA.22.4593.01	TRUE	Non-responder	4.77	-1.85	0.18	-1.25	-1.19	-0.17	FALSE	-0.24	4.77	0.18	0.19	0.03
TCGA.60.2708.01	TRUE	Non-responder	4.05	-2.06	0.23	-0.82	1.03	-2.1	FALSE	-0.24	4.05	0.07	0.25	0.04
TCGA.43.A474.01	TRUE	Non-responder	3.9	-3.26	0.41	-2.88	-1.05	-4.94	FALSE	-2.62	3.9	0.16	0.12	0.05
TCGA.77.8128.01	TRUE	Non-responder	3.74	-2.06	0.35	-1.84	-1.36	-1.95	FALSE	-1.24	3.74	0.11	0.13	0.09
TCGA.85.6798.01	TRUE	Non-responder	3.74	-2.62	0.45	-1.52	0	-3.13	FALSE	-0.94	3.74	0.12	0.13	0.07
TCGA.63.7022.01	FALSE	Non-responder	3.73	0.63	0.2	1.15	-0.96	0.57	TRUE	3.73	0.11	-0.14	0.19	-0.03
TCGA.21.5783.01	TRUE	Non-responder	3.67	-1.58	0.17	-1.17	-1.54	-1.33	FALSE	-0.13	3.67	0.15	0.14	0.03
TCGA.18.3417.01	FALSE	Non-responder	3.66	-0.64	0.22	-0.24	-0.43	-0.46	FALSE	-1.18	3.66	0.08	0.25	0
TCGA.60.2703.01	TRUE	Non-responder	3.59	-1.95	0.07	-1.37	-1.51	0.06	FALSE	-1.92	3.59	0.14	0.17	0
TCGA.52.7810.01	TRUE	Non-responder	3.49	-3.48	0.6	-2.63	-1.36	-3.56	FALSE	-2.3	3.49	0.16	0.09	0.05
TCGA.77.A5FZ.01	FALSE	Non-responder	3.47	0.69	0.4	1.58	1.06	2.3	TRUE	3.47	-3.26	-0.24	0.02	-0.06
TCGA.60.2715.01	FALSE	Non-responder	3.44	0.05	0.49	0.77	-0.07	0.33	TRUE	3.44	-0.75	-0.15	0.1	-0.02
TCGA.77.8131.01	FALSE	Non-responder	3.43	1.7	0.75	1.37	0.65	1.35	TRUE	3.43	-3.42	-0.2	0	-0.09
TCGA.77.8145.01	TRUE	Non-responder	3.4	-1.59	0.05	-0.83	-1.35	-1.98	FALSE	0.3	3.4	0.07	0.24	-0.02
TCGA.85.A4PA.01	FALSE	Non-responder	3.39	0.36	0.37	1.15	-0.25	2.03	TRUE	3.39	-4.44	-0.2	-0.19	0
TCGA.60.2709.01	FALSE	Non-responder	3.38	0.85	0.36	1.63	2.35	1.72	TRUE	3.38	-1.05	-0.18	0.13	-0.04
TCGA.56.8625.01	FALSE	Non-responder	3.34	2.32	0.39	1.91	1.13	1.57	TRUE	3.34	-2.33	-0.19	0.06	-0.06
TCGA.NC.A5HP.01	TRUE	Non-responder	3.34	-1.46	0.2	-1.63	-4.04	-2.38	FALSE	-1.19	3.34	0.07	0.19	0.04
TCGA.22.1000.01	FALSE	Non-responder	3.31	1.24	0.5	1.23	-0.06	1.17	TRUE	3.31	-0.67	-0.18	0.16	-0.02
TCGA.77.8130.01	TRUE	Non-responder	3.31	-1.32	0.13	-1.05	-0.44	-3.1	FALSE	0.14	3.31	0.05	0.26	-0.02
TCGA.85.8049.01	FALSE	Non-responder	3.22	0.72	0.23	1.26	0.63	1.31	TRUE	3.22	-1.13	-0.14	0.08	-0.04
TCGA.43.A56U.01	FALSE	Non-responder	3.18	0.92	0.74	1.05	-0.2	1.26	TRUE	3.18	-2.96	-0.14	-0.07	-0.04
TCGA.43.6773.01	FALSE	Non-responder	3.16	0.15	0.57	1.24	1.06	1.86	TRUE	3.16	-0.87	-0.12	0.1	-0.04
TCGA.98.A53C.01	FALSE	Non-responder	3.15	0.65	0.38	1.32	1.01	1.95	TRUE	3.15	-2.01	-0.18	0.03	-0.03
TCGA.85.8355.01	FALSE	Non-responder	3.14	1.31	0.41	1.81	3.38	1.92	TRUE	3.14	-4.12	-0.23	-0.1	-0.02
TCGA.98.A53H.01	FALSE	Non-responder	3.13	0.53	0.4	0.79	1.27	0.45	TRUE	3.13	-1.21	-0.14	0.05	-0.01
TCGA.66.2767.01	FALSE	Non-responder	3.12	2.07	0.78	1.9	1.88	2.48	TRUE	3.12	-3.3	-0.18	-0.08	-0.03
TCGA.43.7657.01	TRUE	Non-responder	3.1	-2.25	0.41	-1.29	-2.71	-1.4	FALSE	-0.64	3.1	0.09	0.12	0.07
TCGA.63.A5MW.01	FALSE	Non-responder	3.1	-0.9	0.08	-0.68	-2.94	1.52	FALSE	-0.19	3.1	0.09	0.13	0.05
TCGA.39.5030.01	FALSE	Non-responder	3.09	2.49	0.36	2	1.45	2.55	TRUE	3.09	-1.3	-0.11	0.06	-0.06
TCGA.34.5928.01	FALSE	Non-responder	3.09	0.91	0.12	0.18	-0.62	-0.02	FALSE	0.56	3.09	0.05	0.27	-0.04
TCGA.22.1005.01	FALSE	Non-responder	3.07	2.41	0.3	2.05	-0.26	2.7	TRUE	3.07	-2.47	-0.15	-0.02	-0.04
TCGA.39.5022.01	FALSE	Non-responder	3.03	3.47	0.75	2.65	1.41	2.58	TRUE	3.03	-2.1	-0.14	0.03	-0.07
TCGA.51.4081.01	TRUE	Non-responder	3	-2.9	0.36	-1.98	-0.42	-3.09	FALSE	-1.37	3	0.08	0.14	0.05
TCGA.56.8309.01	FALSE	Non-responder	2.92	2.09	0.18	1.74	1.71	1.93	TRUE	2.92	-2.19	-0.16	0.02	-0.05
TCGA.60.2697.01	FALSE	Non-responder	2.91	0.74	0.33	1.13	0.17	1.94	TRUE	2.91	-2.54	-0.18	0.01	-0.04
TCGA.92.7341.01	TRUE	Non-responder	2.88	-1.18	0.29	-0.8	-0.12	-1.87	FALSE	-0.87	2.88	0.1	0.12	0.04
TCGA.34.5236.01	TRUE	Non-responder	2.86	-1.22	0.33	-0.42	-1.58	-0.66	FALSE	1.11	2.86	0.03	0.2	0.02
TCGA.33.4533.01	FALSE	Non-responder	2.83	-0.67	0.42	-0.88	-2.49	1.05	FALSE	-0.46	2.83	0.08	0.13	0.04
TCGA.85.8048.01	FALSE	Non-responder	2.8	1.75	0.07	1.35	0.3	2.24	TRUE	2.8	-1.93	-0.13	0.03	-0.06
TCGA.85.8582.01	FALSE	Non-responder	2.79	-0.1	0.17	-0.23	-0.52	-0.75	FALSE	1.21	2.79	0.03	0.27	-0.05
TCGA.21.1079.01	TRUE	Non-responder	2.78	-1.3	0.23	-0.6	1.78	-2.28	FALSE	-0.5	2.78	0.09	0.18	-0.02
TCGA.56.8623.01	FALSE	Non-responder	2.76	0.22	0.66	1.09	1.15	1.13	TRUE	2.76	-3.81	-0.27	0	-0.05
TCGA.21.1076.01	FALSE	Non-responder	2.74	1.51	0.48	1.32	0.76	0.66	TRUE	2.74	-3.59	-0.23	0.02	-0.1
TCGA.60.2724.01	TRUE	Non-responder	2.73	-2.39	0.51	-1.74	-1.68	-3.11	FALSE	-0.57	2.73	0.09	0.14	0.01
TCGA.85.A513.01	FALSE	Non-responder	2.72	1.14	0.58	1.19	-0.7	1.41	TRUE	2.72	-2.3	-0.15	-0.01	-0.03
TCGA.22.4609.01	FALSE	Non-responder	2.66	1.14	0.42	1	1.04	1.54	TRUE	2.66	-1.87	-0.16	0.06	-0.05
TCGA.85.A4CN.01	FALSE	Non-responder	2.64	-0.48	0.51	-0.06	0.92	0.28	FALSE	0.38	2.64	0.08	0.12	0.03
TCGA.77.7140.01	FALSE	Non-responder	2.59	-0.72	0.71	-0.75	2.03	-2.51	FALSE	-2.28	2.59	0.11	0.07	0.05
TCGA.63.A5MN.01	FALSE	Non-responder	2.57	2.34	0.61	2.26	3.02	2.13	TRUE	2.57	-1.62	-0.12	0.05	-0.07
TCGA.60.2712.01	FALSE	Non-responder	2.52	1.98	0.56	1.67	1.25	1.83	TRUE	2.52	-1.9	-0.14	0.03	-0.05
TCGA.22.5482.01	FALSE	Non-responder	2.51	-0.96	0.84	-1.04	-1.48	-2.04	FALSE	-1.4	2.51	0.08	0.1	0.04
TCGA.90.A4EE.01	FALSE	Non-responder	2.5	2.69	0.5	2.07	0.89	2.83	TRUE	2.5	-2.89	-0.13	-0.07	-0.05
TCGA.43.8115.01	FALSE	Non-responder	2.45	1.03	0.36	1.12	0	1.44	TRUE	2.45	0.29	-0.08	0.13	-0.01
TCGA.56.8083.01	TRUE	Non-responder	2.44	-3.18	0.07	-2.63	-3.94	0.6	FALSE	0.29	2.44	0.1	0.03	0.08
TCGA.NC.A5HD.01	TRUE	Non-responder	2.41	-1.39	0.48	-1.63	-2.35	-2.13	FALSE	-2.55	2.41	0.17	0.01	0.03
TCGA.85.A4JB.01	FALSE	Non-responder	2.35	0.58	0.26	-0.93	-1.39	-1.76	FALSE	-0.33	2.35	0.13	0.08	-0.01
TCGA.96.A4JL.01	FALSE	Non-responder	2.33	2.18	0.12	1.67	0.73	2.19	TRUE	2.33	-2.46	-0.09	-0.09	-0.03
TCGA.63.7021.01	FALSE	Non-responder	2.31	0.04	0.68	0.57	1.46	0.12	TRUE	2.31	-1.33	-0.06	0.01	-0.06
TCGA.34.2608.01	FALSE	Non-responder	2.31	0.33	0.44	0.57	-0.51	0.55	TRUE	2.31	0.18	-0.16	0.17	0.01
TCGA.34.5232.01	FALSE	Non-responder	2.3	1.08	0.88	0.97	-0.73	0.58	TRUE	2.3	-3.56	-0.12	-0.16	-0.02
TCGA.21.A5DI.01	TRUE	Non-responder	2.29	-1.12	0.3	-1.13	-0.51	-0.54	FALSE	-1.41	2.29	0.12	0.1	-0.02
TCGA.21.1081.01	TRUE	Non-responder	2.27	-2.58	0.22	-1.62	-1.96	-1.98	FALSE	-0.69	2.27	0.08	0.08	0.03
TCGA.77.8136.01	FALSE	Non-responder	2.26	2.82	0.45	2.01	3.01	1.66	TRUE	2.26	-0.32	-0.02	0.13	-0.13
TCGA.21.5786.01	FALSE	Non-responder	2.24	-0.85	0.22	-0.54	-1.63	-0.15	FALSE	0.03	2.24	0.09	0.07	0.04
TCGA.92.8064.01	FALSE	Non-responder	2.24	3.01	0.49	2.32	4.16	2.78	TRUE	2.24	-2.25	-0.1	0.02	-0.1
TCGA.77.8153.01	TRUE	Non-responder	2.2	-2.89	0.59	-2.01	-0.36	-2.11	FALSE	-1.73	2.2	0.14	-0.01	0.05
TCGA.22.5489.01	FALSE	Non-responder	2.2	1.67	0.41	1.43	1.65	0.95	TRUE	2.2	0.01	-0.04	0.08	-0.03
TCGA.85.8287.01	FALSE	Non-responder	2.2	0.72	0.17	0.92	-0.76	1.61	TRUE	2.2	0.7	-0.05	0.14	-0.03
TCGA.63.A5MS.01	FALSE	Non-responder	2.19	0.7	0.11	0.76	0.04	0.47	TRUE	2.19	-0.48	-0.1	0.09	-0.03
TCGA.52.7622.01	FALSE	Non-responder	2.18	1.71	0.55	1.34	3.24	0.65	TRUE	2.18	-2.39	-0.13	-0.02	-0.05
TCGA.33.4586.01	TRUE	Non-responder	2.1	-2.11	0.5	-1.26	2.24	-2.33	FALSE	-2.61	2.1	0.09	0.07	0.02
TCGA.66.2744.01	FALSE	Non-responder	2.1	2.41	0.47	1.94	2.26	2.15	TRUE	2.1	-0.88	-0.03	0.02	-0.06
TCGA.43.6770.01	TRUE	Non-responder	2.1	-1.74	0.58	-0.66	1.88	-1.78	FALSE	-0.09	2.1	0.04	0.09	0.06
TCGA.NC.A5HT.01	TRUE	Non-responder	2.09	-2.61	0.45	-2.47	-2.9	-2.88	FALSE	-1.54	2.09	0.11	0.02	0.05
TCGA.22.4596.01	FALSE	Non-responder	2.09	1.53	0.72	1.47	2.29	1.18	TRUE	2.09	-1.88	-0.18	0.04	-0.02
TCGA.60.2698.01	FALSE	Non-responder	2.08	0.41	0.48	0.67	0.19	2.02	TRUE	2.08	-2.26	-0.11	-0.07	-0.02
TCGA.21.1075.01	TRUE	Non-responder	2.08	-3.06	0.87	-2.54	1.36	-4.21	FALSE	-4.39	2.08	0.14	-0.02	0.06
TCGA.43.5670.01	TRUE	Non-responder	2.07	-2.34	0.3	-2.28	-3.07	-3.09	FALSE	-0.92	2.07	0.14	0.04	0
TCGA.21.1072.01	FALSE	Non-responder	2.07	0.31	0.84	-0.71	0.3	-1.66	FALSE	-3.44	2.07	0.11	0.05	0.02
TCGA.85.6561.01	FALSE	Non-responder	2.03	0.68	0.57	1.08	1.79	1.55	TRUE	2.03	0.15	-0.11	0.15	-0.02
TCGA.85.8276.01	FALSE	Non-responder	2.03	1.32	0.49	0.95	-0.73	1.13	TRUE	2.03	-0.09	-0.06	0.1	-0.03
TCGA.77.8139.01	FALSE	Non-responder	2.03	-0.92	0.2	-0.46	-0.96	-1.07	FALSE	-0.41	2.03	0.08	0.08	0.02
TCGA.63.A5MH.01	FALSE	Non-responder	2.03	-0.54	0.35	-0.55	1.35	1.2	FALSE	-1.98	2.03	0.12	0.05	0
TCGA.56.7223.01	TRUE	Non-responder	2.02	-2.96	0.03	-2.83	-2.32	-0.71	FALSE	-1.52	2.02	0.11	-0.03	0.09
TCGA.58.8390.01	FALSE	Non-responder	2	-0.34	0.05	-0.65	-1.15	-0.58	FALSE	-0.01	2	0.04	0.12	0.02
TCGA.85.8664.01	FALSE	Non-responder	2	-0.99	0.06	-1.57	-3.5	0.09	FALSE	-1.05	2	0.15	-0.03	0.05
TCGA.60.2721.01	FALSE	Non-responder	2	1.88	0.54	1.34	-0.47	2.3	TRUE	2	-1.82	-0.13	-0.02	-0.01
TCGA.63.7020.01	FALSE	Non-responder	2	1.61	0.2	0.8	-0.5	0.69	TRUE	2	-1.1	-0.05	-0.01	-0.03
TCGA.46.3766.01	FALSE	Non-responder	1.99	1.56	0.6	1.49	-0.24	1.61	TRUE	1.99	-0.22	-0.18	0.16	0.01
TCGA.68.7755.01	FALSE	Non-responder	1.99	-0.66	0.71	-0.43	2.33	-1.39	FALSE	-0.73	1.99	0.11	0.03	0.03
TCGA.22.5473.01	FALSE	Non-responder	1.97	-0.38	0.84	-0.16	3	-1.22	FALSE	-1.12	1.97	0.07	0.06	0.03
TCGA.56.8201.01	FALSE	Non-responder	1.97	2.26	0.21	1.79	1.1	1.92	TRUE	1.97	-0.58	-0.07	0.1	-0.08
TCGA.NC.A5HH.01	FALSE	Non-responder	1.97	-0.51	0.6	-1.05	-3.39	1.18	FALSE	-1.8	1.97	0.13	-0.02	0.07
TCGA.66.2792.01	FALSE	Non-responder	1.96	-0.44	0.74	-0.34	2.41	-1.1	FALSE	-1.43	1.96	0.07	0.08	0.02
TCGA.63.A5MI.01	TRUE	Non-responder	1.95	-1.76	0.42	-1.42	-2.36	-1.79	FALSE	-2.38	1.95	0.11	-0.02	0.07
TCGA.98.8022.01	FALSE	Non-responder	1.95	0.88	0.18	0.7	-1.32	0.91	TRUE	1.95	-0.97	-0.08	-0.01	-0.01
TCGA.58.8393.01	FALSE	Non-responder	1.95	2.03	0.24	1.59	1.7	1.49	TRUE	1.95	-3.18	-0.14	-0.06	-0.07
TCGA.56.A62T.01	TRUE	Non-responder	1.94	-1.47	0.21	-0.7	-1.36	-3.1	FALSE	-0.28	1.94	0.07	0.07	0.02
TCGA.34.5239.01	FALSE	Non-responder	1.94	1.64	0.36	1.29	1	2.03	TRUE	1.94	0.4	-0.07	0.12	-0.01
TCGA.79.5596.01	TRUE	Non-responder	1.9	-4.33	0.47	-2.09	0.73	-1.44	FALSE	-0.78	1.9	0.1	-0.01	0.07
TCGA.46.6025.01	FALSE	Non-responder	1.88	0.31	0.32	-0.17	1.88	-1.48	FALSE	-0.77	1.88	0.1	0.09	-0.03
TCGA.60.2725.01	FALSE	Non-responder	1.88	1.41	0.75	1.31	1.68	1.97	TRUE	1.88	-1.66	-0.12	0.03	-0.05
TCGA.66.2737.01	FALSE	Non-responder	1.86	0.68	0.69	0.74	0.89	0.53	FALSE	0.16	1.86	-0.04	0.19	0.02
TCGA.85.A50M.01	TRUE	Non-responder	1.85	-2.11	0.1	-1.21	1.09	-1.61	FALSE	0.2	1.85	0.03	0.14	0
TCGA.90.A59Q.01	FALSE	Non-responder	1.84	2.47	0.75	1.74	-0.14	2.3	TRUE	1.84	-2.08	-0.05	-0.05	-0.08
TCGA.33.4582.01	FALSE	Non-responder	1.84	-0.25	0.78	-0.98	-3.98	0.65	FALSE	-2.93	1.84	0.12	-0.02	0.05
TCGA.46.3767.01	FALSE	Non-responder	1.84	0.23	0.33	0.61	-0.82	0.97	TRUE	1.84	1.04	-0.11	0.21	0
TCGA.85.8481.01	FALSE	Non-responder	1.82	0.22	0.22	0.05	-0.04	-1.14	FALSE	0.78	1.82	0.05	0.2	-0.08
TCGA.NC.A5HF.01	TRUE	Non-responder	1.8	-3.65	0.41	-2.45	-1.48	-4.02	FALSE	-0.94	1.8	0.11	-0.01	0.05
TCGA.43.2576.01	FALSE	Non-responder	1.8	1.22	0.11	0.99	-1.33	0.95	TRUE	1.8	-0.07	-0.05	0.06	-0.02
TCGA.85.8584.01	FALSE	Non-responder	1.79	1.76	0.31	1.48	0.24	2.13	TRUE	1.79	-1.66	-0.04	-0.05	-0.06
TCGA.NC.A5HE.01	FALSE	Non-responder	1.79	3.07	0.56	2.41	1.32	3.28	TRUE	1.79	-3.15	-0.12	-0.08	-0.07
TCGA.LA.A7SW.01	TRUE	Non-responder	1.78	-3.32	0.1	-1.64	-0.07	-3.47	FALSE	-0.37	1.78	0.15	-0.03	0.02
TCGA.85.8288.01	FALSE	Non-responder	1.77	0.11	0.45	0.16	-1.14	0.34	FALSE	0.56	1.77	0.03	0.15	-0.02
TCGA.56.8305.01	TRUE	Non-responder	1.76	-2.01	0.34	-1.6	-2.39	-2.71	FALSE	-0.36	1.76	0.11	0.03	0.02
TCGA.94.A5I6.01	TRUE	Non-responder	1.73	-1.54	0.39	-1.24	0.94	-2.35	FALSE	-1.15	1.73	0.07	0.04	0.04
TCGA.NK.A5D1.01	FALSE	Non-responder	1.72	-0.78	0.55	-1.17	-3.33	1.23	FALSE	-0.35	1.72	0.12	-0.03	0.05
TCGA.34.8454.01	FALSE	Non-responder	1.71	1.53	0.57	1.1	-0.74	0.86	TRUE	1.71	-1.46	-0.1	0.02	-0.04
TCGA.22.5492.01	FALSE	Non-responder	1.7	1.25	0.48	0.94	0.45	1.13	TRUE	1.7	-1.06	-0.09	-0.02	0.01
TCGA.22.5478.01	FALSE	Non-responder	1.7	-0.2	0.2	-0.19	-1.99	-1.19	FALSE	0.7	1.7	0.01	0.09	0.04
TCGA.39.5039.01	FALSE	Non-responder	1.67	-0.24	0.68	-0.27	-1.9	0.49	FALSE	0.64	1.67	0	0.15	0
TCGA.22.1011.01	FALSE	Non-responder	1.66	0.44	0.67	0.8	0.02	0.56	TRUE	1.66	-2.14	-0.11	-0.03	-0.03
TCGA.77.8008.01	FALSE	Non-responder	1.66	0.24	0.11	0.53	-0.4	-0.19	FALSE	1.82	1.66	-0.07	0.29	-0.06
TCGA.85.7844.01	FALSE	Non-responder	1.65	-0.85	0.31	0	1.17	-0.16	FALSE	-0.11	1.65	-0.02	0.17	0.01
TCGA.85.A53L.01	TRUE	Non-responder	1.65	-1.01	0.34	-0.93	-1.37	-0.97	FALSE	-1.53	1.65	0.1	0.03	0.01
TCGA.63.5128.01	TRUE	Non-responder	1.65	-2.43	0.67	-1.81	0.04	-2.38	FALSE	-1.94	1.65	0.06	0.07	0.01
TCGA.43.5668.01	FALSE	Non-responder	1.64	1.88	0.19	1.65	0.5	1.81	TRUE	1.64	-2.43	-0.14	-0.06	-0.01
TCGA.39.5029.01	FALSE	Non-responder	1.64	2.05	0.58	0.9	-2.14	1.12	TRUE	1.64	-0.32	-0.02	0	-0.01
TCGA.60.2704.01	FALSE	Non-responder	1.64	0.74	0.39	0.9	0.79	0.99	TRUE	1.64	-0.69	-0.15	0.15	-0.05
TCGA.98.8020.01	FALSE	Non-responder	1.63	0.75	0.31	0.54	-0.06	-0.37	FALSE	1.32	1.63	0.06	0.12	-0.04
TCGA.85.7950.01	FALSE	Non-responder	1.61	1.93	0.6	1.18	1.32	1.41	TRUE	1.61	-0.11	0	0.05	-0.05
TCGA.68.A59I.01	FALSE	Non-responder	1.61	-0.79	0.25	0.06	-0.35	0.38	TRUE	1.61	0.24	-0.07	0.08	0.01
TCGA.22.5474.01	FALSE	Non-responder	1.59	2.31	0.7	1.73	2.84	1.62	TRUE	1.59	-3.11	-0.13	-0.1	-0.04
TCGA.60.2720.01	FALSE	Non-responder	1.59	0.79	0.26	0.39	-2.3	0.77	TRUE	1.59	0.97	0.04	0.06	-0.02
TCGA.98.A53B.01	FALSE	Non-responder	1.59	0.98	0.03	0.43	-0.74	1.48	TRUE	1.59	-0.93	-0.06	-0.01	-0.01
TCGA.77.8156.01	FALSE	Non-responder	1.58	1.35	0.37	1.13	-0.37	1.8	TRUE	1.58	-0.46	-0.05	0.03	-0.02
TCGA.NC.A5HJ.01	FALSE	Non-responder	1.57	1.99	0.47	1.56	4.37	2.13	TRUE	1.57	-3.14	-0.13	-0.12	-0.02
TCGA.77.8138.01	FALSE	Non-responder	1.56	-0.54	0.03	-0.02	-0.69	-0.53	FALSE	1.49	1.56	0.01	0.17	-0.03
TCGA.43.6647.01	FALSE	Non-responder	1.54	0.6	0.15	1.01	2.24	-0.38	FALSE	1.92	1.54	-0.05	0.25	-0.05
TCGA.92.8063.01	FALSE	Non-responder	1.53	-0.37	0.09	-0.33	0.76	-0.93	FALSE	0.52	1.53	0.06	0.08	0
TCGA.66.2788.01	FALSE	Non-responder	1.52	1.4	0.64	0.91	0.87	1.33	TRUE	1.52	0.3	-0.04	0.13	-0.06
TCGA.33.AASD.01	FALSE	Non-responder	1.52	-0.54	0.44	-1.11	-1.38	-2.01	FALSE	-1.37	1.52	0.09	0.03	0
TCGA.22.4604.01	FALSE	Non-responder	1.52	1.76	0.84	1.17	1.89	0.75	TRUE	1.52	0.15	-0.06	0.11	-0.03
TCGA.63.6202.01	FALSE	Non-responder	1.51	2.33	0.38	1.89	2.14	2.22	TRUE	1.51	-1.54	-0.09	0	-0.04
TCGA.66.2789.01	FALSE	Non-responder	1.51	0.13	0.58	-0.16	-0.92	-0.04	FALSE	0.08	1.51	-0.03	0.14	0.03
TCGA.56.A5DR.01	FALSE	Non-responder	1.51	0.14	0.58	-0.27	-1.06	-0.86	FALSE	-0.27	1.51	0.09	0.04	0.01
TCGA.66.2790.01	FALSE	Non-responder	1.5	1.78	0.62	0.65	-0.65	2.51	TRUE	1.5	0.54	0.03	0.04	-0.02
TCGA.77.6845.01	TRUE	Non-responder	1.5	-3.34	0.34	-2.28	-0.4	-3.3	FALSE	-2.18	1.5	0.09	-0.04	0.08
TCGA.63.A5MJ.01	FALSE	Non-responder	1.48	-0.01	0.45	-0.24	2.44	-0.31	FALSE	-0.84	1.48	0.07	0.09	-0.02
TCGA.34.7107.01	FALSE	Non-responder	1.47	-0.1	0.47	0.09	2.56	-0.95	FALSE	0.19	1.47	0.01	0.11	0.01
TCGA.77.7335.01	FALSE	Non-responder	1.47	3.2	0.71	2.16	-0.43	2.76	TRUE	1.47	-0.06	-0.12	0.19	-0.06
TCGA.39.5037.01	TRUE	Non-responder	1.45	-3.32	0.91	-2.27	-0.33	-1.61	FALSE	-2.74	1.45	0.15	-0.13	0.09
TCGA.98.8023.01	FALSE	Non-responder	1.44	1.45	0.25	1	-1.01	1.19	TRUE	1.44	-0.08	-0.04	0.07	-0.03
TCGA.66.2780.01	FALSE	Non-responder	1.42	0.22	0.49	0.01	-1.1	-0.84	FALSE	0.18	1.42	0.05	0.16	-0.08
TCGA.77.A5GH.01	FALSE	Non-responder	1.41	1.99	0.11	1.46	1.55	1.88	TRUE	1.41	-1.24	-0.07	0.02	-0.05
TCGA.21.1070.01	FALSE	Non-responder	1.41	2.84	0.52	1.49	1.97	1.82	TRUE	1.41	-2.49	-0.05	-0.07	-0.09
TCGA.77.8009.01	FALSE	Non-responder	1.4	-0.02	0.2	-0.29	0.73	-1.18	FALSE	-1.28	1.4	0.09	0.04	-0.01
TCGA.68.7756.01	FALSE	Non-responder	1.4	-0.48	0.29	-0.43	0.22	-1.52	FALSE	0.3	1.4	0.03	0.11	-0.02
TCGA.18.3409.01	FALSE	Non-responder	1.38	0.41	0.59	0.16	-0.77	-1.48	FALSE	0.26	1.38	-0.09	0.21	0.02
TCGA.43.A475.01	FALSE	Non-responder	1.38	2.94	0.76	2.35	3.01	3	TRUE	1.38	-3.37	-0.14	-0.12	-0.03
TCGA.56.A49D.01	FALSE	Non-responder	1.36	1.26	0.75	0.88	0.23	1.66	TRUE	1.36	-2.22	-0.07	-0.12	-0.01
TCGA.77.8154.01	TRUE	Non-responder	1.36	-2.64	0.44	-2.28	-2.56	-1.43	FALSE	-1.37	1.36	0.06	-0.02	0.08
TCGA.77.8144.01	FALSE	Non-responder	1.35	-0.94	0.64	-0.96	-1.22	-1.22	FALSE	-1.57	1.35	0.16	-0.06	0.01
TCGA.63.A5MM.01	FALSE	Non-responder	1.35	2.18	0.79	1.61	2.9	1.22	TRUE	1.35	-0.07	0	0.08	-0.08
TCGA.85.8351.01	FALSE	Non-responder	1.34	-0.45	0.14	-0.6	-0.32	-1.59	FALSE	-1.17	1.34	0.09	0.01	0.01
TCGA.56.6546.01	FALSE	Non-responder	1.33	1.88	0.44	1.54	-0.22	1.89	TRUE	1.33	-0.17	-0.01	0	-0.01
TCGA.98.A53I.01	FALSE	Non-responder	1.32	0.84	0.15	0.72	-0.54	0.73	TRUE	1.32	-1.85	-0.08	-0.09	0.01
TCGA.98.8021.01	FALSE	Non-responder	1.31	-0.79	0.37	-0.68	-2.57	-0.6	FALSE	1.52	1.31	-0.01	0.08	0.05
TCGA.56.7222.01	TRUE	Non-responder	1.3	-2.13	0.27	-1.96	-2.46	-4.68	FALSE	-2.38	1.3	0.12	0	-0.01
TCGA.60.2713.01	FALSE	Non-responder	1.3	1.05	0.54	1.09	0.57	0.98	TRUE	1.3	-0.27	-0.07	0.11	-0.06
TCGA.6A.AB49.01	FALSE	Non-responder	1.29	-0.52	0.13	-1.4	0.19	-1.7	FALSE	-1.68	1.29	0.16	-0.07	0.01
TCGA.77.6842.01	FALSE	Non-responder	1.28	1.14	0.15	1.2	4.26	2.72	TRUE	1.28	-1.39	-0.05	-0.03	-0.03
TCGA.85.6175.01	FALSE	Non-responder	1.27	0.5	0.15	0.75	0.26	0.64	FALSE	2.36	1.27	-0.13	0.26	-0.02
TCGA.77.8148.01	FALSE	Non-responder	1.26	-0.11	0.41	-0.13	-0.75	1.23	FALSE	0.26	1.26	0.07	0.01	0.02
TCGA.39.5027.01	TRUE	Non-responder	1.25	-1.1	0.6	-1.3	-0.32	-0.89	FALSE	-2	1.25	0.13	-0.1	0.07
TCGA.56.1622.01	FALSE	Non-responder	1.25	-0.74	0.26	-0.87	3.17	-2.35	FALSE	-2.52	1.25	0.08	0.05	-0.02
TCGA.NK.A5CR.01	TRUE	Non-responder	1.25	-3.08	0.3	-1.87	0.92	-3.18	FALSE	-2.81	1.25	0.08	-0.04	0.05
TCGA.18.5592.01	FALSE	Non-responder	1.24	0.04	0.47	-0.07	-0.71	0.15	FALSE	-1.49	1.24	0.08	0.01	0.02
TCGA.85.8350.01	FALSE	Non-responder	1.22	-0.59	0.14	-0.09	-1.82	1.34	FALSE	2.7	1.22	0	0.07	0.03
TCGA.34.8455.01	FALSE	Non-responder	1.22	0.41	0.38	-0.47	-1.45	-0.16	FALSE	0.26	1.22	0.02	0.12	-0.02
TCGA.68.7757.01	TRUE	Non-responder	1.21	-1.18	0.1	-0.82	-1.41	-2.63	FALSE	1.18	1.21	-0.04	0.13	0.03
TCGA.85.8353.01	FALSE	Non-responder	1.2	0.33	0.29	0.5	0.19	0.28	FALSE	1.38	1.2	0	0.17	-0.06
TCGA.56.6545.01	FALSE	Non-responder	1.19	1.45	0.15	1.01	0.92	-0.01	FALSE	1.72	1.19	-0.05	0.21	-0.05
TCGA.85.A5B5.01	FALSE	Non-responder	1.17	-0.95	0.21	-0.88	0.76	-1.57	FALSE	-0.51	1.17	0.06	-0.01	0.05
TCGA.39.5019.01	FALSE	Non-responder	1.17	-0.49	0.73	0.23	0.39	0.89	FALSE	0.74	1.17	0.01	0.06	0.04
TCGA.18.3411.01	FALSE	Non-responder	1.15	0.79	0.8	0.29	-1.04	-0.24	FALSE	-1.72	1.15	0.05	0.03	0.02
TCGA.90.7767.01	FALSE	Non-responder	1.13	1.27	0.31	1.05	1.91	1.19	FALSE	0.22	1.13	0.02	0.09	0
TCGA.21.5784.01	FALSE	Non-responder	1.12	0.1	0.72	0.28	-1.88	0.88	TRUE	1.12	-0.79	-0.08	0.01	0
TCGA.85.8479.01	TRUE	Non-responder	1.11	-3.16	0.56	-2.41	-4.09	-2.6	FALSE	-1.08	1.11	0.09	-0.03	0.04
TCGA.70.6722.01	FALSE	Non-responder	1.11	0.87	0.1	0.62	2.26	-0.58	FALSE	0.73	1.11	0.03	0.13	-0.06
TCGA.58.8388.01	FALSE	Non-responder	1.11	0.92	0.05	0.4	-0.72	1.32	TRUE	1.11	0.06	-0.04	0.06	-0.01
TCGA.22.5471.01	FALSE	Non-responder	1.11	2.24	0.6	1.55	-0.02	2.72	TRUE	1.11	-0.69	0.03	-0.07	-0.03
TCGA.63.A5MP.01	FALSE	Non-responder	1.1	0.47	0.52	0.92	4.02	1.08	TRUE	1.1	-2.19	-0.06	-0.12	-0.01
TCGA.68.8251.01	FALSE	Non-responder	1.09	0.59	0.19	0.49	-0.78	0.79	FALSE	0.4	1.09	0.03	0.07	0
TCGA.77.8146.01	FALSE	Non-responder	1.09	-0.51	0.12	-0.36	-2.65	-0.83	FALSE	0.46	1.09	0.01	0.07	0.03
TCGA.56.8626.01	TRUE	Non-responder	1.09	-1.9	0.15	-1.06	-2.01	-1.19	FALSE	1.74	1.09	-0.03	0.1	0.02
TCGA.22.0944.01	TRUE	Non-responder	1.08	-2.05	0.71	-1.47	-0.87	-1.64	FALSE	-1.7	1.08	0.13	-0.02	-0.02
TCGA.66.2769.01	FALSE	Non-responder	1.07	0.87	0.56	0.77	1.07	0.46	FALSE	0.39	1.07	-0.03	0.12	0
TCGA.66.2791.01	FALSE	Non-responder	1.06	2.01	0.75	1.67	3.05	1.83	TRUE	1.06	-1.44	-0.1	0.02	-0.04
TCGA.NC.A5HM.01	FALSE	Non-responder	1.06	1.54	0.34	0.23	0.33	-0.2	FALSE	-0.73	1.06	0.18	-0.05	-0.04
TCGA.22.5483.01	FALSE	Non-responder	1.05	0.98	0.12	0.13	-0.86	3.72	FALSE	-0.39	1.05	0.03	0.06	0.02
TCGA.O2.A52N.01	FALSE	Non-responder	1.05	0.59	0.6	0.2	-0.62	-0.24	FALSE	0.34	1.05	0.08	0.03	-0.02
TCGA.90.A4ED.01	FALSE	Non-responder	1.03	-0.72	0.18	-0.3	-2.54	-0.12	FALSE	0.68	1.03	0.02	0.04	0.03
TCGA.66.2753.01	FALSE	Non-responder	1.02	-0.47	0.46	-0.47	-1.16	-0.99	FALSE	-0.84	1.02	0.02	0.07	0.01
TCGA.33.4547.01	FALSE	Non-responder	1	-0.62	0.2	-0.65	-2.55	-0.13	FALSE	0.14	1	-0.02	0.1	0.02
TCGA.94.A4VJ.01	FALSE	Non-responder	1	0.17	0.32	-0.25	-1.8	-0.24	FALSE	0.82	1	0.04	0.05	0
TCGA.37.A5EM.01	FALSE	Non-responder	0.99	0.99	0.24	0.54	-0.4	0.49	FALSE	0.62	0.99	0.02	0.11	-0.05
TCGA.85.A4JC.01	FALSE	Non-responder	0.99	-1.32	0.33	-0.69	-2.79	-0.73	FALSE	1.19	0.99	0.02	0.08	-0.01
TCGA.21.1082.01	FALSE	Non-responder	0.98	0.11	0.67	0.16	-1.5	0.54	TRUE	0.98	-1.52	-0.07	-0.06	0.01
TCGA.56.7580.01	FALSE	Non-responder	0.97	-1.42	0.62	-1.02	-2.63	-1.41	FALSE	-1.73	0.97	0.07	0.01	0.02
TCGA.66.2781.01	FALSE	Non-responder	0.97	-0.35	0.62	-0.23	-1.49	1.61	FALSE	-0.3	0.97	0.04	0.02	0.02
TCGA.56.8629.01	FALSE	Non-responder	0.96	-0.51	0.1	-0.51	-2.17	-0.62	FALSE	-0.03	0.96	0.05	0.04	-0.01
TCGA.58.8392.01	FALSE	Non-responder	0.96	-2.26	0.47	-1.27	0.83	1.41	FALSE	-1.31	0.96	0.07	-0.06	0.07
TCGA.66.2766.01	FALSE	Non-responder	0.96	-0.7	0.96	-0.17	3.22	0.05	FALSE	-2.03	0.96	0.06	-0.02	0.05
TCGA.77.8007.01	FALSE	Non-responder	0.96	1.1	0.47	1.1	3.12	1.09	TRUE	0.96	-0.85	-0.05	0.04	-0.06
TCGA.66.2785.01	FALSE	Non-responder	0.93	2.65	0.71	1.99	1.11	3.3	TRUE	0.93	-2.66	-0.08	-0.08	-0.07
TCGA.56.8082.01	FALSE	Non-responder	0.93	-1.19	0.61	-1.19	-0.49	-3.52	FALSE	-1.78	0.93	0.06	0	0.01
TCGA.39.5035.01	FALSE	Non-responder	0.93	2.35	0.74	1.66	3.72	2.22	TRUE	0.93	-1.39	-0.02	-0.05	-0.05
TCGA.21.1077.01	FALSE	Non-responder	0.92	-1.56	0.77	-0.52	0.47	-1.16	FALSE	-0.4	0.92	0.01	0.05	0.02
TCGA.43.7656.01	FALSE	Non-responder	0.91	1.44	0.2	0.98	1.03	1.45	TRUE	0.91	-0.78	-0.04	-0.05	0.01
TCGA.43.A56V.01	FALSE	Non-responder	0.9	-0.73	0.36	-1.06	-1.51	-1.12	FALSE	-1.3	0.9	0.07	-0.03	0.04
TCGA.22.0940.01	FALSE	Non-responder	0.89	2.93	0.72	2.01	0.7	2.21	TRUE	0.89	-0.59	-0.03	0.05	-0.07
TCGA.85.A4CL.01	FALSE	Non-responder	0.88	1.3	0.56	1	-1.49	1.8	TRUE	0.88	-1.15	-0.03	-0.07	0
TCGA.68.8250.01	FALSE	Non-responder	0.88	0.76	0.13	0.58	0.28	0.47	TRUE	0.88	-1.35	-0.07	-0.01	-0.03
TCGA.68.A59J.01	FALSE	Non-responder	0.88	2.31	0.61	1.29	3.71	0.88	TRUE	0.88	-2	-0.04	-0.06	-0.07
TCGA.77.7338.01	FALSE	Non-responder	0.85	-1.06	0.41	-0.36	0.26	-0.36	FALSE	-0.06	0.85	-0.05	0.14	-0.01
TCGA.77.A5G7.01	FALSE	Non-responder	0.84	-0.93	0.58	-1.32	-2.97	-0.92	FALSE	-2.35	0.84	0.15	-0.14	0.06
TCGA.66.2770.01	FALSE	Non-responder	0.84	1.42	0.77	1.02	2.79	1.01	TRUE	0.84	-0.8	-0.08	0.06	-0.04
TCGA.34.5234.01	FALSE	Non-responder	0.84	1.76	0.98	1.27	-0.89	2.51	TRUE	0.84	-0.76	-0.12	0.07	-0.01
TCGA.21.1071.01	FALSE	Non-responder	0.83	0.51	0.35	0.03	0.45	-0.09	FALSE	-1.88	0.83	0.03	0.07	-0.03
TCGA.98.7454.01	FALSE	Non-responder	0.83	1.77	0.48	1.41	1.29	1.01	TRUE	0.83	-1.3	-0.14	0.08	-0.06
TCGA.85.8666.01	FALSE	Non-responder	0.81	-0.57	0.15	-0.32	-0.65	-1.12	FALSE	-0.43	0.81	0.04	0.1	-0.06
TCGA.22.5485.01	FALSE	Non-responder	0.81	-1.25	0.23	-0.69	0.63	-1.22	FALSE	-0.94	0.81	0.03	-0.02	0.06
TCGA.58.8391.01	FALSE	Non-responder	0.8	-1.46	0.64	-1.14	1.19	-1.53	FALSE	-1.26	0.8	0.06	-0.01	0.02
TCGA.18.5595.01	FALSE	Non-responder	0.8	-1.42	0.89	-1.46	0.21	-2.67	FALSE	-2.28	0.8	0.09	-0.06	0.03
TCGA.85.A511.01	FALSE	Non-responder	0.8	0.67	0.42	0.33	-0.18	0.27	TRUE	0.8	1.32	0.03	0.17	-0.07
TCGA.43.6771.01	FALSE	Non-responder	0.79	0.18	0.46	0.3	1.09	-0.17	FALSE	0.63	0.79	0.02	0.1	-0.05
TCGA.43.3394.01	FALSE	Non-responder	0.78	-2.09	0.89	-0.92	0.64	0.25	FALSE	-1.9	0.78	0.03	-0.02	0.05
TCGA.85.A4QR.01	FALSE	Non-responder	0.77	-3.8	0.5	-2.9	-1.22	-0.95	FALSE	-1.81	0.77	0.13	-0.12	0.05
TCGA.43.6143.01	FALSE	Non-responder	0.77	-0.69	0.37	-0.79	-0.32	-0.07	FALSE	-0.7	0.77	0.05	-0.03	0.04
TCGA.37.A5EL.01	FALSE	Non-responder	0.76	-0.87	0.18	-0.83	-4.11	-1.36	FALSE	-1.09	0.76	0.11	-0.06	0.01
TCGA.66.2755.01	FALSE	Non-responder	0.74	1.32	0.62	1.67	3.34	0.98	TRUE	0.74	-1.52	-0.08	0	-0.05
TCGA.O2.A52Q.01	FALSE	Non-responder	0.74	2.58	0.68	1.68	2.25	0.76	TRUE	0.74	-1.83	-0.03	-0.03	-0.09
TCGA.21.5787.01	FALSE	Non-responder	0.72	1.77	0.69	1.86	-0.5	3.13	TRUE	0.72	-1.16	0.01	-0.06	-0.05
TCGA.MF.A522.01	FALSE	Non-responder	0.71	-0.85	0.43	-0.95	-1.01	-0.55	FALSE	-2.09	0.71	0.13	-0.09	0.02
TCGA.34.5927.01	FALSE	Non-responder	0.69	-0.54	0.32	-1	-3.04	-1.65	FALSE	-0.44	0.69	0.06	-0.04	0.04
TCGA.22.5479.01	FALSE	Non-responder	0.69	0.82	0.71	0.29	0.91	-0.25	FALSE	-0.67	0.69	0.05	0.01	0
TCGA.39.5031.01	FALSE	Non-responder	0.68	0.43	0.9	0.16	-0.93	0.84	FALSE	1.31	0.68	0	0.04	0.02
TCGA.94.8490.01	FALSE	Non-responder	0.68	-1.57	0.57	-1.29	-1.01	-0.78	FALSE	-1.34	0.68	0.09	-0.07	0.04
TCGA.85.8071.01	FALSE	Non-responder	0.68	-1.09	0.74	-0.72	0.03	-0.52	FALSE	-0.8	0.68	0.05	-0.03	0.04
TCGA.77.A5G6.01	FALSE	Non-responder	0.67	-1.53	0.23	-1.58	-3.22	-1.67	FALSE	-1.64	0.67	0.06	-0.06	0.06
TCGA.60.2714.01	FALSE	Non-responder	0.66	1.33	0.69	0.65	2.46	0.59	TRUE	0.66	-1.49	-0.06	-0.04	-0.03
TCGA.56.8503.01	FALSE	Non-responder	0.65	1.39	0.13	0.88	-0.12	0.37	FALSE	2.79	0.65	-0.06	0.21	-0.07
TCGA.22.1012.01	FALSE	Non-responder	0.64	-0.82	0.63	-0.36	-0.36	0	FALSE	-0.06	0.64	0.08	-0.04	0
TCGA.90.7769.01	FALSE	Non-responder	0.63	-1.93	0.69	-1.54	1.95	-2.97	FALSE	-2.08	0.63	0.07	-0.04	0.02
TCGA.85.7698.01	FALSE	Non-responder	0.63	0.41	0.62	0.7	2.73	0.52	FALSE	0.97	0.63	-0.03	0.09	0
TCGA.L3.A524.01	FALSE	Non-responder	0.62	-0.5	0.6	-0.69	-1.74	-1.01	FALSE	-0.7	0.62	0.07	-0.03	0.01
TCGA.63.A5MR.01	FALSE	Non-responder	0.62	-0.02	0.78	-0.24	1.06	-1.97	FALSE	-0.07	0.62	0.14	0.01	-0.09
TCGA.96.8169.01	FALSE	Non-responder	0.62	0.05	0.14	0.06	-0.83	-0.42	FALSE	1.31	0.62	-0.03	0.11	-0.02
TCGA.56.8308.01	FALSE	Non-responder	0.62	-1.8	0.3	-0.48	1.67	-0.64	FALSE	0.98	0.62	-0.02	0.06	0.02
TCGA.85.7699.01	FALSE	Non-responder	0.6	1.83	0.26	1.32	0.55	2.28	TRUE	0.6	0.16	-0.01	0.06	-0.02
TCGA.56.A4ZK.01	FALSE	Non-responder	0.6	1.61	0.74	0.94	2.19	0.29	TRUE	0.6	-2.06	-0.07	-0.07	-0.04
TCGA.18.3410.01	FALSE	Non-responder	0.6	1.79	0.81	1.3	4.21	2.37	TRUE	0.6	-2.19	-0.05	-0.11	-0.04
TCGA.70.6723.01	FALSE	Non-responder	0.6	-1.07	0.39	-1.12	-1.93	-0.72	FALSE	-2	0.6	0.11	-0.07	0.01
TCGA.63.A5MY.01	FALSE	Non-responder	0.6	-3.28	0.67	-2.78	0.09	-1.61	FALSE	-2.79	0.6	0.1	-0.13	0.07
TCGA.63.A5M9.01	FALSE	Non-responder	0.58	0.03	0.2	0.07	2.26	-0.78	FALSE	-1.22	0.58	0.04	-0.02	0.03
TCGA.18.3414.01	FALSE	Non-responder	0.57	-0.36	0.76	-0.19	-0.98	2.04	FALSE	-0.65	0.57	0.03	0.01	0.01
TCGA.O2.A52V.01	FALSE	Non-responder	0.57	-0.62	0.38	-0.41	0.42	-2.28	FALSE	-0.08	0.57	0.02	0.04	-0.01
TCGA.85.8354.01	FALSE	Non-responder	0.57	-1.61	0.68	-1.2	-1.55	-1.81	FALSE	-1.6	0.57	0.13	-0.12	0.03
TCGA.NC.A5HN.01	FALSE	Non-responder	0.57	-0.71	0.71	-0.69	1.43	-1.18	FALSE	-1.75	0.57	0.12	-0.1	0.02
TCGA.39.5011.01	FALSE	Non-responder	0.56	2.54	0.72	1.6	0.33	1.49	TRUE	0.56	-2.46	-0.1	-0.07	-0.04
TCGA.18.4086.01	FALSE	Non-responder	0.55	0.25	0.86	0.3	1.53	0.07	FALSE	-0.57	0.55	-0.01	0.06	0
TCGA.60.2707.01	FALSE	Non-responder	0.55	-1.61	0.42	-0.58	-0.51	-0.87	FALSE	1.09	0.55	-0.05	0.16	-0.06
TCGA.56.7730.01	FALSE	Non-responder	0.55	-1.77	0.48	-1.79	0.48	-2.45	FALSE	-1.43	0.55	0.11	-0.1	0.04
TCGA.22.4607.01	FALSE	Non-responder	0.54	-0.4	0.87	-0.44	-1.91	-1.14	FALSE	-1.44	0.54	0.02	0.02	0.01
TCGA.NC.A5HK.01	FALSE	Non-responder	0.54	0	0.52	-0.29	2.51	-0.61	FALSE	-0.38	0.54	0.11	-0.03	-0.04
TCGA.66.2794.01	FALSE	Non-responder	0.53	2.43	0.98	2.02	2.44	3.09	TRUE	0.53	-2.74	-0.08	-0.15	-0.01
TCGA.66.2793.01	FALSE	Non-responder	0.52	-2.19	0.33	-1.81	-3.08	1.09	FALSE	-1.97	0.52	0.06	-0.09	0.07
TCGA.94.7557.01	FALSE	Non-responder	0.52	-1.23	0.27	-0.84	0.14	-0.75	FALSE	-1.04	0.52	0	0.01	0.03
TCGA.52.7811.01	FALSE	Non-responder	0.52	0.17	0.69	-0.11	-0.32	-0.7	FALSE	0.01	0.52	0	0.06	-0.02
TCGA.51.4079.01	FALSE	Non-responder	0.51	0.5	0.75	0.45	1.64	0.06	FALSE	-1.18	0.51	0.03	0.06	-0.05
TCGA.33.AAS8.01	FALSE	Non-responder	0.51	-2	0.52	-1.11	0.01	-2.08	FALSE	-1.34	0.51	0.09	-0.11	0.06
TCGA.O2.A5IB.01	FALSE	Non-responder	0.5	-1.07	0.24	-1.76	-2.57	-1.16	FALSE	-2.44	0.5	0.08	-0.06	0.03
TCGA.66.2782.01	FALSE	Non-responder	0.5	0.77	0.58	0.51	-0.53	0.38	TRUE	0.5	-0.59	-0.05	0.04	-0.04
TCGA.34.5240.01	FALSE	Non-responder	0.49	-1.01	0.87	-0.5	1.38	-0.62	FALSE	-2.4	0.49	-0.01	0.03	0.02
TCGA.94.8035.01	FALSE	Non-responder	0.49	-1.23	0.79	-1.3	-0.62	-2.14	FALSE	-1.42	0.49	0.09	-0.09	0.03
TCGA.39.5028.01	FALSE	Non-responder	0.48	0.87	0.91	0.42	-0.39	0.35	TRUE	0.48	-0.29	-0.04	0.07	-0.05
TCGA.98.A539.01	FALSE	Non-responder	0.48	-1.96	0.2	-1.07	-0.78	-2.09	FALSE	0.62	0.48	0	0.03	0
TCGA.66.2768.01	FALSE	Non-responder	0.47	1.48	0.88	0.6	-0.59	0.38	TRUE	0.47	-0.76	0.06	-0.06	-0.07
TCGA.77.A5G3.01	FALSE	Non-responder	0.46	-0.11	0.52	-0.07	3.06	-0.22	FALSE	-0.59	0.46	0.06	-0.04	0.02
TCGA.43.2578.01	FALSE	Non-responder	0.46	0.42	0.24	0.11	-1.5	2.41	TRUE	0.46	0.15	0.02	-0.05	0.05
TCGA.77.7138.01	FALSE	Non-responder	0.44	-1.52	0.53	-1.49	-1.87	-3.16	FALSE	-1.78	0.44	0.08	-0.03	-0.02
TCGA.77.6843.01	FALSE	Non-responder	0.43	-1.74	0.12	-1.38	1.21	-2.63	FALSE	-1.7	0.43	0.04	-0.07	0.07
TCGA.33.4532.01	FALSE	Non-responder	0.43	-1.41	0.62	-1.34	-1.12	-1.38	FALSE	-1.96	0.43	0.06	-0.13	0.09
TCGA.33.A5GW.01	FALSE	Non-responder	0.43	-3	0.6	-2.11	0.64	-3.41	FALSE	-1.86	0.43	0.05	-0.1	0.08
TCGA.56.7823.01	FALSE	Non-responder	0.41	-0.56	0.54	-1.26	-0.79	-2.16	FALSE	-1.35	0.41	0.08	-0.08	0.04
TCGA.66.2795.01	FALSE	Non-responder	0.41	0.98	0.79	0.49	-0.59	-0.11	FALSE	-1.35	0.41	-0.02	0.06	0
TCGA.66.2771.01	FALSE	Non-responder	0.41	1.87	0.98	1.38	0.19	1.96	TRUE	0.41	-3.3	-0.14	-0.14	-0.01
TCGA.77.8140.01	FALSE	Non-responder	0.4	-2.52	0.29	-1.57	-2.73	-1.27	FALSE	-1.06	0.4	0.06	-0.08	0.05
TCGA.85.8052.01	FALSE	Non-responder	0.39	-1.72	0.32	-0.77	0.23	-1.08	FALSE	0.1	0.39	0.01	-0.03	0.05
TCGA.60.2726.01	FALSE	Non-responder	0.39	0.14	0.77	-0.02	-2.31	1.07	TRUE	0.39	-0.12	0.03	-0.07	0.02
TCGA.56.8622.01	FALSE	Non-responder	0.39	-2.36	0.32	-1.15	0.01	-3.1	FALSE	1.23	0.39	-0.07	0.1	0
TCGA.92.7340.01	FALSE	Non-responder	0.38	1.09	0.48	0.53	-1.33	0.41	TRUE	0.38	1.4	-0.04	0.19	-0.02
TCGA.63.A5MV.01	FALSE	Non-responder	0.37	-1.25	0.3	0.25	2.31	2.04	FALSE	1.42	0.37	-0.07	0.05	0.06
TCGA.56.A4BX.01	FALSE	Non-responder	0.36	-4.54	0.24	-3.24	-0.72	-0.4	FALSE	-2.21	0.36	0.05	-0.12	0.1
TCGA.58.A46N.01	FALSE	Non-responder	0.35	-1.85	0.68	-1.24	1.85	-1.65	FALSE	-1.71	0.35	0.07	-0.08	0.04
TCGA.37.3792.01	FALSE	Non-responder	0.35	2.55	0.57	2.04	3.07	1.42	TRUE	0.35	-2.37	-0.06	-0.04	-0.1
TCGA.34.2596.01	FALSE	Non-responder	0.35	-0.83	0.66	0.14	3.84	-0.74	FALSE	0.6	0.35	-0.02	0.02	0.03
TCGA.18.3407.01	FALSE	Non-responder	0.34	-0.39	0.73	-0.02	2.72	-0.06	FALSE	-0.25	0.34	-0.04	0.12	-0.05
TCGA.77.7463.01	FALSE	Non-responder	0.33	-1.4	0.79	-1.19	1.06	-2.57	FALSE	-2.15	0.33	0.03	-0.06	0.05
TCGA.37.4135.01	FALSE	Non-responder	0.32	0.92	0.97	0.02	-1.7	1.54	FALSE	-2.71	0.32	0.07	-0.06	0.01
TCGA.34.5929.01	FALSE	Non-responder	0.3	0.09	0.31	-0.51	-1.59	-1.38	FALSE	0.49	0.3	0.05	-0.01	-0.01
TCGA.77.A5G8.01	FALSE	Non-responder	0.29	-0.31	0.33	0.02	0.85	-0.52	FALSE	-0.66	0.29	0.01	0.01	0.01
TCGA.85.7843.01	FALSE	Non-responder	0.28	-0.34	0.78	-0.51	-2.43	-0.72	FALSE	-0.28	0.28	-0.01	0.03	0.01
TCGA.34.8456.01	FALSE	Non-responder	0.28	-1.42	0.32	-0.66	1.23	-0.6	FALSE	0.63	0.28	0.01	-0.02	0.04
TCGA.85.8277.01	FALSE	Non-responder	0.27	-0.11	0.72	0.25	3.08	-0.21	FALSE	-0.74	0.27	0.08	-0.05	0
TCGA.85.8070.01	FALSE	Non-responder	0.27	-2.35	0.7	-1.27	2.62	-2.31	FALSE	-1.77	0.27	0.09	-0.12	0.04
TCGA.85.A512.01	FALSE	Non-responder	0.26	-0.8	0.81	-1.13	-1.31	-2.02	FALSE	-1.22	0.26	0.03	-0.01	0
TCGA.33.AASB.01	FALSE	Non-responder	0.24	-2.43	0.55	-2.26	-3.39	-2.3	FALSE	-1.22	0.24	0.09	-0.1	0.02
TCGA.85.8352.01	FALSE	Non-responder	0.23	-0.82	0.35	-1.29	-3.03	-0.54	FALSE	-2.25	0.23	0.08	-0.12	0.05
TCGA.NC.A5HG.01	FALSE	Non-responder	0.22	-1.53	0.59	-2.38	-4.23	-2.1	FALSE	-2.13	0.22	0.1	-0.09	0
TCGA.22.4594.01	FALSE	Non-responder	0.2	0.77	0.63	0.8	-0.66	1.13	TRUE	0.2	-1.31	-0.09	-0.02	0
TCGA.46.6026.01	FALSE	Non-responder	0.2	-2.32	0.29	-1.6	-4.38	0.68	FALSE	-0.22	0.2	0.06	-0.11	0.06
TCGA.46.3765.01	FALSE	Non-responder	0.18	0.33	0.9	0.1	-0.43	0.25	FALSE	-1.46	0.18	0.02	0.01	-0.02
TCGA.85.7697.01	FALSE	Non-responder	0.17	-0.29	0.63	-0.21	-1.56	-0.05	FALSE	1.02	0.17	0.01	-0.02	0.02
TCGA.34.5241.01	FALSE	Non-responder	0.17	1.06	0.91	0.8	-0.25	1.14	TRUE	0.17	-0.27	-0.06	0.08	-0.04
TCGA.56.A4BW.01	FALSE	Non-responder	0.16	0.73	0.33	-0.12	-1.37	0.37	FALSE	0.41	0.16	-0.01	0.03	-0.01
TCGA.77.A5GA.01	FALSE	Non-responder	0.16	-1.8	0.7	-0.72	1.11	-1.61	FALSE	-0.99	0.16	0.04	-0.08	0.04
TCGA.77.A5G1.01	FALSE	Non-responder	0.15	-0.14	0.21	0.11	0	-0.89	FALSE	0.8	0.15	-0.04	0.08	-0.03
TCGA.63.7023.01	FALSE	Non-responder	0.14	0.41	0.69	-0.08	-2.05	0.36	FALSE	-1.74	0.14	0.1	-0.09	0.01
TCGA.56.5897.01	FALSE	Non-responder	0.13	0.43	0.21	0.6	-0.72	0.73	FALSE	2.08	0.13	-0.12	0.19	-0.04
TCGA.98.A538.01	FALSE	Non-responder	0.12	0.16	0.85	-0.16	-0.26	-0.85	FALSE	-1.11	0.12	0.02	0.01	-0.02
TCGA.21.5782.01	FALSE	Non-responder	0.12	-0.28	0.6	0.02	-1.63	-0.02	FALSE	2.16	0.12	-0.01	0.02	0.02
TCGA.43.7658.01	FALSE	Non-responder	0.12	1.6	0.19	0.83	-0.52	1.99	TRUE	0.12	-1.91	0	-0.17	0.01
TCGA.60.2695.01	FALSE	Non-responder	0.11	0.6	0.26	0.38	-0.36	1.25	TRUE	0.11	-0.75	0	-0.06	0
TCGA.56.5898.01	FALSE	Non-responder	0.08	-0.37	0.31	-0.1	-0.99	-0.65	FALSE	1.65	0.08	-0.06	0.05	0.02
TCGA.21.1083.01	FALSE	Non-responder	0.07	1.36	0.57	1.1	3.08	0.86	TRUE	0.07	-0.93	-0.01	-0.05	-0.02
TCGA.52.7809.01	FALSE	Non-responder	0.07	-0.78	0.07	-0.83	-1.86	0.73	FALSE	0.28	0.07	0.04	-0.08	0.04
TCGA.46.3769.01	FALSE	Non-responder	0.06	1.23	0.63	0.99	0.41	1.32	FALSE	0.13	0.06	0.01	0.03	-0.03
TCGA.77.A5GF.01	FALSE	Non-responder	0.06	-0.26	0.45	0.37	3.88	-0.18	FALSE	0.04	0.06	0.02	-0.02	0
TCGA.66.2765.01	FALSE	Non-responder	0.06	1.65	0.69	0.8	-0.61	-0.02	FALSE	0.75	0.06	0	0.05	-0.04
TCGA.60.2706.01	FALSE	Non-responder	0.06	1.19	0.37	1.01	-0.59	1.84	TRUE	0.06	-2.36	-0.1	-0.1	-0.02
TCGA.77.A5GB.01	FALSE	Non-responder	0.04	0.77	0.6	0.45	-0.11	-0.2	FALSE	0.45	0.04	0	0.06	-0.05
TCGA.51.4080.01	FALSE	Non-responder	0.04	-1.21	0.71	-1.06	-0.22	-1.7	FALSE	-2.92	0.04	0.07	-0.1	0.03
TCGA.66.2727.01	FALSE	Non-responder	0.04	0.55	0.92	0.14	3.13	-0.2	FALSE	-1.75	0.04	0.01	-0.02	0.01
TCGA.33.4587.01	FALSE	Non-responder	0.04	-0.17	0.07	-0.89	-2.17	-0.54	FALSE	-1.81	0.04	0.05	-0.07	0.02
TCGA.37.3789.01	FALSE	Non-responder	0.04	2.1	0.85	0.76	-0.67	1.79	TRUE	0.04	-0.33	0.06	-0.02	-0.07
TCGA.63.A5MT.01	FALSE	Non-responder	0.03	-0.38	0.24	-0.23	-1.13	-1.2	FALSE	0.24	0.03	0.01	0.07	-0.07
TCGA.56.7731.01	FALSE	Non-responder	0.03	-0.73	0.4	0.14	-0.39	-0.26	FALSE	2.03	0.03	-0.09	0.11	-0.01
TCGA.96.A4JK.01	FALSE	Non-responder	0.03	0.33	0.69	0.25	-1.38	-0.28	FALSE	1.06	0.03	0.03	-0.06	0.02
TCGA.34.A5IX.01	FALSE	Non-responder	0.02	-0.71	0.26	-0.69	-1.18	-0.91	FALSE	-1.4	0.02	0.08	-0.04	-0.03
TCGA.J1.A4AH.01	FALSE	Non-responder	0.02	-2	0.4	-0.8	1.72	-1.74	FALSE	-0.42	0.02	0.04	-0.09	0.05
TCGA.NK.A7XE.01	FALSE	Non-responder	0.01	0.39	0.23	-0.47	-1.62	-0.19	FALSE	-1.04	0.01	0.07	-0.09	0.02
TCGA.90.6837.01	FALSE	Non-responder	0	-0.24	0.44	0.34	-0.64	-0.33	FALSE	1.72	0	-0.08	0.13	-0.04
TCGA.63.A5MU.01	FALSE	Responder	0	-1.11	0.83	-1.46	-0.13	-2.43	FALSE	-1.78	0	0.08	-0.12	0.03
TCGA.39.5024.01	FALSE	Responder	-0.01	0.76	0.7	0.12	-1.33	0.04	FALSE	-0.04	-0.01	0.06	-0.07	0
TCGA.66.2758.01	FALSE	Responder	-0.03	1.78	0.91	1.51	2.36	2.59	TRUE	-0.03	-2.11	-0.05	-0.11	-0.02
TCGA.63.A5ML.01	FALSE	Responder	-0.03	0.05	0.37	0.09	1.99	0.41	FALSE	-0.35	-0.03	-0.01	0	0.01
TCGA.37.A5EN.01	FALSE	Responder	-0.03	0.19	0.29	-0.09	-0.5	2.31	FALSE	-0.07	-0.03	0.04	-0.12	0.07
TCGA.56.7582.01	FALSE	Responder	-0.04	0.27	0.44	-0.19	-0.39	-0.46	FALSE	-1.31	-0.04	-0.01	0.01	0
TCGA.NC.A5HL.01	FALSE	Responder	-0.05	1.42	0.72	1.15	3.34	1.22	TRUE	-0.05	-2.32	-0.05	-0.12	-0.03
TCGA.33.6738.01	FALSE	Responder	-0.05	-1.25	0.17	-0.65	-2.57	-1.26	FALSE	0	-0.05	0.02	-0.06	0.03
TCGA.85.A4QQ.01	FALSE	Responder	-0.05	-0.98	0.61	-1.18	-2.15	-1.37	FALSE	-0.97	-0.05	0.05	-0.06	0
TCGA.18.3416.01	FALSE	Responder	-0.05	3.33	0.97	2.32	3.67	3.47	TRUE	-0.05	-3.62	-0.09	-0.18	-0.04
TCGA.34.5231.01	FALSE	Responder	-0.05	0.4	0.7	0.11	-1.01	0.9	TRUE	-0.05	0.16	0.05	-0.07	0.02
TCGA.39.5034.01	FALSE	Responder	-0.06	0.27	0.29	0.28	-1.2	0.19	TRUE	-0.06	0.18	-0.02	0.03	0.01
TCGA.22.4591.01	FALSE	Responder	-0.06	-0.42	0.41	-0.57	-0.88	0	FALSE	-1.47	-0.06	0.03	-0.07	0.04
TCGA.66.2800.01	FALSE	Responder	-0.07	-0.54	0.86	-0.05	-0.05	-0.71	FALSE	0.23	-0.07	-0.04	-0.01	0.03
TCGA.66.2734.01	FALSE	Responder	-0.07	-0.44	0.31	-0.77	-0.42	-2.04	FALSE	-0.17	-0.07	-0.05	0.09	-0.04
TCGA.77.7139.01	FALSE	Responder	-0.08	-0.74	0.45	-0.42	2.96	0.04	FALSE	-1.17	-0.08	0.05	-0.08	0.03
TCGA.77.7141.01	FALSE	Responder	-0.08	-0.22	0.26	-0.42	1.15	-0.81	FALSE	-1.21	-0.08	0.02	-0.07	0.04
TCGA.58.A46L.01	FALSE	Responder	-0.08	1.33	0.56	0.72	0.04	0.88	TRUE	-0.08	-1.13	-0.04	-0.06	-0.01
TCGA.85.6560.01	FALSE	Responder	-0.09	0.63	0.24	0.64	-0.68	1.04	TRUE	-0.09	0.36	0	0.04	0
TCGA.37.5819.01	FALSE	Responder	-0.09	-0.07	0.18	0.07	-2.07	0.58	FALSE	0.18	-0.09	0.03	-0.08	0.03
TCGA.33.A4WN.01	FALSE	Responder	-0.09	-1.5	0.61	-0.65	0.26	-1.28	FALSE	-1.05	-0.09	0.02	-0.09	0.05
TCGA.NK.A5CX.01	FALSE	Responder	-0.1	1.81	0.42	0.8	0.34	0.1	FALSE	1.18	-0.1	-0.02	0.08	-0.06
TCGA.60.2716.01	FALSE	Responder	-0.1	-2.54	0.9	-2.04	-1.74	-1.88	FALSE	-1.61	-0.1	0.01	-0.1	0.08
TCGA.22.4613.01	FALSE	Responder	-0.11	1.19	0.86	0.9	-0.07	1.64	TRUE	-0.11	-1.58	-0.04	-0.13	0.02
TCGA.66.2756.01	FALSE	Responder	-0.11	-0.43	0.5	-0.52	-2.08	-0.12	FALSE	-0.9	-0.11	0.03	-0.06	0.02
TCGA.37.4141.01	FALSE	Responder	-0.12	0.94	0.71	0.45	-0.37	3.84	FALSE	0.12	-0.12	0.02	-0.04	0.01
TCGA.52.7812.01	FALSE	Responder	-0.12	2.33	0.48	1.52	2.27	1.6	TRUE	-0.12	-1.9	-0.01	-0.08	-0.07
TCGA.56.8624.01	FALSE	Responder	-0.12	-1.73	0.33	-1.2	-2.52	-0.76	FALSE	1.26	-0.12	-0.11	0.05	0.05
TCGA.56.A4ZJ.01	FALSE	Responder	-0.13	-0.01	0.25	0.21	-0.75	-0.57	FALSE	2.49	-0.13	-0.16	0.17	-0.01
TCGA.66.2742.01	FALSE	Responder	-0.15	-0.08	0.28	-0.39	-1.03	0.11	FALSE	-1.24	-0.15	-0.03	0.04	-0.01
TCGA.22.5481.01	FALSE	Responder	-0.16	1.24	0.55	0.94	2.03	1.5	TRUE	-0.16	-1.12	0	-0.11	0.01
TCGA.18.4721.01	FALSE	Responder	-0.17	1.12	0.68	1.45	2.87	1.27	TRUE	-0.17	-0.74	-0.08	0.04	-0.02
TCGA.18.4083.01	FALSE	Responder	-0.17	0.16	0.74	0.45	3.58	1.59	TRUE	-0.17	1.26	0.07	0.01	0.03
TCGA.18.3419.01	FALSE	Responder	-0.18	1.57	0.88	0.56	-0.28	0.78	TRUE	-0.18	-2.64	-0.05	-0.15	-0.04
TCGA.56.7579.01	FALSE	Responder	-0.19	-2.37	0.68	-1.88	-2.85	-3.92	FALSE	-0.9	-0.19	-0.02	-0.04	0.04
TCGA.46.3768.01	FALSE	Responder	-0.2	-1.51	0.38	-0.75	0.26	-0.75	FALSE	-2.19	-0.2	0.01	-0.07	0.04
TCGA.85.7696.01	FALSE	Responder	-0.2	-0.46	0.35	-0.36	-1.49	-0.55	FALSE	-0.44	-0.2	-0.03	-0.03	0.05
TCGA.39.5021.01	FALSE	Responder	-0.22	1.29	0.61	0.87	0.54	0.78	TRUE	-0.22	0.23	0.02	-0.01	0.01
TCGA.22.1002.01	FALSE	Responder	-0.25	-0.14	0.5	0.17	-0.69	0.51	FALSE	1.26	-0.25	-0.08	0.08	-0.01
TCGA.85.A510.01	FALSE	Responder	-0.25	0.77	0.12	0.46	-1.46	1.08	TRUE	-0.25	-1.13	-0.01	-0.11	0.02
TCGA.39.5040.01	FALSE	Responder	-0.27	-0.68	0.17	-0.37	0.7	-0.65	FALSE	-0.55	-0.27	0	-0.02	0
TCGA.22.4595.01	FALSE	Responder	-0.28	0.22	0.68	0.36	-0.42	-0.01	FALSE	0.85	-0.28	-0.05	0.03	-0.01
TCGA.60.2722.01	FALSE	Responder	-0.29	-1.21	0.74	-0.89	1.94	-1.87	FALSE	-1.72	-0.29	0.03	-0.07	0.01
TCGA.63.5131.01	FALSE	Responder	-0.29	-0.82	0.35	-0.71	-1.53	1.03	FALSE	-0.93	-0.29	-0.01	-0.03	0.02
TCGA.33.4538.01	FALSE	Responder	-0.29	-0.64	0.76	-0.19	2.47	-0.22	FALSE	-1.62	-0.29	0.03	-0.08	0.02
TCGA.21.1078.01	FALSE	Responder	-0.32	-2.52	0.82	-2.3	-2.56	-2.21	FALSE	-1.25	-0.32	0.01	-0.1	0.06
TCGA.66.2754.01	FALSE	Responder	-0.32	-1.02	0.64	-1.28	-2.39	-1.69	FALSE	-1.47	-0.32	0.04	-0.12	0.05
TCGA.33.6737.01	FALSE	Responder	-0.32	-0.21	0.53	-0.27	0.26	-0.35	FALSE	-0.24	-0.32	0	0	-0.03
TCGA.22.A5C4.01	FALSE	Responder	-0.33	0.23	0.23	-0.58	-2.13	-1.09	FALSE	-0.7	-0.33	-0.02	-0.06	0.05
TCGA.56.7822.01	FALSE	Responder	-0.35	-1.8	0.27	-0.97	-1.51	-1	FALSE	0.1	-0.35	-0.08	0.04	0
TCGA.51.6867.01	FALSE	Responder	-0.38	0.68	0.26	0.83	2.8	0.89	TRUE	-0.38	1.21	0.08	0.03	-0.01
TCGA.39.5036.01	FALSE	Responder	-0.38	-0.26	0.86	-0.15	0.19	0.12	FALSE	-1.54	-0.38	0.07	-0.14	0.03
TCGA.18.3408.01	FALSE	Responder	-0.4	0.78	0.86	0.27	2.13	-0.2	FALSE	-2.49	-0.4	-0.06	0	0.03
TCGA.37.4130.01	FALSE	Responder	-0.41	3.58	0.86	2.47	-0.38	4.75	TRUE	-0.41	-2.39	-0.07	-0.13	-0.01
TCGA.37.4132.01	FALSE	Responder	-0.41	1.61	0.88	0.91	-0.45	4.8	TRUE	-0.41	-0.75	0	-0.06	0
TCGA.96.7544.01	FALSE	Responder	-0.42	0.43	0.54	0.29	2.31	-0.45	FALSE	-0.2	-0.42	-0.1	0.08	-0.01
TCGA.37.4129.01	FALSE	Responder	-0.42	-3.24	0.92	-2.64	-3.34	0.19	FALSE	-0.35	-0.42	-0.04	-0.05	0.05
TCGA.66.2757.01	FALSE	Responder	-0.44	1.65	0.34	0.73	-0.63	1.51	TRUE	-0.44	-0.95	0.01	-0.1	0.01
TCGA.34.2600.01	FALSE	Responder	-0.46	-1.22	0.3	-1.34	-2.95	-0.06	FALSE	-0.28	-0.46	0.01	-0.11	0.05
TCGA.77.7142.01	FALSE	Responder	-0.46	-0.55	0.6	-0.49	-1.59	-0.77	FALSE	-1.28	-0.46	-0.04	-0.02	0.03
TCGA.85.7710.01	FALSE	Responder	-0.46	1.63	0.36	0.23	-0.87	-0.11	FALSE	-0.98	-0.46	0.05	-0.04	-0.05
TCGA.22.5477.01	FALSE	Responder	-0.47	-0.02	0.51	0.14	2.89	0.16	FALSE	-0.94	-0.47	0	-0.08	0.04
TCGA.56.7221.01	FALSE	Responder	-0.47	-3.1	0.74	-2.17	-2.51	-2.64	FALSE	-1.2	-0.47	0.01	-0.09	0.03
TCGA.90.7964.01	FALSE	Responder	-0.47	-1.22	0.18	-0.69	-1.56	-1.86	FALSE	0.77	-0.47	-0.09	0.02	0.03
TCGA.94.7033.01	FALSE	Responder	-0.48	0.13	0.68	-0.66	-1.98	-0.82	FALSE	-0.13	-0.48	0.09	-0.12	-0.01
TCGA.18.3412.01	FALSE	Responder	-0.49	-0.13	0.9	-0.56	-0.11	-1.09	FALSE	-1.45	-0.49	-0.01	-0.06	0.03
TCGA.77.8150.01	FALSE	Responder	-0.5	0.38	0.43	0.41	2.07	1	FALSE	0.57	-0.5	0.01	-0.06	0.01
TCGA.56.8628.01	FALSE	Responder	-0.52	0.7	0.17	0.57	-0.81	1.01	FALSE	2.86	-0.52	-0.13	0.08	0.01
TCGA.33.AASJ.01	FALSE	Responder	-0.53	-1	0.85	-0.77	1.75	-0.93	FALSE	-2.03	-0.53	0.09	-0.16	0.02
TCGA.43.8118.01	FALSE	Responder	-0.53	-0.81	0.68	-0.59	-1.71	-1.04	FALSE	0.35	-0.53	-0.03	-0.03	0.01
TCGA.94.A5I4.01	FALSE	Responder	-0.54	-2.18	0.66	-1.55	-1.52	-2.69	FALSE	-1	-0.54	0.03	-0.06	-0.01
TCGA.58.8387.01	FALSE	Responder	-0.54	1.21	0.91	1.31	3.1	1.05	TRUE	-0.54	-1.35	0.01	-0.14	0.01
TCGA.22.4599.01	FALSE	Responder	-0.56	2.37	0.53	1.61	1.03	2.58	TRUE	-0.56	-0.93	-0.02	-0.01	-0.04
TCGA.22.4605.01	FALSE	Responder	-0.56	-1.23	0.33	-0.11	0.78	-1.36	FALSE	1.85	-0.56	-0.11	0.08	-0.02
TCGA.77.6844.01	FALSE	Responder	-0.57	-0.35	0.33	-0.41	-0.36	0.51	FALSE	-0.4	-0.57	-0.01	-0.08	0.04
TCGA.66.2787.01	FALSE	Responder	-0.57	1.12	0.72	1.11	3.45	1.65	TRUE	-0.57	-0.98	-0.03	-0.06	0
TCGA.98.A53A.01	FALSE	Responder	-0.64	-0.57	0.18	-0.67	-2.7	0.5	TRUE	-0.64	0.67	0.08	-0.07	0.05
TCGA.56.8504.01	FALSE	Responder	-0.65	0.35	0.53	0.27	-1.04	0.49	FALSE	-0.29	-0.65	-0.04	0	-0.01
TCGA.60.2723.01	FALSE	Responder	-0.65	1.38	0.84	1.37	3.65	1.39	TRUE	-0.65	0.29	0	0.08	-0.06
TCGA.60.2711.01	FALSE	Responder	-0.65	0.02	0.49	0.07	-1.76	0.74	TRUE	-0.65	0.35	0.07	-0.12	0.07
TCGA.63.A5MB.01	FALSE	Responder	-0.66	0.59	0.21	0.07	0.07	-0.4	FALSE	-0.18	-0.66	0.01	-0.08	0.01
TCGA.66.2783.01	FALSE	Responder	-0.66	-0.97	0.82	-0.09	1.21	-0.1	FALSE	-0.24	-0.66	-0.03	-0.01	-0.01
TCGA.58.A46J.01	FALSE	Responder	-0.67	-0.79	0.66	-0.39	-0.89	-0.32	FALSE	0.12	-0.67	0	-0.08	0.03
TCGA.58.A46K.01	FALSE	Responder	-0.67	0.4	0.59	0.25	3	0.13	FALSE	-0.93	-0.67	0.03	-0.08	0
TCGA.43.8116.01	FALSE	Responder	-0.7	0.42	0.31	0.11	-2.13	-0.07	FALSE	-0.13	-0.7	0.02	-0.07	-0.01
TCGA.37.4133.01	FALSE	Responder	-0.73	1.11	0.96	0.41	2.17	0.65	FALSE	-2.38	-0.73	-0.01	-0.07	0.02
TCGA.33.AASI.01	FALSE	Responder	-0.75	1.46	0.31	0.68	-0.99	0.41	FALSE	0.11	-0.75	0.06	-0.13	-0.01
TCGA.77.8143.01	FALSE	Responder	-0.78	-0.85	0.89	-0.61	0.07	-0.76	FALSE	-1.2	-0.78	0.03	-0.13	0.02
TCGA.85.A50Z.01	FALSE	Responder	-0.8	-0.06	0.6	-0.4	-0.19	-1.27	FALSE	-1.26	-0.8	-0.02	-0.02	-0.03
TCGA.22.5480.01	FALSE	Responder	-0.82	2.46	0.39	1.36	1.18	-0.09	FALSE	0.99	-0.82	-0.01	-0.02	-0.04
TCGA.NK.A5CT.01	FALSE	Responder	-0.82	-0.32	0.19	-0.43	0.57	-1.07	FALSE	-0.36	-0.82	0.04	-0.06	-0.05
TCGA.56.8304.01	FALSE	Responder	-0.83	0.33	0.86	0.08	0.04	-0.16	FALSE	-0.72	-0.83	0.04	-0.13	0.01
TCGA.NC.A5HR.01	FALSE	Responder	-0.83	0.22	0.45	-0.19	0.75	-0.23	FALSE	-1.85	-0.83	0.04	-0.15	0.03
TCGA.66.2777.01	FALSE	Responder	-0.84	-1.57	0.42	-0.21	-0.03	0.54	FALSE	1.2	-0.84	-0.09	-0.02	0.03
TCGA.66.2786.01	FALSE	Responder	-0.85	0.42	0.72	0.45	-1.48	1.15	FALSE	1.22	-0.85	-0.03	-0.02	-0.02
TCGA.58.8386.01	FALSE	Responder	-0.85	0.04	0.43	0.26	0.37	-1.03	FALSE	1.66	-0.85	-0.09	0.04	-0.02
TCGA.LA.A446.01	FALSE	Responder	-0.86	-1.95	0.43	-0.92	1.2	-1.27	FALSE	-0.67	-0.86	0.01	-0.13	0.04
TCGA.98.A53J.01	FALSE	Responder	-0.9	-0.86	0.42	-0.8	0.05	-1.93	FALSE	-0.79	-0.9	-0.01	-0.07	0
TCGA.60.2710.01	FALSE	Responder	-0.94	0.59	0.47	0.58	0.08	0.56	FALSE	1.55	-0.94	-0.08	0.02	-0.02
TCGA.O2.A52S.01	FALSE	Responder	-0.94	1.27	0.3	0.52	-0.35	-0.03	FALSE	-0.59	-0.94	0.02	-0.11	0.01
TCGA.O2.A52W.01	FALSE	Responder	-0.94	-1.03	0.36	-1.19	-2.25	-0.67	FALSE	-2.11	-0.94	0	-0.12	0.04
TCGA.85.8580.01	FALSE	Responder	-0.95	-0.91	0.58	-0.55	-0.56	-0.64	FALSE	0.54	-0.95	0.01	-0.14	0.03
TCGA.94.7943.01	FALSE	Responder	-0.96	-0.82	0.13	-0.49	-1.92	-0.52	FALSE	0.05	-0.96	-0.04	-0.09	0.05
TCGA.NC.A5HO.01	FALSE	Responder	-0.96	-0.82	0.85	-0.83	-2.37	-0.11	FALSE	-0.97	-0.96	0.03	-0.11	-0.01
TCGA.NC.A5HI.01	FALSE	Responder	-0.96	-1.02	0.69	-1.07	-2.57	-0.26	FALSE	-1.87	-0.96	0.01	-0.16	0.06
TCGA.66.2778.01	FALSE	Responder	-0.97	-0.91	0.99	-0.56	-1.68	-0.21	FALSE	-1.5	-0.97	-0.02	-0.09	0.02
TCGA.60.2719.01	FALSE	Responder	-1	-0.25	0.69	-0.16	-1.14	0.45	FALSE	-0.71	-1	0	-0.13	0.03
TCGA.33.4566.01	FALSE	Responder	-1.02	2.42	0.62	1.32	0.27	1.37	TRUE	-1.02	-1.03	0.03	-0.04	-0.08
TCGA.L3.A4E7.01	FALSE	Responder	-1.06	0.82	0.36	-0.02	0.68	-0.84	FALSE	1.59	-1.06	-0.07	0	-0.02
TCGA.39.5016.01	FALSE	Responder	-1.07	1.73	0.52	1.32	3.44	1.27	TRUE	-1.07	-1.76	-0.03	-0.13	0.01
TCGA.22.4601.01	FALSE	Responder	-1.07	0.23	0.49	-0.1	0.37	-0.49	FALSE	-0.61	-1.07	-0.02	-0.08	0.01
TCGA.33.4589.01	FALSE	Responder	-1.07	3.26	0.98	1.82	2.26	1.8	TRUE	-1.07	-0.64	0.03	-0.04	-0.05
TCGA.66.2759.01	FALSE	Responder	-1.11	0.88	0.82	0.96	3.52	0.17	FALSE	-0.44	-1.11	-0.03	-0.02	-0.03
TCGA.22.1016.01	FALSE	Responder	-1.12	-0.7	0.29	-0.23	-0.07	0.44	FALSE	1.75	-1.12	-0.14	0.06	-0.02
TCGA.58.A46M.01	FALSE	Responder	-1.16	1.72	0.67	0.97	2.65	0.94	TRUE	-1.16	-1.07	0.03	-0.09	-0.03
TCGA.60.2696.01	FALSE	Responder	-1.16	0.35	0.77	0.59	-0.77	0.47	FALSE	0.11	-1.16	-0.05	-0.02	-0.04
TCGA.56.A4BY.01	FALSE	Responder	-1.17	-0.09	0.45	-0.03	1	-0.24	FALSE	-0.39	-1.17	-0.03	-0.08	0.01
TCGA.63.A5MG.01	FALSE	Responder	-1.18	-0.57	0.56	-0.05	-0.99	-0.96	FALSE	1.12	-1.18	-0.09	0	0
TCGA.22.5491.01	FALSE	Responder	-1.19	-0.33	0.93	-0.54	-0.15	0.16	FALSE	-1.62	-1.19	0.02	-0.17	0.05
TCGA.56.A5DS.01	FALSE	Responder	-1.22	-0.58	0.45	-0.17	-1.76	0.16	FALSE	1.89	-1.22	-0.07	-0.06	0.03
TCGA.85.8072.01	FALSE	Responder	-1.22	-0.17	0.36	0.2	1.93	-0.09	FALSE	0.51	-1.22	-0.05	-0.07	0.01
TCGA.37.3783.01	FALSE	Responder	-1.23	1.96	0.98	1.14	-0.32	2.64	TRUE	-1.23	-0.91	0.01	-0.04	-0.05
TCGA.18.3415.01	FALSE	Responder	-1.23	1.37	0.88	1.12	3.3	1.26	TRUE	-1.23	0.46	0.01	0.06	-0.02
TCGA.77.7465.01	FALSE	Responder	-1.23	2.13	0.64	1.32	0.09	2.13	TRUE	-1.23	-0.85	-0.01	-0.06	-0.01
TCGA.33.AASL.01	FALSE	Responder	-1.26	0.32	0.78	0.12	-0.65	-0.89	FALSE	-0.57	-1.26	0.06	-0.14	-0.03
TCGA.98.A53D.01	FALSE	Responder	-1.27	-0.8	0.18	0.56	2.58	0.5	FALSE	2.63	-1.27	-0.19	0.13	-0.04
TCGA.33.4579.01	FALSE	Responder	-1.27	-1.1	0.87	-0.75	-0.66	-0.36	FALSE	0.35	-1.27	-0.04	-0.09	0.02
TCGA.66.2763.01	FALSE	Responder	-1.3	0.63	0.76	0.32	1.95	0.49	FALSE	-0.6	-1.3	-0.04	-0.06	-0.01
TCGA.18.3406.01	FALSE	Responder	-1.31	2.48	0.99	1.23	-0.99	1.1	TRUE	-1.31	-0.68	-0.05	0.02	-0.04
TCGA.21.1080.01	FALSE	Responder	-1.41	0.35	0.97	0.02	-0.99	0.79	TRUE	-1.41	-0.79	0	-0.09	0.02
TCGA.77.7337.01	FALSE	Responder	-1.41	0.13	0.38	-0.07	-1.34	0.36	TRUE	-1.41	1.74	0.02	0.16	-0.03
TCGA.22.5472.01	FALSE	Responder	-1.48	-1.35	0.48	-0.68	-1.35	-0.54	FALSE	1.11	-1.48	-0.12	-0.03	0.02
TCGA.94.8491.01	FALSE	Responder	-1.52	-1.19	0.55	-0.21	-0.42	-0.08	FALSE	0.78	-1.52	-0.04	-0.1	0.01
TCGA.96.8170.01	FALSE	Responder	-1.53	-1.58	0.65	-0.86	-1.58	-0.81	FALSE	1.59	-1.53	-0.1	-0.04	0.02
TCGA.43.2581.01	FALSE	Responder	-1.63	1.06	0.26	0.84	-0.29	0.17	FALSE	0.64	-1.63	-0.12	0.04	-0.05
TCGA.96.7545.01	FALSE	Responder	-1.64	-0.12	0.68	0.24	0.61	0.23	FALSE	0.3	-1.64	-0.15	0	0.01
TCGA.56.8307.01	FALSE	Responder	-1.7	1.15	0.56	0.62	1.62	0.29	FALSE	0.53	-1.7	0	-0.13	-0.02
TCGA.43.3920.01	FALSE	Responder	-1.85	1.9	0.87	0.87	-0.87	2	TRUE	-1.85	1.55	0.02	0.11	0
TCGA.66.2773.01	FALSE	Responder	-1.86	0.97	0.42	0.84	2.29	1.15	FALSE	0.44	-1.86	-0.08	-0.04	-0.04
TCGA.33.4583.01	FALSE	Responder	-1.93	0.29	0.93	0.13	2.29	1.03	TRUE	-1.93	-0.45	0.09	-0.1	-0.04
TCGA.22.1017.01	FALSE	Responder	-2.01	0.74	0.56	0.61	2.51	-0.04	FALSE	0.4	-2.01	-0.08	-0.08	-0.02
TCGA.18.3421.01	FALSE	Responder	-2.09	2.28	0.99	1.04	1.18	2.12	TRUE	-2.09	-0.57	0.02	-0.06	-0.01
TCGA.NC.A5HQ.01	FALSE	Responder	-2.23	-0.07	0.57	0.44	2.8	0.01	FALSE	0.64	-2.23	-0.05	-0.14	-0.01
TCGA.77.8133.01	FALSE	Responder	-2.24	-0.49	0.46	0.3	-0.17	-0.35	FALSE	2.01	-2.24	-0.12	-0.11	0.04
TCGA.92.8065.01	FALSE	Responder	-2.35	0.4	0.78	0.54	-0.63	0.39	FALSE	0.94	-2.35	-0.11	-0.09	-0.02
TCGA.XC.AA0X.01	FALSE	Responder	-2.4	-1.42	0.37	-0.05	0.99	-0.69	FALSE	2.43	-2.4	-0.15	-0.04	-0.02
TCGA.90.7766.01	FALSE	Responder	-2.92	0.67	0.7	0.56	0.14	0.33	FALSE	0.41	-2.92	-0.07	-0.17	-0.02
