# Supplementary material for: Development and validation of a novel immune-related prognostic signature in lung squamous cell carcinoma patients
Source: Sci Rep. 2022 Dec 1;12:20737. doi: 10.1038/s41598-022-23140-w (PMC9715950; doi:10.1038/s41598-022-23140-w)
Supplement: Supplementary file 4 — Supplementary Information 4. [file 41598_2022_23140_MOESM4_ESM.xlsx]

## Sheet: Sheet1
Supplementary table 4:The difference of ESTIMATEScore and TMB score between non-responder and responder groups
ID	ESTIMATEScore	TMB	TIDE	Responder
TCGA-98-A53C-01	2878.31	0.0263158	3.15	FALSE
TCGA-85-A4PA-01	2536.79	0.0263158	3.39	FALSE
TCGA-60-2697-01	2430.16	0.0263158	2.91	FALSE
TCGA-85-A513-01	1999.11	0.157895	2.72	FALSE
TCGA-22-1000-01	2633.79	0.5	3.31	FALSE
TCGA-63-A5MN-01	2460.41	0.552632	2.57	FALSE
TCGA-77-7138-01	-1871.83	0.552632	0.44	FALSE
TCGA-43-6773-01	2342.45	0.868421	3.16	FALSE
TCGA-85-6175-01	2362.58	1.02632	1.27	FALSE
TCGA-60-2706-01	153.985	1.21053	0.06	FALSE
TCGA-77-8131-01	2481	1.26316	3.43	FALSE
TCGA-34-8456-01	-1342.3	1.39474	0.28	FALSE
TCGA-22-4607-01	-377.948	1.39474	0.54	FALSE
TCGA-22-4596-01	2831.1	1.42105	2.09	FALSE
TCGA-96-A4JL-01	1582.13	1.52632	2.33	FALSE
TCGA-60-2715-01	2352.83	1.63158	3.44	FALSE
TCGA-85-A50M-01	-830.851	1.76316	1.85	FALSE
TCGA-85-8048-01	1807.35	1.81579	2.8	FALSE
TCGA-18-3407-01	-241.408	1.86842	0.34	FALSE
TCGA-77-8007-01	1511.99	1.86842	0.96	FALSE
TCGA-56-5897-01	2029.48	2.07895	0.13	FALSE
TCGA-22-1005-01	2433.94	2.15789	3.07	FALSE
TCGA-LA-A7SW-01	-1601.29	2.44737	1.78	FALSE
TCGA-56-8503-01	1987.6	2.44737	0.65	FALSE
TCGA-77-A5G7-01	-2890.32	2.47368	0.84	FALSE
TCGA-77-8138-01	299.935	2.5	1.56	FALSE
TCGA-39-5022-01	2198.64	2.52632	3.03	FALSE
TCGA-60-2707-01	399.637	2.52632	0.55	FALSE
TCGA-39-5030-01	2472.23	2.55263	3.09	FALSE
TCGA-22-5474-01	763.34	2.55263	1.59	FALSE
TCGA-98-8020-01	321.549	2.65789	1.63	FALSE
TCGA-22-1011-01	696.239	2.68421	1.66	FALSE
TCGA-94-7557-01	-930.918	2.71053	0.52	FALSE
TCGA-34-2608-01	1844.86	2.76316	2.31	FALSE
TCGA-18-3414-01	-787.72	2.78947	0.57	FALSE
TCGA-77-A5G1-01	-14.4676	2.84211	0.15	FALSE
TCGA-34-5234-01	2653.1	2.86842	0.84	FALSE
TCGA-66-2765-01	273.339	2.89474	0.06	FALSE
TCGA-68-7756-01	-823.027	2.97368	1.4	FALSE
TCGA-39-5028-01	324.966	3.05263	0.48	FALSE
TCGA-56-8309-01	2205.92	3.13158	2.92	FALSE
TCGA-21-5784-01	302.651	3.13158	1.12	FALSE
TCGA-NK-A7XE-01	-2435.35	3.13158	0.01	FALSE
TCGA-60-2712-01	2103.9	3.15789	2.52	FALSE
TCGA-77-A5GB-01	338.426	3.23684	0.04	FALSE
TCGA-63-A5M9-01	-1100.81	3.28947	0.58	FALSE
TCGA-56-A4BX-01	-3942.27	3.31579	0.36	FALSE
TCGA-60-2709-01	2399.52	3.31579	3.38	FALSE
TCGA-70-6723-01	-3212.66	3.34211	0.6	FALSE
TCGA-63-A5MV-01	416.101	3.36842	0.37	FALSE
TCGA-77-A5GF-01	-1236.72	3.36842	0.06	FALSE
TCGA-77-8145-01	-320.255	3.44737	3.4	FALSE
TCGA-43-6647-01	1909.51	3.44737	1.54	FALSE
TCGA-85-8052-01	-1453.7	3.5	0.39	FALSE
TCGA-43-A56U-01	1680.84	3.52632	3.18	FALSE
TCGA-90-7767-01	885.683	3.52632	1.13	FALSE
TCGA-46-3767-01	2213.59	3.55263	1.84	FALSE
TCGA-58-8392-01	-2746.48	3.57895	0.96	FALSE
TCGA-56-8201-01	2488.63	3.63158	1.97	FALSE
TCGA-22-0944-01	-2325.93	3.65789	1.08	FALSE
TCGA-77-7338-01	16.7748	3.68421	0.85	FALSE
TCGA-66-2781-01	-835.9	3.71053	0.97	FALSE
TCGA-43-7657-01	-1566.38	3.71053	3.1	FALSE
TCGA-21-A5DI-01	-2026.73	3.73684	2.29	FALSE
TCGA-60-2725-01	1678.88	3.76316	1.88	FALSE
TCGA-85-7698-01	146.018	3.78947	0.63	FALSE
TCGA-85-8479-01	-2638.77	3.81579	1.11	FALSE
TCGA-85-8351-01	-1360.82	3.81579	1.34	FALSE
TCGA-56-7580-01	-1605.98	3.81579	0.97	FALSE
TCGA-NK-A5D1-01	-2830.57	3.84211	1.72	FALSE
TCGA-18-4086-01	-33.3524	3.86842	0.55	FALSE
TCGA-52-7811-01	-251.98	3.94737	0.52	FALSE
TCGA-63-7022-01	2720.78	4.02632	3.73	FALSE
TCGA-21-1071-01	-487.171	4.05263	0.83	FALSE
TCGA-43-5670-01	-2785.51	4.05263	2.07	FALSE
TCGA-77-A5GA-01	-1976.16	4.07895	0.16	FALSE
TCGA-66-2780-01	-14.4039	4.15789	1.42	FALSE
TCGA-56-5898-01	-342.913	4.18421	0.08	FALSE
TCGA-77-8008-01	2023.74	4.26316	1.66	FALSE
TCGA-43-3394-01	-1642.99	4.26316	0.78	FALSE
TCGA-39-5039-01	208.66	4.28947	1.67	FALSE
TCGA-39-5029-01	-263.727	4.31579	1.64	FALSE
TCGA-98-7454-01	2793.77	4.36842	0.83	FALSE
TCGA-39-5035-01	324.504	4.39474	0.93	FALSE
TCGA-85-8049-01	1971.23	4.42105	3.22	FALSE
TCGA-77-8009-01	-1607.56	4.5	1.4	FALSE
TCGA-66-2792-01	-1172.09	4.52632	1.96	FALSE
TCGA-77-8156-01	1153.18	4.60526	1.58	FALSE
TCGA-98-A53B-01	-684.869	4.60526	1.59	FALSE
TCGA-34-5241-01	1231.69	4.63158	0.17	FALSE
TCGA-85-A511-01	474.12	4.65789	0.8	FALSE
TCGA-92-7341-01	-751.192	4.68421	2.88	FALSE
TCGA-77-8146-01	-943.324	4.68421	1.09	FALSE
TCGA-66-2794-01	58.1186	4.68421	0.53	FALSE
TCGA-34-5236-01	660.36	4.71053	2.86	FALSE
TCGA-60-2721-01	766.419	4.71053	2	FALSE
TCGA-85-8355-01	1824.73	4.76316	3.14	FALSE
TCGA-63-7023-01	-1655.4	4.76316	0.14	FALSE
TCGA-63-A5MR-01	-1745.61	4.78947	0.62	FALSE
TCGA-60-2704-01	2369.31	4.81579	1.64	FALSE
TCGA-39-5019-01	-299.221	4.84211	1.17	FALSE
TCGA-22-5482-01	-1597.68	4.86842	2.51	FALSE
TCGA-94-A5I6-01	-1716.71	4.89474	1.73	FALSE
TCGA-77-8130-01	-453.668	4.92105	3.31	FALSE
TCGA-77-6843-01	-2989.78	4.94737	0.43	FALSE
TCGA-85-8353-01	767.577	4.97368	1.2	FALSE
TCGA-96-8169-01	-272.422	4.97368	0.62	FALSE
TCGA-85-7844-01	-39.268	5	1.65	FALSE
TCGA-77-8153-01	-3049.96	5.02632	2.2	FALSE
TCGA-NC-A5HE-01	1796.12	5.05263	1.79	FALSE
TCGA-85-A4CN-01	-554.916	5.05263	2.64	FALSE
TCGA-98-A539-01	-862.618	5.07895	0.48	FALSE
TCGA-22-5478-01	-494.516	5.18421	1.7	FALSE
TCGA-85-A512-01	-1578.38	5.18421	0.26	FALSE
TCGA-56-8083-01	-2721.92	5.21053	2.44	FALSE
TCGA-63-A5MP-01	-72.0327	5.21053	1.1	FALSE
TCGA-J1-A4AH-01	-2496.08	5.21053	0.02	FALSE
TCGA-94-8035-01	-2423.07	5.31579	0.49	FALSE
TCGA-56-7731-01	937.49	5.34211	0.03	FALSE
TCGA-43-8115-01	2081.32	5.36842	2.45	FALSE
TCGA-33-4547-01	-478.027	5.39474	1	FALSE
TCGA-98-8022-01	72.687	5.39474	1.95	FALSE
TCGA-92-8064-01	1545.38	5.39474	2.24	FALSE
TCGA-63-A5MJ-01	-585.389	5.39474	1.48	FALSE
TCGA-34-5240-01	-758.856	5.44737	0.49	FALSE
TCGA-85-A53L-01	-1852.31	5.44737	1.65	FALSE
TCGA-63-A5MY-01	-3882.63	5.5	0.6	FALSE
TCGA-98-8023-01	1191.25	5.57895	1.44	FALSE
TCGA-85-7699-01	1085.01	5.63158	0.6	FALSE
TCGA-33-A5GW-01	-3194.25	5.63158	0.43	FALSE
TCGA-77-7140-01	-1717.77	5.63158	2.59	FALSE
TCGA-58-8388-01	393.961	5.65789	1.11	FALSE
TCGA-34-5232-01	195.741	5.71053	2.3	FALSE
TCGA-33-4582-01	-2652.92	5.73684	1.84	FALSE
TCGA-77-8139-01	-756.71	5.81579	2.03	FALSE
TCGA-63-7020-01	-411.99	5.81579	2	FALSE
TCGA-63-A5MI-01	-2655.9	5.92105	1.95	FALSE
TCGA-63-7021-01	224.688	5.94737	2.31	FALSE
TCGA-51-4081-01	-1679.77	5.94737	3	FALSE
TCGA-22-4609-01	1471.86	6	2.66	FALSE
TCGA-21-1075-01	-3098.26	6.02632	2.08	FALSE
TCGA-22-5471-01	-1.18673	6.05263	1.11	FALSE
TCGA-46-6025-01	-1669.24	6.05263	1.88	FALSE
TCGA-22-0940-01	1073.77	6.07895	0.89	FALSE
TCGA-22-4593-01	-644.5	6.10526	4.77	FALSE
TCGA-85-A4JC-01	-2.85923	6.10526	0.99	FALSE
TCGA-66-2744-01	1923.39	6.13158	2.1	FALSE
TCGA-18-3410-01	260.517	6.18421	0.6	FALSE
TCGA-43-6770-01	-710.843	6.21053	2.1	FALSE
TCGA-79-5596-01	-2383.88	6.23684	1.9	FALSE
TCGA-77-8154-01	-2671.53	6.26316	1.36	FALSE
TCGA-43-7658-01	-1596.51	6.34211	0.12	FALSE
TCGA-66-2788-01	1132.03	6.34211	1.52	FALSE
TCGA-85-8666-01	343.1	6.36842	0.81	FALSE
TCGA-77-A5G8-01	-1033.03	6.39474	0.29	FALSE
TCGA-60-2708-01	-49.5777	6.42105	4.05	FALSE
TCGA-85-7843-01	-303.708	6.42105	0.28	FALSE
TCGA-56-8082-01	-2412.01	6.42105	0.93	FALSE
TCGA-21-1077-01	-594.784	6.42105	0.92	FALSE
TCGA-85-8287-01	1631.36	6.44737	2.2	FALSE
TCGA-63-A5MT-01	201.316	6.44737	0.03	FALSE
TCGA-85-8354-01	-2769.3	6.44737	0.57	FALSE
TCGA-58-A46N-01	-2993.47	6.47368	0.35	FALSE
TCGA-43-6771-01	-63.249	6.47368	0.79	FALSE
TCGA-21-1081-01	-1277.91	6.5	2.27	FALSE
TCGA-43-A56V-01	-1753.08	6.5	0.9	FALSE
TCGA-60-2695-01	-895.839	6.63158	0.11	FALSE
TCGA-85-A4QR-01	-3989.56	6.65789	0.77	FALSE
TCGA-22-5485-01	-1577.86	6.65789	0.81	FALSE
TCGA-56-8622-01	-314.968	6.68421	0.39	FALSE
TCGA-46-6026-01	-2874	6.78947	0.2	FALSE
TCGA-77-7335-01	3117.81	6.78947	1.47	FALSE
TCGA-77-A5GH-01	1469.02	6.81579	1.41	FALSE
TCGA-85-7697-01	-722.921	6.81579	0.17	FALSE
TCGA-NC-A5HJ-01	1105.79	6.84211	1.57	FALSE
TCGA-66-2755-01	1711.86	6.86842	0.74	FALSE
TCGA-56-A4ZK-01	-140.843	6.89474	0.6	FALSE
TCGA-66-2727-01	-850.663	6.89474	0.04	FALSE
TCGA-22-5489-01	1972.23	6.89474	2.2	FALSE
TCGA-22-4604-01	1494.61	6.92105	1.52	FALSE
TCGA-60-2703-01	-870.647	6.92105	3.59	FALSE
TCGA-58-8393-01	881.023	6.94737	1.95	FALSE
TCGA-56-8629-01	-1504.08	6.94737	0.96	FALSE
TCGA-85-8070-01	-3684	6.97368	0.27	FALSE
TCGA-22-5492-01	612.076	6.97368	1.7	FALSE
TCGA-85-8664-01	-3305.17	7.02632	2	FALSE
TCGA-77-6845-01	-2801.27	7.02632	1.5	FALSE
TCGA-52-7809-01	-1930.73	7.02632	0.07	FALSE
TCGA-O2-A52V-01	-583.612	7.05263	0.57	FALSE
TCGA-22-1012-01	-1062	7.07895	0.64	FALSE
TCGA-56-A4BW-01	-648.016	7.10526	0.16	FALSE
TCGA-43-A475-01	1272.12	7.15789	1.38	FALSE
TCGA-77-8148-01	-1030.63	7.15789	1.26	FALSE
TCGA-39-5037-01	-3792.58	7.18421	1.45	FALSE
TCGA-63-A5MH-01	-2106.42	7.18421	2.03	FALSE
TCGA-46-3765-01	-516.262	7.21053	0.18	FALSE
TCGA-85-8276-01	1238.62	7.26316	2.03	FALSE
TCGA-33-AAS8-01	-3113.19	7.28947	0.51	FALSE
TCGA-33-4587-01	-2334.88	7.31579	0.04	FALSE
TCGA-85-8277-01	-1475.87	7.34211	0.27	FALSE
TCGA-56-8626-01	-760.386	7.36842	1.09	FALSE
TCGA-56-1622-01	-2333.38	7.36842	1.25	FALSE
TCGA-18-5595-01	-2769.34	7.44737	0.8	FALSE
TCGA-85-8288-01	12.8073	7.52632	1.77	FALSE
TCGA-34-5239-01	1578.6	7.57895	1.94	FALSE
TCGA-21-1076-01	2507.73	7.57895	2.74	FALSE
TCGA-85-8582-01	789.865	7.60526	2.79	FALSE
TCGA-85-6561-01	1995.55	7.63158	2.03	FALSE
TCGA-60-2713-01	1445.28	7.63158	1.3	FALSE
TCGA-85-8481-01	284.347	7.65789	1.82	FALSE
TCGA-85-8584-01	277.749	7.65789	1.79	FALSE
TCGA-63-A5MS-01	963.597	7.65789	2.19	FALSE
TCGA-52-7622-01	639.175	7.68421	2.18	FALSE
TCGA-66-2770-01	345.771	7.68421	0.84	FALSE
TCGA-34-5929-01	-1128.7	7.71053	0.3	FALSE
TCGA-NC-A5HK-01	-2246.89	7.86842	0.54	FALSE
TCGA-22-4594-01	1048.37	7.94737	0.2	FALSE
TCGA-O2-A5IB-01	-3574.91	8.05263	0.5	FALSE
TCGA-56-6545-01	1933.42	8.13158	1.19	FALSE
TCGA-34-2596-01	-691.947	8.15789	0.35	FALSE
TCGA-NC-A5HF-01	-3128.85	8.15789	1.8	FALSE
TCGA-66-2768-01	-489.4	8.21053	0.47	FALSE
TCGA-18-3417-01	392.169	8.26316	3.66	FALSE
TCGA-34-5928-01	852.854	8.26316	3.09	FALSE
TCGA-34-7107-01	-122.319	8.28947	1.47	FALSE
TCGA-85-7950-01	727.061	8.28947	1.61	FALSE
TCGA-34-A5IX-01	-1631.37	8.28947	0.02	FALSE
TCGA-34-5927-01	-2418.07	8.28947	0.69	FALSE
TCGA-68-7757-01	-53.2973	8.39474	1.21	FALSE
TCGA-85-8352-01	-3710.73	8.42105	0.23	FALSE
TCGA-66-2771-01	1283.12	8.47368	0.41	FALSE
TCGA-90-A59Q-01	1407.85	8.5	1.84	FALSE
TCGA-70-6722-01	790.867	8.5	1.11	FALSE
TCGA-85-6798-01	-1698.87	8.52632	3.74	FALSE
TCGA-NC-A5HM-01	-2021.75	8.65789	1.06	FALSE
TCGA-22-5483-01	-182.77	8.81579	1.05	FALSE
TCGA-66-2769-01	1518.06	8.84211	1.07	FALSE
TCGA-66-2767-01	1862.71	8.84211	3.12	FALSE
TCGA-68-8250-01	-486.526	8.86842	0.88	FALSE
TCGA-68-7755-01	-1612.9	8.86842	1.99	FALSE
TCGA-68-8251-01	428.043	8.92105	1.09	FALSE
TCGA-NK-A5CR-01	-2982.2	8.92105	1.25	FALSE
TCGA-66-2793-01	-3532.65	9.05263	0.52	FALSE
TCGA-18-5592-01	-1838.46	9.07895	1.24	FALSE
TCGA-51-4080-01	-2453.97	9.13158	0.04	FALSE
TCGA-39-5027-01	-3503.24	9.13158	1.25	FALSE
TCGA-77-8128-01	-1961.95	9.15789	3.74	FALSE
TCGA-37-3789-01	-128.888	9.21053	0.04	FALSE
TCGA-56-7823-01	-2334.55	9.23684	0.41	FALSE
TCGA-85-8350-01	-311.813	9.23684	1.22	FALSE
TCGA-56-A49D-01	-202.957	9.34211	1.36	FALSE
TCGA-33-4533-01	-1281.2	9.39474	2.83	FALSE
TCGA-56-7223-01	-3572.89	9.44737	2.02	FALSE
TCGA-63-6202-01	1889.43	9.5	1.51	FALSE
TCGA-66-2795-01	586.688	9.52632	0.41	FALSE
TCGA-63-5128-01	-1948.51	9.68421	1.65	FALSE
TCGA-18-3411-01	-156.853	9.76316	1.15	FALSE
TCGA-66-2791-01	1150.34	9.78947	1.06	FALSE
TCGA-43-6143-01	-1521.32	10.0789	0.77	FALSE
TCGA-56-6546-01	853.335	10.0789	1.33	FALSE
TCGA-L3-A524-01	-2009.26	10.2105	0.62	FALSE
TCGA-37-4135-01	-1041.45	10.2632	0.32	FALSE
TCGA-43-2578-01	-1183.1	10.3947	0.46	FALSE
TCGA-56-8308-01	-698.414	10.4211	0.62	FALSE
TCGA-60-2724-01	-253.824	10.5	2.73	FALSE
TCGA-43-7656-01	606.506	10.5526	0.91	FALSE
TCGA-37-A5EM-01	913.019	10.5789	0.99	FALSE
TCGA-60-2720-01	262.668	10.5789	1.59	FALSE
TCGA-90-A4EE-01	2138.05	10.6053	2.5	FALSE
TCGA-66-2782-01	722.538	10.7368	0.5	FALSE
TCGA-60-2726-01	-1282.14	10.7632	0.39	FALSE
TCGA-NC-A5HT-01	-3131.48	10.8421	2.09	FALSE
TCGA-77-8140-01	-2540.63	10.9211	0.4	FALSE
TCGA-58-8391-01	-2351.57	10.9474	0.8	FALSE
TCGA-77-6842-01	1191.58	10.9474	1.28	FALSE
TCGA-68-A59J-01	-580.887	10.9737	0.88	FALSE
TCGA-92-8063-01	-816.132	11.0526	1.53	FALSE
TCGA-33-4532-01	-2968.87	11.1316	0.43	FALSE
TCGA-33-AASB-01	-3619.28	11.1316	0.24	FALSE
TCGA-NC-A5HH-01	-2541.93	11.1842	1.97	FALSE
TCGA-66-2789-01	-4.44036	11.2105	1.51	FALSE
TCGA-92-7340-01	1228.57	11.4211	0.38	FALSE
TCGA-58-8390-01	-385.104	11.4211	2	FALSE
TCGA-21-5782-01	-601.02	11.4474	0.12	FALSE
TCGA-33-4586-01	-1873.4	11.5	2.1	FALSE
TCGA-21-5786-01	-1168	11.5526	2.24	FALSE
TCGA-21-1082-01	-28.1741	11.5789	0.98	FALSE
TCGA-77-7463-01	-1767.87	11.6579	0.33	FALSE
TCGA-85-8071-01	-2281.55	11.7105	0.68	FALSE
TCGA-56-7222-01	-2471.96	11.8421	1.3	FALSE
TCGA-43-A474-01	-2472.42	11.8421	3.9	FALSE
TCGA-33-AASD-01	-2094.85	11.9211	1.52	FALSE
TCGA-98-A53I-01	151.046	11.9474	1.32	FALSE
TCGA-56-7730-01	-3660.63	11.9474	0.55	FALSE
TCGA-56-8305-01	-1395.56	11.9737	1.76	FALSE
TCGA-94-A4VJ-01	-938.938	11.9737	1	FALSE
TCGA-85-A5B5-01	-2049.88	12.1579	1.17	FALSE
TCGA-77-8136-01	1430.16	12.2368	2.26	FALSE
TCGA-77-8144-01	-1854.34	12.3421	1.35	FALSE
TCGA-51-4079-01	-650.907	12.3947	0.51	FALSE
TCGA-6A-AB49-01	-3344.49	12.5	1.29	FALSE
TCGA-NC-A5HP-01	-1155.79	12.5263	3.34	FALSE
TCGA-21-5787-01	808.857	12.5526	0.72	FALSE
TCGA-63-A5MW-01	-1171.44	12.8158	3.1	FALSE
TCGA-66-2766-01	-1395.73	12.9211	0.96	FALSE
TCGA-37-A5EL-01	-2871.59	12.9211	0.76	FALSE
TCGA-85-A4JB-01	-1481.33	13.1316	2.35	FALSE
TCGA-21-5783-01	-1458.97	13.1579	3.67	FALSE
TCGA-52-7810-01	-2043.38	13.2368	3.49	FALSE
TCGA-56-8625-01	2675.36	13.6579	3.34	FALSE
TCGA-22-5479-01	-979.961	14.0263	0.69	FALSE
TCGA-96-A4JK-01	-966.908	14.3947	0.03	FALSE
TCGA-43-2576-01	1554.31	14.5526	1.8	FALSE
TCGA-O2-A52N-01	-939.711	14.7632	1.05	FALSE
TCGA-NC-A5HD-01	-3137.61	14.7895	2.41	FALSE
TCGA-34-8455-01	-925.797	15.1842	1.22	FALSE
TCGA-56-A62T-01	-881.633	15.2105	1.94	FALSE
TCGA-39-5031-01	-79.2941	15.7105	0.68	FALSE
TCGA-77-A5G6-01	-2530.68	15.8421	0.67	FALSE
TCGA-MF-A522-01	-2801.21	16.1053	0.71	FALSE
TCGA-90-7769-01	-2704.64	16.3684	0.63	FALSE
TCGA-21-1070-01	725.554	16.4737	1.41	FALSE
TCGA-77-A5G3-01	-1669.56	16.9474	0.46	FALSE
TCGA-34-8454-01	1088.83	17.3158	1.71	FALSE
TCGA-39-5011-01	1111.45	17.7895	0.56	FALSE
TCGA-NC-A5HN-01	-2836.05	18.0789	0.57	FALSE
TCGA-NC-A5HG-01	-2880.42	18.1842	0.22	FALSE
TCGA-43-5668-01	1138.29	18.5526	1.64	FALSE
TCGA-98-A538-01	-967.061	20.4211	0.12	FALSE
TCGA-85-A4CL-01	-15.6822	22.8158	0.88	FALSE
TCGA-21-1083-01	-317.675	23.3421	0.07	FALSE
TCGA-60-2714-01	-24.5087	23.9737	0.66	FALSE
TCGA-98-8021-01	-969.466	24.8947	1.31	FALSE
TCGA-22-5473-01	-1313.96	25.3684	1.97	FALSE
TCGA-60-2698-01	658.584	26.8421	2.08	FALSE
TCGA-37-3792-01	2382.51	28	0.35	FALSE
TCGA-56-A5DR-01	-965.682	28.1842	1.51	FALSE
TCGA-94-8490-01	-2951.21	28.5	0.68	FALSE
TCGA-46-3769-01	697.013	29.1053	0.06	FALSE
TCGA-O2-A52Q-01	1111.92	29.2105	0.74	FALSE
TCGA-66-2785-01	1013.65	29.9474	0.93	FALSE
TCGA-63-A5MM-01	1495.14	32.5	1.35	FALSE
TCGA-21-1079-01	-331.137	62.3947	2.78	FALSE
TCGA-90-A4ED-01	-755.888	69.3684	1.03	FALSE
TCGA-18-3409-01	1384.24	107.079	1.38	FALSE
TCGA-66-2790-01	-99.566	#N/A	1.5	FALSE
TCGA-56-8623-01	2830.76	#N/A	2.76	FALSE
TCGA-66-2737-01	1137.24	#N/A	1.86	FALSE
TCGA-66-2753-01	-550.119	#N/A	1.02	FALSE
TCGA-46-3766-01	3047.93	#N/A	1.99	FALSE
TCGA-68-A59I-01	344.677	#N/A	1.61	FALSE
TCGA-90-6837-01	1310.16	#N/A	0	FALSE
TCGA-98-A53H-01	2028.9	#N/A	3.13	FALSE
TCGA-77-A5FZ-01	3790	#N/A	3.47	FALSE
TCGA-21-1072-01	-1793.54	#N/A	2.07	FALSE
TCGA-37-4129-01	-3210.12	0.0526316	-0.42	TRUE
TCGA-60-2716-01	-3200.85	0.526316	-0.1	TRUE
TCGA-56-A4ZJ-01	1638.86	1.21053	-0.13	TRUE
TCGA-22-4605-01	662.96	1.84211	-0.56	TRUE
TCGA-21-1078-01	-3235.46	2.39474	-0.32	TRUE
TCGA-18-3408-01	-275.967	2.47368	-0.4	TRUE
TCGA-63-A5MG-01	-194.237	2.60526	-1.18	TRUE
TCGA-L3-A4E7-01	-687.305	2.78947	-1.06	TRUE
TCGA-33-4589-01	226.138	2.84211	-1.07	TRUE
TCGA-98-A53J-01	-2342.6	3.21053	-0.9	TRUE
TCGA-90-7766-01	-771.979	3.26316	-2.92	TRUE
TCGA-56-8624-01	-482.565	3.28947	-0.12	TRUE
TCGA-O2-A52W-01	-2232.71	3.42105	-0.94	TRUE
TCGA-94-7033-01	-2602.96	3.5	-0.48	TRUE
TCGA-96-7545-01	660.662	3.55263	-1.64	TRUE
TCGA-58-A46K-01	-2061.55	3.57895	-0.67	TRUE
TCGA-77-8150-01	-758.309	3.81579	-0.5	TRUE
TCGA-60-2711-01	-1869.74	3.86842	-0.65	TRUE
TCGA-XC-AA0X-01	247.164	3.86842	-2.4	TRUE
TCGA-66-2778-01	-468.053	3.94737	-0.97	TRUE
TCGA-18-3412-01	-1246.06	4.10526	-0.49	TRUE
TCGA-56-A4BY-01	-1694.56	4.34211	-1.17	TRUE
TCGA-77-8143-01	-2374.18	4.42105	-0.78	TRUE
TCGA-85-8072-01	-1106.07	4.5	-1.22	TRUE
TCGA-58-A46J-01	-778.212	4.55263	-0.67	TRUE
TCGA-NK-A5CX-01	-85.5457	4.57895	-0.1	TRUE
TCGA-85-A510-01	-688.007	4.63158	-0.25	TRUE
TCGA-22-5480-01	446.378	4.68421	-0.82	TRUE
TCGA-66-2777-01	332.621	4.73684	-0.84	TRUE
TCGA-22-5477-01	-1925.29	4.73684	-0.47	TRUE
TCGA-39-5021-01	-297.476	4.78947	-0.22	TRUE
TCGA-56-7582-01	-813.223	5.15789	-0.04	TRUE
TCGA-58-8387-01	-300.803	5.18421	-0.54	TRUE
TCGA-33-AASJ-01	-3180.63	5.21053	-0.53	TRUE
TCGA-56-A5DS-01	-619.596	5.31579	-1.22	TRUE
TCGA-22-4601-01	-1736.28	5.34211	-1.07	TRUE
TCGA-39-5024-01	-1506.53	5.34211	-0.01	TRUE
TCGA-94-7943-01	-1447.28	5.47368	-0.96	TRUE
TCGA-18-4721-01	991.694	5.52632	-0.17	TRUE
TCGA-33-A4WN-01	-1964.43	5.60526	-0.09	TRUE
TCGA-18-3415-01	120.797	5.63158	-1.23	TRUE
TCGA-77-7139-01	-1618.49	5.71053	-0.08	TRUE
TCGA-66-2800-01	163	5.76316	-0.07	TRUE
TCGA-33-4538-01	-1826.79	5.78947	-0.29	TRUE
TCGA-66-2734-01	753.845	5.84211	-0.07	TRUE
TCGA-22-1002-01	511.075	5.89474	-0.25	TRUE
TCGA-66-2786-01	-39.2078	6.02632	-0.85	TRUE
TCGA-85-7710-01	-1127.11	6.05263	-0.46	TRUE
TCGA-85-7696-01	-1133.63	6.10526	-0.2	TRUE
TCGA-NC-A5HL-01	-661.817	6.13158	-0.05	TRUE
TCGA-77-6844-01	-1578.82	6.13158	-0.57	TRUE
TCGA-60-2710-01	173.241	6.28947	-0.94	TRUE
TCGA-96-8170-01	-379.8	6.36842	-1.53	TRUE
TCGA-37-A5EN-01	-1860.01	6.5	-0.03	TRUE
TCGA-18-3406-01	1057.98	6.52632	-1.31	TRUE
TCGA-22-4591-01	-2177.2	6.55263	-0.06	TRUE
TCGA-63-A5MU-01	-3163.14	6.73684	0	TRUE
TCGA-60-2719-01	-1434.55	6.81579	-1	TRUE
TCGA-58-A46L-01	-466.536	6.81579	-0.08	TRUE
TCGA-39-5036-01	-2642.48	6.97368	-0.38	TRUE
TCGA-56-8304-01	-1763.75	7.13158	-0.83	TRUE
TCGA-85-8580-01	-1945.27	7.21053	-0.95	TRUE
TCGA-56-8504-01	-454.298	7.21053	-0.65	TRUE
TCGA-66-2742-01	-451.91	7.26316	-0.15	TRUE
TCGA-63-A5ML-01	-1167.73	7.26316	-0.03	TRUE
TCGA-58-8386-01	578.514	7.39474	-0.85	TRUE
TCGA-77-7142-01	-1039.79	7.52632	-0.46	TRUE
TCGA-66-2757-01	-600.954	7.57895	-0.44	TRUE
TCGA-92-8065-01	193.415	7.63158	-2.35	TRUE
TCGA-66-2783-01	-554.005	7.73684	-0.66	TRUE
TCGA-56-7579-01	-1196.26	7.84211	-0.19	TRUE
TCGA-NC-A5HO-01	-1869.82	7.92105	-0.96	TRUE
TCGA-94-A5I4-01	-2118.15	8	-0.54	TRUE
TCGA-43-3920-01	596.46	8.36842	-1.85	TRUE
TCGA-18-3419-01	-942.676	8.55263	-0.18	TRUE
TCGA-37-4133-01	-672.055	8.60526	-0.73	TRUE
TCGA-66-2754-01	-2813.95	8.78947	-0.32	TRUE
TCGA-33-AASL-01	-2056.95	8.78947	-1.26	TRUE
TCGA-60-2723-01	326.476	8.81579	-0.65	TRUE
TCGA-46-3768-01	-1590.3	8.86842	-0.2	TRUE
TCGA-63-5131-01	-1702.78	8.94737	-0.29	TRUE
TCGA-56-7221-01	-2717.07	9.10526	-0.47	TRUE
TCGA-52-7812-01	-187.935	9.15789	-0.12	TRUE
TCGA-85-A4QQ-01	-2214.26	9.26316	-0.05	TRUE
TCGA-37-4132-01	-139.199	9.31579	-0.41	TRUE
TCGA-22-5481-01	-698.465	9.31579	-0.16	TRUE
TCGA-22-5491-01	-2369.44	9.47368	-1.19	TRUE
TCGA-LA-A446-01	-2298.75	9.65789	-0.86	TRUE
TCGA-18-3421-01	-629.199	9.76316	-2.09	TRUE
TCGA-63-A5MB-01	-1810.04	10.0263	-0.66	TRUE
TCGA-60-2722-01	-2220.4	10.0526	-0.29	TRUE
TCGA-NK-A5CT-01	-2030.36	10.1053	-0.82	TRUE
TCGA-NC-A5HR-01	-2544.19	10.1579	-0.83	TRUE
TCGA-77-7337-01	248.304	10.2105	-1.41	TRUE
TCGA-77-8133-01	72.2261	10.2895	-2.24	TRUE
TCGA-22-4595-01	471.213	10.3684	-0.28	TRUE
TCGA-37-4141-01	-676.883	10.4737	-0.12	TRUE
TCGA-98-A53A-01	-2481.37	10.4737	-0.64	TRUE
TCGA-18-3416-01	307.481	10.4737	-0.05	TRUE
TCGA-NC-A5HQ-01	-1198.45	10.5263	-2.23	TRUE
TCGA-33-6738-01	-2101.26	10.5526	-0.05	TRUE
TCGA-66-2758-01	67.1031	10.6053	-0.03	TRUE
TCGA-56-7822-01	-1046.55	10.6053	-0.35	TRUE
TCGA-34-2600-01	-2658.09	10.6579	-0.46	TRUE
TCGA-22-1016-01	1193.6	10.7105	-1.12	TRUE
TCGA-43-8116-01	-937.569	10.7632	-0.7	TRUE
TCGA-22-A5C4-01	-1962.65	10.8684	-0.33	TRUE
TCGA-37-3783-01	1041.71	11.0263	-1.23	TRUE
TCGA-22-4599-01	855.222	11.2105	-0.56	TRUE
TCGA-22-5472-01	-467.343	11.2632	-1.48	TRUE
TCGA-18-4083-01	-701.195	11.4474	-0.17	TRUE
TCGA-66-2763-01	-1037.18	11.6579	-1.3	TRUE
TCGA-39-5016-01	-694.78	11.8684	-1.07	TRUE
TCGA-33-AASI-01	-1334.04	11.8684	-0.75	TRUE
TCGA-O2-A52S-01	-1266.85	12.1053	-0.94	TRUE
TCGA-96-7544-01	922.297	12.2368	-0.42	TRUE
TCGA-56-8628-01	1129.17	12.3947	-0.52	TRUE
TCGA-77-7465-01	250.447	12.5	-1.23	TRUE
TCGA-66-2759-01	-78.2452	12.7105	-1.11	TRUE
TCGA-58-A46M-01	-981.287	12.8158	-1.16	TRUE
TCGA-85-6560-01	595.19	13	-0.09	TRUE
TCGA-NC-A5HI-01	-2567.87	13.0263	-0.96	TRUE
TCGA-66-2773-01	225.528	13.0526	-1.86	TRUE
TCGA-56-8307-01	-522.708	13.1053	-1.7	TRUE
TCGA-85-A50Z-01	-1148.2	13.2105	-0.8	TRUE
TCGA-94-8491-01	-888.1	13.3947	-1.52	TRUE
TCGA-33-6737-01	-313.569	13.9737	-0.32	TRUE
TCGA-66-2787-01	206.377	14.1579	-0.57	TRUE
TCGA-39-5040-01	-1840.33	14.7632	-0.27	TRUE
TCGA-90-7964-01	-353.382	14.8158	-0.47	TRUE
TCGA-66-2756-01	-1655.16	15.7895	-0.11	TRUE
TCGA-43-8118-01	-122.663	16.5263	-0.53	TRUE
TCGA-77-7141-01	-2042.3	16.6316	-0.08	TRUE
TCGA-51-6867-01	-1066.09	18.9737	-0.38	TRUE
TCGA-33-4583-01	-1905.37	18.9737	-1.93	TRUE
TCGA-39-5034-01	-35.4976	19.4737	-0.06	TRUE
TCGA-22-4613-01	-185.098	19.6579	-0.11	TRUE
TCGA-34-5231-01	-1248.71	22.1579	-0.05	TRUE
TCGA-37-5819-01	-1359.31	23.2368	-0.09	TRUE
TCGA-43-2581-01	1712.07	29.3684	-1.63	TRUE
TCGA-21-1080-01	-1467.95	31.7105	-1.41	TRUE
TCGA-37-4130-01	1635.25	34.0526	-0.41	TRUE
TCGA-33-4566-01	183.361	43.2105	-1.02	TRUE
TCGA-33-4579-01	-2024.5	#N/A	-1.27	TRUE
TCGA-22-1017-01	-758.882	#N/A	-2.01	TRUE
TCGA-98-A53D-01	2221.55	#N/A	-1.27	TRUE
TCGA-60-2696-01	-5.16661	#N/A	-1.16	TRUE
