# Supplementary material for: Development and validation of a novel immune-related prognostic signature in lung squamous cell carcinoma patients
Source: Sci Rep. 2022 Dec 1;12:20737. doi: 10.1038/s41598-022-23140-w (PMC9715950; doi:10.1038/s41598-022-23140-w)
Supplement: Supplementary file 5 — Supplementary Information 5. [file 41598_2022_23140_MOESM5_ESM.xlsx]

## Sheet: diff
Supplementary table 5:The differently expressed genes between non-responder and responder groups.
gene	conMean	treatMean	logFC	pValue	fdr
RXFP3	0.585203	0.2968	-0.979447	5.75954e-07	1.74847e-05
KLHL34	1.04789	0.668908	-0.647606	0.00254925	0.0151932
CCL27	0.637966	0.402802	-0.663409	0.00103136	0.00769353
MMP20	1.0307	0.597618	-0.786324	8.35426e-05	0.00106515
GUCA1A	3.33065	2.12425	-0.648852	9.0874e-18	1.09713e-14
KCNA1	1.85356	1.10387	-0.747722	4.29579e-05	0.000606863
IRGM	0.878197	0.586255	-0.583017	0.000824218	0.00647453	1.49798	R/NON RE
LOC100130386	1.13773	0.698971	-0.702855	0.00722409	0.033235
IGF2AS	1.37129	0.834363	-0.716781	6.82939e-07	2.00725e-05
RPL3L	1.89656	1.25607	-0.594467	0.000122286	0.0014507
TRIML2	1.08562	0.67317	-0.689476	0.000657637	0.00542671
MYH13	0.869958	0.370361	-1.23201	1.73856e-10	1.48297e-08
NTN3	1.83619	1.21259	-0.598616	9.18415e-07	2.55577e-05
C21orf96	0.669267	0.31819	-1.07269	4.67112e-07	1.46042e-05
PLA2G12B	0.925679	1.41562	0.612846	0.0067169	0.0315162
HTR1B	1.34346	0.799029	-0.74963	1.25302e-09	8.74051e-08
C18orf26	0.751961	1.33786	0.831198	0.00423005	0.0224141
EFNA2	0.943543	0.590635	-0.675823	0.00494748	0.0252359
CASP14	2.41801	1.58987	-0.604907	0.00132741	0.00926766
FAM19A3	1.79118	1.17583	-0.607239	5.92847e-07	1.78845e-05
FAM71E2	2.47085	1.43331	-0.785652	2.69178e-05	0.000416641
OPN4	0.59463	0.312394	-0.928625	0.000764125	0.00609088
ANKS4B	0.481855	0.80971	0.748806	0.00471369	0.024376
C3orf20	0.537557	0.343297	-0.646962	0.0016604	0.0110143
C1orf68	1.17465	0.644342	-0.866327	0.00068462	0.0055935
FOXB1	0.713169	0.462846	-0.623711	0.000982218	0.00741506
OBP2A	0.807906	0.448113	-0.850325	1.81727e-05	0.000304398
CGB5	1.49816	0.945717	-0.663707	0.00012749	0.00150221
GALNT9	1.34227	0.875814	-0.615975	2.80521e-05	0.000432068
DIRC1	1.14587	0.652967	-0.811366	1.80516e-08	8.78057e-07
INSRR	1.31984	0.798867	-0.724337	2.07855e-08	9.97643e-07
C9orf11	0.53663	0.337495	-0.669062	0.000150253	0.00171507
SPATA8	0.515138	0.308391	-0.740196	0.00129284	0.00909914
SPINK6	1.26724	0.766945	-0.724491	0.00547202	0.0271697
HMGCS2	1.29291	2.17614	0.751147	0.000605789	0.00510352
MAFA	1.34192	0.893247	-0.587169	0.00010241	0.00124696
IGFL3	2.02943	1.21399	-0.741326	2.84506e-06	6.49975e-05
FGF5	1.95111	1.11818	-0.803148	2.06953e-06	5.05151e-05
LOC284688	0.452938	0.204287	-1.14872	1.35122e-07	5.03738e-06
CDH4	2.38351	1.39377	-0.77409	2.07084e-09	1.34862e-07
C9orf144B	1.01411	0.666284	-0.606	0.000455891	0.00408869
ZCCHC5	1.18734	0.725912	-0.709869	1.80223e-06	4.51133e-05
CLDN19	1.99282	1.04055	-0.937467	4.45796e-06	9.41692e-05
ADCYAP1R1	0.938305	0.50866	-0.883355	3.72193e-05	0.000543907
