# Supplementary material for: Development and validation of a novel immune-related prognostic signature in lung squamous cell carcinoma patients
Source: Sci Rep. 2022 Dec 1;12:20737. doi: 10.1038/s41598-022-23140-w (PMC9715950; doi:10.1038/s41598-022-23140-w)
Supplement: Supplementary file 6 — Supplementary Information 6. [file 41598_2022_23140_MOESM6_ESM.xls]

## Sheet: ClueGO Results
Supplementary table 6:Biological process and cellular component analysis of DEGs based on GO.
GOID	GOTerm	Ontology Source	Term PValue	Term PValue Corrected with q value	Nr. Genes	Associated Genes Found
GO:0033993	response to lipid	GO_BiologicalProcess	0.041068	0.041068	5	[ADCYAP1R1, DYNAP, HTR1B, IRGM, TRIML2]
GO:0007600	sensory perception	GO_BiologicalProcess	0.0459165	0.0459165	5	[CLDN19, GUCA1A, KCNA1, OBP2A, OPN4]
GO:0009605	response to external stimulus	GO_BiologicalProcess	0.0110531	0.0110531	12	[CCL27, CDH4, CLDN19, EFNA2, GUCA1A, IRGM, KCNA1, MYH13, NTN3, OPN4, TAFA3, TRIML2]
GO:0009628	response to abiotic stimulus	GO_BiologicalProcess	0.0393882	0.0393882	6	[FOXB1, GUCA1A, HTR1B, INSRR, KCNA1, OPN4]
GO:0010562	positive regulation of phosphorus metabolic process	GO_BiologicalProcess	0.0279947	0.0279947	6	[ADCYAP1R1, CLDN19, DYNAP, GUCA1A, INSRR, IRGM]
GO:0045937	positive regulation of phosphate metabolic process	GO_BiologicalProcess	0.0279947	0.0279947	6	[ADCYAP1R1, CLDN19, DYNAP, GUCA1A, INSRR, IRGM]
GO:0042330	taxis	GO_BiologicalProcess	0.0423529	0.0423529	4	[CCL27, CDH4, EFNA2, NTN3]
GO:0006935	chemotaxis	GO_BiologicalProcess	0.041983	0.041983	4	[CCL27, CDH4, EFNA2, NTN3]
GO:0048858	cell projection morphogenesis	GO_BiologicalProcess	0.0481262	0.0481262	4	[CDH4, EFNA2, FOXB1, NTN3]
GO:0120039	plasma membrane bounded cell projection morphogenesis	GO_BiologicalProcess	0.0471347	0.0471347	4	[CDH4, EFNA2, FOXB1, NTN3]
GO:0048667	cell morphogenesis involved in neuron differentiation	GO_BiologicalProcess	0.0327039	0.0327039	4	[CDH4, EFNA2, FOXB1, NTN3]
GO:0048812	neuron projection morphogenesis	GO_BiologicalProcess	0.0444207	0.0444207	4	[CDH4, EFNA2, FOXB1, NTN3]
GO:0061564	axon development	GO_BiologicalProcess	0.0213014	0.0213014	4	[CDH4, EFNA2, FOXB1, NTN3]
GO:0007409	axonogenesis	GO_BiologicalProcess	0.0159142	0.0159142	4	[CDH4, EFNA2, FOXB1, NTN3]
GO:0006725	cellular aromatic compound metabolic process	GO_BiologicalProcess	0.00678463	0.00678463	4	[FOXB1, GUCA1A, HMGCS2, MAFA]
GO:0034641	cellular nitrogen compound metabolic process	GO_BiologicalProcess	0.00833476	0.00833476	5	[FOXB1, GUCA1A, HMGCS2, MAFA, RPL3L]
GO:0046483	heterocycle metabolic process	GO_BiologicalProcess	0.00683196	0.00683196	4	[FOXB1, GUCA1A, HMGCS2, MAFA]
GO:1901360	organic cyclic compound metabolic process	GO_BiologicalProcess	0.00420623	0.00420623	4	[FOXB1, GUCA1A, HMGCS2, MAFA]
GO:0006139	nucleobase-containing compound metabolic process	GO_BiologicalProcess	0.0107204	0.0107204	4	[FOXB1, GUCA1A, HMGCS2, MAFA]
GO:0044271	cellular nitrogen compound biosynthetic process	GO_BiologicalProcess	0.037799	0.037799	4	[FOXB1, GUCA1A, MAFA, RPL3L]
GO:0005887	integral component of plasma membrane	GO_CellularComponent	0.0368765	0.0368765	7	[ADCYAP1R1, CDH4, HTR1B, INSRR, KCNA1, OPN4, RXFP3]
GO:0031974	membrane-enclosed lumen	GO_CellularComponent	0.0200652	0.0200652	5	[CASP14, FOXB1, HMGCS2, MAFA, TRIML2]
GO:0043233	organelle lumen	GO_CellularComponent	0.0200652	0.0200652	5	[CASP14, FOXB1, HMGCS2, MAFA, TRIML2]
GO:0043231	intracellular membrane-bounded organelle	GO_CellularComponent	0.018394	0.018394	14	[ADCYAP1R1, CASP14, CLDN19, DYNAP, FAM205A, FOXB1, GALNT9, HMGCS2, IRGM, KCNA1, MAFA, NTN3, RTL3, TRIML2]
GO:0070013	intracellular organelle lumen	GO_CellularComponent	0.0200652	0.0200652	5	[CASP14, FOXB1, HMGCS2, MAFA, TRIML2]
GO:0005634	nucleus	GO_CellularComponent	0.0107851	0.0107851	7	[CASP14, CLDN19, FAM205A, FOXB1, MAFA, RTL3, TRIML2]
GO:0005622	intracellular	GO_CellularComponent	0.00143952	0.00143952	19	[ADCYAP1R1, C3orf20, CASP14, CLDN19, DYNAP, EQTN, FAM205A, FOXB1, GALNT9, HMGCS2, HTR1B, IRGM, KCNA1, MAFA, MYH13, NTN3, RPL3L, RTL3, TRIML2]
GO:0005737	cytoplasm	GO_CellularComponent	0.0167901	0.0167901	15	[ADCYAP1R1, C3orf20, CASP14, CLDN19, DYNAP, EQTN, GALNT9, HMGCS2, HTR1B, IRGM, KCNA1, MYH13, NTN3, RPL3L, TRIML2]
GO:0043226	organelle	GO_CellularComponent	0.0273104	0.0273104	20	[ADCYAP1R1, ANKS4B, CASP14, CLDN19, DYNAP, EQTN, FAM205A, FOXB1, GALNT9, GUCA1A, HMGCS2, IRGM, KCNA1, MAFA, MYH13, NTN3, OPN4, RPL3L, RTL3, TRIML2]
GO:0043229	intracellular organelle	GO_CellularComponent	0.00826881	0.00826881	17	[ADCYAP1R1, CASP14, CLDN19, DYNAP, EQTN, FAM205A, FOXB1, GALNT9, HMGCS2, IRGM, KCNA1, MAFA, MYH13, NTN3, RPL3L, RTL3, TRIML2]
GO:0043227	membrane-bounded organelle	GO_CellularComponent	0.0144231	0.0144231	17	[ADCYAP1R1, ANKS4B, CASP14, CLDN19, DYNAP, EQTN, FAM205A, FOXB1, GALNT9, HMGCS2, IRGM, KCNA1, MAFA, MYH13, NTN3, RTL3, TRIML2]
GO:0043231	intracellular membrane-bounded organelle	GO_CellularComponent	0.018394	0.018394	14	[ADCYAP1R1, CASP14, CLDN19, DYNAP, FAM205A, FOXB1, GALNT9, HMGCS2, IRGM, KCNA1, MAFA, NTN3, RTL3, TRIML2]
GO:0005634	nucleus	GO_CellularComponent	0.0107851	0.0107851	7	[CASP14, CLDN19, FAM205A, FOXB1, MAFA, RTL3, TRIML2]
GO:0031974	membrane-enclosed lumen	GO_CellularComponent	0.0200652	0.0200652	5	[CASP14, FOXB1, HMGCS2, MAFA, TRIML2]
GO:0043233	organelle lumen	GO_CellularComponent	0.0200652	0.0200652	5	[CASP14, FOXB1, HMGCS2, MAFA, TRIML2]
GO:0070013	intracellular organelle lumen	GO_CellularComponent	0.0200652	0.0200652	5	[CASP14, FOXB1, HMGCS2, MAFA, TRIML2]
GO:0005634	nucleus	GO_CellularComponent	0.0107851	0.0107851	7	[CASP14, CLDN19, FAM205A, FOXB1, MAFA, RTL3, TRIML2]
		GO_CellularComponent
