# Supplementary material for: Development and validation of a novel immune-related prognostic signature in lung squamous cell carcinoma patients
Source: Sci Rep. 2022 Dec 1;12:20737. doi: 10.1038/s41598-022-23140-w (PMC9715950; doi:10.1038/s41598-022-23140-w)
Supplement: Supplementary file 7 — Supplementary Information 7. [file 41598_2022_23140_MOESM7_ESM.xlsx]

## Sheet: pathways
Supplementary table 7: Pathway enrichment of DEGs in LUSC.
Pathway	genes	P-Value	Gene List
CDO in myogenesis (Reactome)	2	0.00127501	CDH4;NTN3
Myogenesis (Reactome)	2	0.00127501	CDH4;NTN3
GPCR ligand binding (Reactome)	5	0.00137147	ADCYAP1R1;CCL27;HTR1B;OPN4;RXFP3
Class A/1 (Rhodopsin-like receptors) (Reactome)	4	0.00285199	CCL27;HTR1B;OPN4;RXFP3
Developmental Biology (Reactome)	5	0.00475532	CASP14;CDH4;EFNA2;NTN3;SPINK6
G alpha (i) signalling events (Reactome)	4	0.00566668	CCL27;GUCA1A;HTR1B;RXFP3
Cell-cell junction organization (Reactome)	2	0.00608777	CDH4;CLDN19
Ras signaling pathway - Homo sapiens (human) (KEGG)	3	0.00850483	EFNA2;FGF5;PLA2G12B
Formation of the cornified envelope (Reactome)	2	0.00827737	CASP14;SPINK6
Cell junction organization (Reactome)	2	0.0114997	CDH4;CLDN19
Neuroactive ligand-receptor interaction - Homo sapiens (human) (KEGG)	3	0.013744	ADCYAP1R1;HTR1B;RXFP3
GPCR downstream signalling (Reactome)	6	0.0172222	ADCYAP1R1;CCL27;GUCA1A;HTR1B;OPN4;RXFP3
Signaling by GPCR (Reactome)	6	0.0218828	ADCYAP1R1;CCL27;GUCA1A;HTR1B;OPN4;RXFP3
Keratinization (Reactome)	2	0.0231882	CASP14;SPINK6
Cell-Cell communication (Reactome)	2	0.0215382	CDH4;CLDN19
Cell adhesion molecules (CAMs) - Homo sapiens (human) (KEGG)	2	0.0284401	CDH4;CLDN19
Axon guidance - Homo sapiens (human) (KEGG)	2	0.0406347	EFNA2;NTN3
Tight junction - Homo sapiens (human) (KEGG)	2	0.0385522	CLDN19;MYH13
Peptide ligand-binding receptors (Reactome)	2	0.0489266	CCL27;RXFP3
