# Supplementary material for: Development and validation of a novel immune-related prognostic signature in lung squamous cell carcinoma patients
Source: Sci Rep. 2022 Dec 1;12:20737. doi: 10.1038/s41598-022-23140-w (PMC9715950; doi:10.1038/s41598-022-23140-w)
Supplement: Supplementary file 8 — Supplementary Information 8. [file 41598_2022_23140_MOESM8_ESM.xlsx]

## Sheet: TFgeneExp
Supplementary table 8: TF gene expressions from TCGA database were matched with Cistrome Cancer database.
id	TCGA-18-3417-01	TCGA-22-4613-01	TCGA-90-7769-01	TCGA-77-A5G1-01	TCGA-77-A5G3-01	TCGA-66-2766-01	TCGA-37-4135-01	TCGA-56-8201-01	TCGA-43-7656-01	TCGA-85-8481-01	TCGA-56-A4ZK-01	TCGA-22-1011-01	TCGA-77-8156-01	TCGA-43-A475-01	TCGA-37-3789-01	TCGA-22-4596-01	TCGA-58-A46N-01	TCGA-63-A5MW-01	TCGA-85-8479-01	TCGA-68-8251-01	TCGA-34-7107-01	TCGA-37-4141-01	TCGA-39-5040-01	TCGA-43-2578-01	TCGA-63-A5M9-01	TCGA-92-8063-01	TCGA-NC-A5HR-01	TCGA-51-4079-01	TCGA-66-2795-01	TCGA-96-7544-01	TCGA-21-1081-01	TCGA-37-A5EM-01	TCGA-63-6202-01	TCGA-98-A53I-01	TCGA-46-3767-01	TCGA-22-4599-01	TCGA-58-8391-01	TCGA-85-8580-01	TCGA-60-2715-01	TCGA-39-5031-01	TCGA-66-2792-01	TCGA-92-7340-01	TCGA-85-8287-01	TCGA-56-8622-01	TCGA-22-5471-01	TCGA-77-A5GA-01	TCGA-85-A4QQ-01	TCGA-66-2744-01	TCGA-22-5480-01
ADNP	10.7053	11.5203	11.1414	10.9183	11.7473	10.371	11.0979	11.0856	12.5744	11.0125	11.7954	11.4723	10.387	11.0691	11.2255	10.8142	10.8292	11.9118	10.685	10.7163	10.9222	11.4333	12.254	11.9924	11.7533	10.9557	11.6498	11.0874	11.2717	11.9993	11.7992	11.3309	10.4423	11.6165	11.5114	11.042	11.1	11.7389	11.2531	11.4614	11.4401	11.0077	11.9714	11.0758	10.8901	10.6613	11.1509	11.6851	11.9703
AFF4	9.8818	10.1714	10.7683	11.5619	11.0735	10.3637	9.6167	10.9174	10.7874	10.5634	10.4891	11.0585	10.5948	10.9599	11.0093	11.5305	10.4611	10.774	9.8395	10.9453	10.5858	10.4269	11.9879	10.3816	10.4136	10.5825	10.1182	10.4801	10.8158	11.1322	10.7057	11.124	10.8703	10.8851	11.3722	10.2571	10.4129	10.667	10.9096	10.428	10.8148	10.8476	11.2919	10.0455	9.6449	9.9788	10.584	10.7865	11.1205
AR	3.8884	1.8698	2.5837	2.3028	1.6476	0.8419	0.6066	2.77	1.1126	2.5827	0.8872	3.4486	2.0878	1.802	0.8359	3.9679	1.2592	2.1456	1.4885	7.7298	4.2855	1.4365	2.9103	2.0101	3.3355	2.971	0	0.8504	2.4338	7.2571	3.1386	2.3791	3.9342	3.7396	4.6032	0	2.3433	1.7031	4.0927	3.4599	2.2072	3.5088	3.8468	3.4716	1.0562	5.6759	0	1.5063	5.3101
ARID3A	4.515	7.6254	7.3421	7.287	8.0847	7.0631	5.3845	7.8823	7.4284	6.4952	7.6021	7.7318	7.5212	6.7706	7.0107	7.4157	8.4392	7.6959	7.2287	5.4038	6.563	6.5522	10.2228	7.266	6.3986	7.7097	6.4437	6.4614	5.9835	7.5911	8.7129	7.8235	7.7291	7.4605	6.6842	6.6468	6.6525	7.5694	7.2262	7.6708	8.0944	7.6469	7.7393	7.9203	6.7532	7.5275	7.522	7.5356	6.7841
ARNT	10.0896	10.1	9.0057	10.0004	9.9789	9.7803	9.7697	10.2039	10.0036	9.4493	10.1718	10.4219	10.1916	10.0323	9.3456	10.3815	10.323	10.5563	10.7363	9.9442	10.4531	10.7508	11.5902	9.6796	10.1749	10.3102	10.8667	10.446	10.8228	11.6815	10.5057	10.245	10.5628	10.7417	10.7286	10.8003	9.6938	9.752	11.0719	9.9381	10.322	10.8267	10.6419	10.3086	10.2452	9.6491	9.9949	10.146	10.9975
ARNTL	7.6193	8.2251	8.2693	7.8863	8.437	8.5137	7.8777	9.5246	8.5383	11.9382	8.2872	8.9852	7.7736	8.5229	9.5453	8.4965	8.0416	7.9741	7.8923	7.3189	7.7101	6.9959	6.1714	7.5132	7.6379	7.7435	7.7902	8.3638	8.6834	8.6429	8.7921	8.6345	7.2268	8.2975	9.1065	7.9263	8.3729	8.2791	7.9562	9.0666	8.1589	7.5455	7.9432	8.5389	7.3513	6.8351	7.1672	8.5477	8.5526
ASCL1	0	3.8353	0.4402	3.0757	3.316	2.1909	0.6066	1.0415	3.5666	1.1684	2.6083	2.28	1.8483	2.242	2.3001	3.1994	2.2377	4.761	0	9.3253	0	1.2421	0.39	1.0946	0.4635	0.6977	0.6612	3.4108	0	6.2575	1.8844	0.9514	0.4314	0.8892	2.1848	1.1068	0	3.0587	4.0373	3.9294	1.2113	0	1.3476	6.3883	3.6456	0	0.5363	0.5462	0.3474
ASH2L	10.0635	9.6504	9.7381	9.0999	10.1694	10.0734	9.5235	9.7795	10.8313	9.3861	9.3063	10.3651	10.2582	9.7944	9.3919	10.2857	9.1097	9.4724	10.0128	9.9503	10.2865	10.3479	10.6062	10.7594	9.6476	9.3212	13.1093	9.9898	10.2483	11.8724	9.5526	9.6876	9.1092	9.893	10.121	9.8551	9.5223	10.2357	9.8784	10.6947	10.6397	10.2549	10.1146	9.3699	10.0852	10.7648	9.5241	10.077	12.4954
ATF1	9.2493	9.4928	8.8471	8.3243	9.5803	10.0761	10.3209	9.2058	9.2601	8.6582	8.8581	8.5016	8.6234	8.8385	9.8847	8.7814	7.6627	8.8016	9.2051	9.1434	9.1262	9.3651	9.1849	8.7038	9.6732	8.9139	9.654	9.8366	10.2468	9.9675	8.311	9.1775	8.5423	9.0746	9.6656	9.437	8.0372	8.8859	9.0038	9.3462	9.6323	9.2493	9.1562	8.5965	8.9795	8.8959	8.8163	9.3245	8.633
ATF2	8.4641	9.4496	8.142	9.0895	8.5965	9.4785	8.7679	8.8061	8.6704	8.4501	8.295	8.7691	8.5824	8.4271	8.5251	9.0335	8.7491	8.9968	7.873	8.5512	9.0888	9.4229	8.9159	8.3392	8.9517	8.3249	8.2829	8.609	9.3599	9.3872	8.3987	8.4093	8.8485	8.3755	9.3364	9.4346	9.4077	8.1127	8.6599	8.7418	9.5198	8.8263	10.0641	8.4749	7.5936	8.0908	8.3066	9.2803	9.2364
ATF3	9.6032	10.4097	10.6563	8.3458	10.3215	11.9871	10.6682	8.2837	9.4106	11.4513	10.5237	9.9932	9.6856	10.2155	11.9322	10.1385	8.6222	9.7635	9.2719	10.1738	10.2662	10.494	13.0778	8.5256	10.406	9.5467	10.073	11.7001	10.5889	9.0371	9.1564	9.369	9.1906	7.999	9.4547	9.3757	11.3676	9.0032	11.1974	11.3403	9.2529	8.5541	11.3652	7.7548	9.9299	10.0932	10.0006	10.7523	10.2042
ATF4	12.8612	12.4049	12.8854	11.8695	13.0585	12.8707	14.0313	12.3718	13.5894	13.7914	12.5885	12.813	12.7157	12.7301	13.6406	12.5916	12.6951	12.8086	13.096	12.6379	12.2003	12.2753	12.1623	11.8178	13.781	11.82	12.9926	12.7133	13.2573	12.8575	13.034	13.1907	12.0294	12.5452	12.1686	12.7726	12.4466	12.622	12.2332	12.461	13.1303	11.8062	12.3709	13.2243	12.8972	13.3069	13.107	12.6721	13.5708
ATF7	9.9539	10.3591	9.8567	10.5051	10.4739	10.3528	9.4326	10.0761	10.3297	10.0729	9.6372	10.3539	9.7981	9.7802	9.6272	9.9575	9.3638	10.2153	10.9205	10.4379	10.8182	9.469	10.0058	9.4601	10.4913	10.1816	10.1947	9.9675	10.0677	10.9257	10.1891	9.9588	10.2477	9.96	10.415	9.5879	9.4606	9.9086	10.4837	9.8311	10.4487	10.7179	11.007	10.3445	9.7561	10.0017	10.2391	10.2125	11.0566
BACH1	9.4311	9.5295	9.9111	11.0353	10.0031	10.3387	8.5028	11.3793	9.3983	10.6875	10.702	10.8869	9.6856	10.57	10.3789	10.0742	9.2506	9.9838	10.7351	10.0922	9.5449	9.495	11.3753	10.2795	10.7426	10.7877	10.5684	10.8976	10.4531	11.1959	10.6536	10.4654	9.4733	10.3279	11.0299	9.9624	9.725	9.1664	9.9765	9.9307	9.7097	11.5822	10.264	10.5078	9.011	10.0532	10.7433	11.3069	9.7107
BACH2	6.3898	7.7728	7.3294	7.2082	8.3585	6.2755	4.7341	7.3292	7.6224	7.4046	6.6436	7.2786	7.5959	7.976	6.155	6.7982	7.6889	9.3309	4.9658	8.0332	7.5793	6.5364	6.0751	6.6625	7.6759	7.3679	5.4216	6.2795	6.9865	8.275	6.4542	8.036	5.8617	8.806	7.9289	5.787	6.9768	7.739	7.8254	7.6209	8.3773	7.3021	9.4708	7.0133	6.7771	6.4378	5.9596	8.3805	6.7983
BATF	5.9805	6.4403	4.7948	6.1836	5.4198	4.9221	7.1135	7.8693	7.2672	7.124	6.7269	7.0637	7.9202	8.1628	7.7156	8.5102	4.3584	5.7798	4.5313	6.4152	5.6701	6.0262	6.0684	6.3839	6.3592	6.5106	6.0213	5.7332	6.2452	5.738	5.3987	7.4056	7.7526	7.3021	7.1482	7.0993	4.7445	7.0733	7.4731	6.9997	5.3269	7.3599	7.1766	6.5051	9.0932	5.4807	5.1009	7.3031	7.8024
BCL11A	8.7178	13.1092	8.178	7.9489	10.1864	8.2484	7.8777	9.5038	9.8951	7.4516	9.7388	9.2971	9.523	9.6055	8.6558	6.911	9.6356	10.0806	9.5927	9.5684	9.2026	7.4989	4.3829	5.682	9.4167	7.9964	9.3192	8.7952	10.9708	9.9399	9.0527	8.1423	5.9538	10.1456	9.1197	9.3707	8.3309	10.6228	11.6569	11.3222	9.8402	8.6277	11.3695	8.8384	10.0182	7.975	8.7118	7.8292	11.9035
BCL3	10.6339	9.5552	11.9123	10.1477	10.9824	9.1436	9.1328	10.1165	9.6816	11.2809	10.1412	10.9336	10.0456	10.3802	9.4235	11.0515	11.5775	9.2193	11.124	11.3746	9.9684	8.9148	9.5368	8.9074	9.6242	11.2124	8.662	11.1001	10.8956	9.1918	11.7124	10.1271	11.1175	10.1309	10.4739	10.3771	10.8512	10.3247	10.7854	11.2524	10.0159	10.8858	10.1575	10.9552	10.9776	10.6152	10.6228	10.1905	11.399
BCL6	9.7948	11.4545	10.7336	9.8877	11.2115	10.8727	9.6509	9.8899	10.9098	10.268	11.9718	11.0532	10.4859	12.0173	9.9543	10.8661	10.887	10.7441	11.4291	9.7798	11.1123	10.5561	11.6568	9.5125	10.5736	10.5055	11.3736	10.7395	10.6863	11.3548	11.249	11.0636	10.6218	11.2986	10.4173	10.9339	10.6886	11.9704	10.4952	12.139	10.8319	10.6793	10.5831	10.5399	10.1248	11.5949	11.4277	9.9221	10.2946
BDP1	7.2992	8.0531	8.9997	9.4556	9.2369	8.0513	8.7329	9.0079	9.0982	9.0328	8.6602	9.1199	8.7155	9.6344	9.1169	9.6673	8.789	9.2501	8.9111	8.8672	9.2913	8.2256	10.5016	8.5345	9.4938	8.6515	9.167	8.4071	9.0703	9.2409	8.9575	9.2006	9.1889	9.2952	8.9364	7.8846	9.7854	9.0622	9.043	8.4191	8.8093	8.8788	9.794	8.4397	8.158	8.5947	9.2826	9.0175	9.5766
BHLHE40	13.3962	11.1862	12.4837	12.8419	12.4978	13.0599	11.414	11.5237	11.3174	13.9783	12.5039	12.5597	11.8067	11.5096	11.4197	12.8897	11.9628	11.62	13.8108	13.404	11.8961	11.3599	13.1437	12.0359	11.7315	11.8816	11.2347	13.2416	11.979	11.936	12.3929	12.1667	12.3322	10.9214	12.8373	11.9293	12.1547	12.0092	12.4178	12.3358	11.9693	12.9346	13.166	12.588	11.9272	12.4661	12.6411	12.5432	12.935
BMI1	10.7892	10.3454	9.1741	10.4096	10.1679	9.257	10.9733	9.6634	10.9282	9.8101	9.5811	10.2599	9.7996	9.8879	10.7996	10.4329	9.3172	11.2286	8.7549	9.7441	10.2867	11.9333	10.2809	9.4125	9.9793	9.4858	10.0677	10.5541	10.7403	11.4388	9.7399	10.3813	11.3451	10.0694	10.6741	10.3757	9.2097	9.7919	10.1346	10.9053	10.9008	10.2829	10.5445	9.7469	9.8437	9.5236	9.5385	10.5097	10.3909
BRCA1	7.278	8.8325	9.4569	7.5686	9.9443	9.4246	8.1192	9.0929	8.5308	8.1884	9.0227	8.397	9.2486	10.224	7.0195	7.7286	9.8563	9.5519	7.793	9.8624	9.8163	8.9056	9.9088	8.6285	10.0546	8.3608	9.9714	9.3756	9.315	8.4496	9.5016	9.2255	8.8561	9.4864	7.4987	8.8166	8.6548	9.1349	7.9544	8.1585	9.5055	8.9242	8.3955	7.7345	9.1092	9.7716	8.4749	8.704	9.4012
BRD1	7.8089	9.114	10.2077	9.5761	10.8155	8.6061	8.7523	9.4171	10.9116	10.4236	10.5582	10.1399	10.0412	10.3047	9.8329	9.4997	9.9882	9.5981	10.0008	9.8919	10.0604	8.6002	9.8005	9.47	10.8643	9.1053	10.2754	9.8698	9.4048	9.9918	10.7694	10.1902	9.2677	9.6476	9.6115	8.9672	10.4596	10.6695	9.9925	10.1011	10.5618	9.5549	10.3502	10.2942	9.5011	10.0964	10.741	9.3047	10.3996
BRD2	12.0247	12.3293	12.1333	12.1163	12.5749	12.2794	11.6214	12.2244	12.9397	11.6106	12.3403	12.8956	12.3227	12.3538	12.2452	11.9106	12.2696	12.5829	12.7268	12.5088	12.379	12.2714	13.0781	12.7004	12.6426	12.4589	13.2274	11.9721	12.3389	11.9657	12.8782	12.5578	11.9908	12.1283	12.3514	11.9808	12.3008	12.5224	12.6552	12.4053	12.2921	11.9563	13.1632	12.5482	11.7384	12.4454	12.2112	12.4762	12.9933
BRD3	8.508	10.0394	9.8842	8.8905	10.5117	9.4326	7.8107	9.1831	9.7614	9.8316	10.5753	9.3742	9.3532	10.0502	8.6689	9.6011	10.4008	9.8503	10.0599	9.6687	11.3078	9.1284	10.6289	9.9302	8.8868	10.1017	10.0884	10.5061	9.85	10.0677	9.3533	10.4471	9.9251	10.2631	9.7736	9.8775	11.054	10.2012	10.0241	10.2444	10.6561	9.9098	10.4584	9.2764	9.2995	9.0831	10.0469	10.1823	10.884
BRD4	10.0145	11.4315	11.2058	10.3439	12.2267	11.586	9.786	11.2673	10.6372	10.7119	11.1659	11.1501	11.9697	11.6077	11.0975	10.3996	12.2481	11.5015	11.8809	11.8587	12.2605	10.4971	11.4734	10.9269	11.5872	10.7276	11.184	11.2969	10.8803	11.4814	11.4805	11.2439	10.9251	11.5372	10.4526	11.0004	11.4966	11.558	11.5608	11.2647	11.7949	11.3261	11.2948	11.1294	11.3525	11.0602	11.3152	10.807	11.5847
BRF1	7.3812	8.8629	9.4288	9.1385	9.4992	8.6409	8.439	8.9566	9.1987	9.7638	10.6147	9.1482	9.5657	9.9115	9.6715	9.249	9.8555	9.5885	10.0563	8.6831	8.8368	9.2164	9.1663	10.1227	9.6991	9.6825	9.616	8.2953	7.793	8.7646	10.0959	8.8158	8.8819	8.8731	8.9409	8.0632	9.8461	9.467	9.7363	9.7639	9.583	8.8623	9.3127	9.6223	9.6864	9.122	9.9083	8.9969	8.5294
BRF2	8.8851	8.3517	9.0236	7.8648	8.7315	9.4857	9.3621	8.3944	9.0746	7.7098	7.7143	8.9325	8.7464	7.598	8.6245	8.9914	8.1913	8.0668	8.9016	7.5028	8.7806	8.5564	8.2607	9.6843	8.2232	8.0242	10.8903	8.7817	9.1885	8.2448	7.7043	8.2076	7.8882	8.132	8.5149	8.7213	8.427	8.935	8.2657	8.7927	9.231	8.6991	8.1972	7.9382	8.7113	9.1262	7.591	8.6085	8.0641
C17orf96	7.6193	8.2294	7.8789	8.2054	9.449	8.3429	8.1273	6.3937	8.7097	7.4821	8.8933	7.3339	8.4275	7.2818	7.1328	7.1309	8.6408	8.9401	7.7452	8.7999	8.5662	8.199	8.7839	9.2598	8.5811	6.9985	7.8127	7.9396	7.0495	6.5072	7.784	7.3694	8.0806	7.2012	6.7468	7.6058	8.1747	8.0123	8.6736	9.2501	9.796	7.7656	6.8365	7.5369	8.9164	8.8333	5.3758	8.1981	7.2775
CBFB	10.4336	10.6471	10.1166	10.4089	10.7859	10.233	11.6848	10.2492	11.2824	10.9897	10.9208	10.6227	10.4956	10.7777	11.2316	10.4417	9.6092	10.1255	10.6542	10.4019	10.7796	11.3231	9.2852	10.0054	10.986	10.4819	9.771	10.7908	10.6059	10.8344	10.2398	10.5693	9.9178	10.5884	10.6593	10.1875	9.606	10.1638	10.2558	10.6088	9.9241	10.8299	11.1909	10.2223	10.629	11.1811	10.8806	10.6151	9.8543
CBX2	8.2787	9.2813	10.7197	5.5243	10.2495	8.466	9.3735	7.5284	10.3375	6.5051	8.7905	7.655	10.5759	8.5213	8.8425	7.095	9.8366	10.5164	9.9068	10.3493	9.6242	8.6574	7.5793	12.6855	10.1395	9.5799	10.8996	9.4219	10.6557	8.8348	9.3336	9.8772	7.2763	10.9048	8.3744	8.7563	9.5857	10.1059	8.2183	9.7059	8.3324	9.1391	8.7906	7.3709	9.7433	8.9225	7.9182	9.3234	10.4451
CBX3	12.4643	11.7559	11.4985	12.2259	12.763	11.7217	12.2847	11.9523	12.6662	11.57	11.7497	11.9067	12.2374	12.1395	12.4853	12.4957	11.9478	12.9259	11.9843	12.2095	11.0815	12.8019	12.0056	11.8968	12.7647	12.0962	12.6426	12.0578	12.3604	11.5368	12.4374	12.611	12.1153	11.9423	11.872	12.7457	11.7266	11.724	11.3233	12.079	11.0846	11.6335	11.6761	10.8624	11.9075	12.0579	12.4886	12.1383	11.7662
CBX5	10.3044	9.7882	11.1325	11.0559	10.9662	11.7225	10.6481	9.9217	11.5496	10.8194	10.676	11.7984	10.9188	11.687	10.4401	11.0177	11.1649	10.5159	12.2676	12.0059	11.9141	10.6214	10.5264	11.9394	11.3473	10.1465	11.6144	10.3569	10.2189	11.3812	11.7399	11.918	11.2604	10.611	11.6365	10.3557	11.429	11.6899	11.2457	10.7682	10.5615	11.3291	11.8956	10.7808	10.8269	10.4449	11.1909	11.4212	12.5552
CBX7	8.326	9.5156	8.0615	8.5648	8.9918	8.1612	8.13	8.5099	9.9207	8.7468	9.3651	10.052	9.7349	9.2406	8.2992	9.5083	9.1979	10.6534	10.4795	8.6094	9.4393	8.9229	8.7552	8.448	8.5753	8.4144	9.4157	8.5499	9.0635	8.4849	8.3999	9.2165	8.36	9.6268	9.6502	8.8092	8.1194	9.7623	10.082	9.2318	9.3375	7.9271	9.7157	10.3599	8.5613	9.1469	9.8892	8.6944	9.2876
CBX8	6.6762	7.8905	7.167	6.5629	7.7028	7.7637	9.1634	7.0119	7.8283	7.7438	7.0839	7.2265	8.481	6.9981	8.3847	7.6596	7.7832	8.6804	7.5916	7.4556	7.1919	8.3318	7.2611	9.5472	7.7258	7.416	7.9066	7.2627	8.1785	5.7553	7.4812	7.2769	7.4065	8.0157	6.8769	8.1537	7.2457	7.7987	7.42	7.3383	7.2255	6.5885	7.5969	7.4728	7.8869	7.8841	7.0739	7.7357	7.3989
CDK2	10.1346	10.5778	9.8315	9.4475	10.7019	10.676	11.3861	9.9521	10.0036	9.3452	10.1739	9.545	10.0738	9.7877	10.0899	9.197	9.3464	10.3336	10.3036	10.2986	10.1932	10.057	11.3495	10.6711	11.0259	10.0925	10.6937	10.4343	9.9111	9.4429	10.0557	10.0675	9.3486	9.9363	9.9834	10.4323	9.3845	10.1466	9.7072	10.4752	10.6145	10.3101	10.0024	8.3217	10.6947	10.2441	9.7445	10.92	9.9705
CDK7	8.8205	8.2959	8.8813	9.4275	8.548	9.4648	9.6003	9.0703	8.4371	8.9442	7.9752	8.3417	8.6908	8.1732	9.0797	9.575	8.3227	8.4133	8.2982	8.4989	8.4968	8.6179	10.2425	8.6161	8.5332	8.4196	8.5501	8.594	9.4522	8.522	8.3316	9.1821	9.3836	8.491	8.4135	8.6813	9.1061	8.4401	8.0796	8.4841	8.4739	8.9907	8.4475	8.1858	8.8606	9.0838	9.0463	9.1033	9.1464
CDK8	8.4499	8.9788	8.1709	7.624	7.5337	8.3306	8.2111	8.6496	7.2635	7.7438	7.3323	7.8536	7.6436	7.353	8.4215	7.7634	7.5384	7.2037	6.8596	7.8232	7.8585	10.856	7.447	8.2307	7.559	7.5271	8.3968	7.6592	8.2338	7.3985	8.1965	7.6666	7.4271	7.1196	7.8101	8.8018	8.1926	7.1383	7.5444	7.7269	7.9807	7.3054	7.4474	7.4438	7.3028	7.2186	7.2334	8.8478	7.8945
CDK9	8.9436	10.3552	10.0728	9.9135	10.7286	9.9361	9.2239	10.1062	9.599	10.2039	10.676	10.1399	10.2825	10.7719	10.6279	10.1016	10.4171	9.5877	10.6682	10.3091	10.711	9.3064	9.9158	10.2412	9.4923	10.7678	10.6896	10.9675	10.522	9.1934	10.1231	10.3296	10.4146	10.3207	10.0818	9.9741	10.8409	10.9718	10.1083	10.5659	10.2006	9.9343	10.1385	9.9632	10.4315	10.268	10.5857	10.3285	9.8029
CDX2	0	4.0814	1.0498	0	5.0442	6.7386	0	5.9508	0	3.283	0.5108	3.2117	0	2.8515	4.2815	0.5168	0	6.7609	0	0.8759	2.7192	8.6002	5.4019	9.1877	3.7554	3.7482	5.0434	0.8504	5.0751	0	0	3.7662	1.2593	0	2.6009	2.4891	0	4.8398	2.6918	6.5325	5.5458	0	4.6847	1.33	4.6502	0	0.5363	5.8249	0
CEBPA	8.4016	10.1344	9.9554	9.8622	9.9964	10.9914	11.4009	9.3555	12.8429	8.4267	10.6074	9.3972	9.7371	10.2664	9.792	9.6527	9.084	7.135	10.4065	8.5923	10.7825	7.4378	12.1412	8.6694	10.0391	9.9699	10.8477	9.4528	10.5848	9.9465	11.2154	11.1373	8.5396	9.9631	9.6143	9.4584	9.2266	10.5547	10.5061	10.8731	10.0485	9.2288	9.1652	9.6911	11.0232	10.1228	10.4732	8.8749	9.5766
CEBPB	10.8837	8.9008	10.3783	11.4432	9.6524	8.821	11.2161	10.9206	10.3479	12.2648	10.7031	9.6964	10.2296	10.0987	11.5036	10.7168	9.4245	10.2186	11.3522	9.9288	8.8011	9.9595	10.5454	9.8173	10.3668	10.8312	9.9872	10.575	9.9962	9.4415	10.9245	11.0624	11.1743	9.4984	10.4247	10.0068	10.5728	10.3202	10.6123	10.4607	9.0619	10.7254	10.875	11.6017	10.2681	9.8381	11.5395	10.3398	10.7185
CENPA	8.8094	8.5689	7.5651	7.5213	7.4796	7.527	8.3047	7.908	8.6976	7.1369	7.2258	7.8259	9.0381	6.9746	8.5719	6.688	8.8484	9.004	8.337	7.9308	7.9284	9.2306	9.338	8.2842	9.1015	8.2532	9.3047	7.5429	7.7218	8.266	7.8578	8.6779	8.3523	8.781	6.9789	8.8816	7.8028	7.856	7.322	8.2025	9.0734	8.2677	7.0365	5.1216	8.9111	8.7162	8.209	8.1475	8.2381
CHD1	7.9566	8.9378	9.3291	9.1033	9.8481	8.4167	7.9946	9.6179	9.5394	8.647	9.2859	9.3877	9.0611	9.9403	9.2145	9.6976	9.3183	9.3145	8.3885	9.7501	9.3472	8.8394	10.4998	8.986	9.7297	8.6425	9.6128	9.2931	9.6617	9.515	9.6144	9.4062	9.4171	9.4864	9.2893	9.4103	9.5134	9.3296	9.1986	9.2446	9.3101	8.9795	9.564	8.1529	8.4909	9.7862	9.0585	9.5844	10.0341
CHD2	9.2923	10.2832	10.5941	11.71	11.4222	10.0488	9.3678	10.6296	11.9261	11.2696	11.0437	10.9886	10.4832	11.1402	10.8281	10.7004	10.4385	11.0739	11.0957	11.1895	10.8256	9.8828	12.1141	10.7785	11.6657	10.9607	11.0492	10.4402	9.9026	11.5291	10.9724	10.8006	11.1245	10.7977	10.7095	9.7156	11.0772	10.9563	10.9278	10.0935	10.7425	10.4932	11.4593	10.8819	9.2835	10.6905	10.7885	10.5061	11.0164
CHD7	6.9287	9.3727	8.7784	9.7928	9.7407	6.6672	6.6334	9.4751	10.6763	9.7303	9.4769	9.7239	9.5731	8.886	9.2297	8.8902	8.8886	9.7649	8.6733	10.3247	9.3364	8.4063	11.0967	10.9976	9.3613	9.918	9.7281	8.3371	8.4069	10.31	10.6608	10.2005	10.5876	9.0724	8.6263	8.7408	9.2299	10.0888	8.9848	8.1643	8.8209	9.5279	8.5201	9.0232	8.0719	8.2487	10.7142	9.1332	7.6794
CHD8	9.6201	10.7018	10.0771	10.114	11.4973	9.5746	8.4902	11.136	10.5545	10.4939	10.9036	10.978	10.9528	10.6655	10.1509	10.0954	11.1123	10.8253	10.6538	10.8568	11.3444	10.4027	10.7352	11.0352	10.8443	10.745	11.1093	10.1513	10.2822	11.4671	10.7089	10.7226	10.5007	11.2552	10.3611	10.4396	10.7697	10.4712	11.0764	10.5666	11.1545	10.6493	10.9178	10.2168	10.2387	9.9719	10.5336	11.2815	10.6534
CIITA	6.0321	8.3749	5.3933	8.7074	6.5148	6.4686	6.3017	9.7515	9.0828	7.1369	8.7919	8.6923	9.3001	10.5478	8.6417	9.8847	4.7804	7.2079	5.8325	9.7501	7.8189	7.1804	7.7842	8.3476	8.3409	7.5983	7.0037	7.1284	8.0509	8.3873	5.8327	8.084	9.9724	9.6033	8.6133	8.4955	6.6197	8.4283	9.3973	7.7554	6.7665	7.9935	8.9418	7.9233	7.8333	7.2186	7.0883	9.2069	11.5666
CPSF3L	9.9217	10.4135	10.1309	10.7631	9.9005	10.1788	10.7572	10.6826	11.0245	10.9539	10.1776	10.8084	9.6924	10.7644	11.153	10.3313	10.1614	10.8318	11.61	10.7252	9.8308	10.875	11.0014	11.0198	10.2351	11.1029	10.55	9.8926	9.952	9.9991	11.5544	10.1463	10.5823	10.2763	9.8416	10.0901	9.9628	10.9324	10.3235	10.4114	9.8246	10.2255	10.3168	11.78	10.5183	10.8525	11.6106	10.4873	10.8731
CREBBP	9.6138	10.4874	10.6319	11.1604	12.2699	10.2382	9.5337	11.0151	10.9349	11.2689	11.7124	11.7469	11.0661	11.2171	11.0866	10.8721	11.1423	11.4179	10.2312	11.1319	12.2245	10.349	11.2958	11.2674	12.1385	11.2731	11.3962	10.749	10.6935	11.3514	11.7202	10.8419	10.8492	11.4528	11.2104	9.9132	11.98	11.2731	11.239	11.2617	11.0597	10.9898	12.205	11.0486	10.7376	10.7073	10.9913	10.8954	11.2614
CTNNB1	14.3094	13.0391	13.5164	13.7905	13.856	13.8889	13.3054	13.7349	12.6649	12.8944	12.6465	12.874	13.2051	13.1454	13.3146	13.2078	13.9012	13.3007	11.9633	12.8698	13.2187	13.7754	13.7573	12.8902	13.9326	13.199	12.7635	13.4673	13.1113	13.0879	12.6498	12.8553	13.3497	12.9045	13.4647	13.6944	13.1409	13.524	13.0178	13.7854	13.6707	13.6128	12.7041	12.2951	12.9429	12.5182	12.7766	13.3083	13.0868
CUX1	10.9673	10.7441	12.2724	10.0654	11.3137	11.098	9.8835	10.7056	10.4079	10.9732	11.248	10.2614	11.6031	10.3356	9.1005	11.3406	11.5711	11.9554	10.6638	10.7394	11.6422	9.636	10.5427	11.2511	10.1568	11.22	10.5689	11.2515	10.7281	11.3222	11.3956	11.0179	11.1901	10.4419	11.1174	11.5308	12.2507	10.9029	11.0535	11.1158	12.7542	11.0032	11.2289	11.4116	11.1604	10.405	9.9535	10.5417	11.0326
DNMT1	9.8022	11.1939	11.1523	10.3391	11.6595	11.4778	8.8437	11.3856	11.5181	10.3647	11.4886	11.3442	12.146	11.4399	9.8593	10.651	11.708	11.6751	11.9782	12.1861	12.2678	10.352	11.3254	11.124	12.0404	11.1371	11.6171	10.5632	9.8445	11.12	11.5816	11.7226	11.9219	11.45	9.9304	11.0341	11.3298	11.5357	10.5929	11.2022	11.6086	10.9832	11.255	9.9971	11.221	11.1766	11.0002	11.0572	11.6913
DNMT3A	9.3846	9.4946	8.7982	8.9396	9.1977	8.5262	9.1207	9.4545	10.8078	8.6312	9.8095	9.5972	10.2389	9.3129	9.2447	8.8915	9.6861	10.1904	9.3135	9.5019	9.2263	9.4723	10.967	9.938	10.1433	10.0892	9.9065	8.7939	9.3391	9.8312	9.5909	9.69	9.7753	10.1757	9.709	9.2959	9.6898	9.5744	9.3232	9.4186	10.0422	8.5023	10.3751	8.5132	9.9719	8.8662	7.3132	9.2479	11.1205
DYRK1A	9.5946	9.7232	9.9302	10.2177	10.3021	9.4817	9.9001	10.2149	10.3083	10.2717	10.7551	11.4343	9.7868	10.956	9.912	10.1878	9.887	10.3784	10.7869	10.5691	9.8308	10.576	11.2332	10.7666	10.8087	10.3208	11.1706	10.6512	10.212	10.9975	11.4361	10.76	9.867	10.0624	10.6347	9.9507	10.6076	10.839	10.4295	10.237	9.9411	11.4318	10.6405	10.3075	9.9888	10.3587	10.694	10.3511	11.0226
E2F1	8.4451	8.8793	9.2374	7.4546	9.7578	9.4817	10.2905	8.4214	9.305	8.9091	9.8905	7.7724	9.23	8.8721	8.4493	8.191	9.1024	9.4672	9.7031	9.2795	9.0264	9.6942	9.6022	10.103	10.2104	9.0606	9.7152	8.3899	8.4723	7.7801	9.9208	9.7103	9.4375	9.0712	7.8801	8.1419	9.3727	9.8801	8.5154	8.6983	8.9656	7.4424	9.1665	7.2325	9.5476	9.6949	9.8892	8.8377	8.8765
E2F3	8.1905	9.475	8.9307	9.5629	9.4613	8.9199	8.1593	9.6411	10.1252	8.7488	9.3991	9.7592	9.5115	8.7934	8.9252	9.0335	10.3261	9.7449	9.4896	9.9001	8.6146	9.1479	9.8279	10.7055	9.1203	8.8218	9.9797	9.3938	8.7503	8.6964	11.0982	13.6736	9.6694	9.04	9.4252	9.0637	9.7987	9.899	9.0553	8.9966	8.788	8.7765	9.6754	8.1349	8.4245	8.691	7.8267	9.1069	9.494
E2F4	10.9295	11.335	10.5868	10.7469	10.9417	11.2425	11.1221	10.6325	10.647	11.0681	10.9604	10.7249	10.6744	11.1135	11.2784	10.3824	10.7182	10.4468	10.9581	10.3535	11.1132	10.6645	10.4019	10.3648	11.5186	11.0539	10.4504	11.2007	10.8947	10.3851	11.2394	10.1733	10.5131	10.6574	10.1078	10.8225	10.4586	10.5096	10.7468	10.5703	10.5549	10.5748	10.5903	10.4079	11.3364	11.6438	10.7338	10.9438	9.8449
E2F6	9.2466	9.0407	9.0703	8.6892	8.8389	7.8103	10.0996	8.6012	9.1444	8.0078	9.0013	8.5784	8.8517	8.518	9.4983	8.2896	9.267	8.8506	8.2816	8.5908	8.0887	9.7874	9.4651	8.5851	9.1281	8.5688	9.9461	8.9752	9.5279	8.9281	9.0853	8.8439	8.1948	9.435	8.5445	9.6363	9.0295	8.1186	8.5615	8.8249	9.0314	7.6183	8.3208	8.5032	10.0688	8.6422	8.7149	8.4023	9.418
E2F7	7.2455	8.8519	8.1218	6.9368	9.3478	7.677	7.9156	7.5243	8.6301	7.5219	8.9113	7.9208	8.7133	9.1027	7.8246	5.0392	9.5612	9.0549	8.8837	7.9697	9.8668	7.568	6.9782	8.3359	10.6069	8.5257	8.9919	8.5714	7.5484	9.0608	9.5355	10.6056	5.0469	8.3568	7.3043	7.8917	7.9527	9.286	8.3276	8.2397	9.5644	7.6623	8.1165	6.9262	8.488	8.8612	7.9991	8.855	7.4492
EBF1	5.1031	5.6084	6.5175	5.8093	4.7332	4.3792	2.8625	5.7945	6.854	5.9718	4.8386	7.4656	6.7587	6.9409	5.6792	7.0059	3.8082	7.7166	6.0447	6.5174	6.6153	5.1207	5.1351	7.4364	6.9203	5.5929	4.6003	4.9216	6.0119	7.1139	6.255	7.8205	6.8837	7.9942	7.3677	6.9988	5.2354	5.4916	7.3732	6.0023	6.9883	7.7417	7.2758	6.2227	5.4054	5.6759	4.5553	6.554	5.5216
EED	8.1676	8.8353	8.3831	8.4878	8.2515	9.5887	10.2875	8.6012	9.1114	8.6737	8.9062	8.4705	8.8209	8.8108	9.9645	8.9816	8.1935	9.9399	7.8449	9.0224	8.6725	9.626	8.7635	9.2915	8.777	8.5992	9.8924	8.2824	9.2935	9.5463	9.0902	8.9362	8.1862	8.6169	8.6808	9.3906	7.1292	8.5763	8.7944	9.6168	9.1099	8.9578	8.7219	8.3353	9.2885	8.3699	8.4285	7.8495	8.6419
EGR1	12.3501	10.387	13.3027	12.3612	13.1635	11.0889	9.5337	11.3133	11.1985	13.7671	11.5364	11.3461	10.5423	10.8207	12.1423	12.7754	12.2218	12.6147	11.2164	11.4705	12.728	11.5774	11.405	8.7988	11.873	10.9958	10.5984	13.2573	12.2958	11.3616	11.5837	12.3034	11.6703	12.1041	12.0296	10.8731	11.6182	12.2995	14.6609	12.1268	11.3244	11.9302	13.5773	10.4579	11.0257	11.3828	13.0906	12.4889	12.3721
EGR2	9.0725	8.2836	8.5268	10.3303	8.6588	7.0927	7.193	7.7714	8.0783	10.1605	8.7891	7.5401	7.765	8.828	9.1311	8.8611	9.7912	8.9551	7.3614	7.593	9.0332	8.3072	6.8168	5.9261	8.5243	8.0069	7.1526	9.4049	8.5566	8.412	7.2983	9.3213	8.6724	9.4718	9.1496	8.9771	10.2583	8.5176	10.8372	9.2197	7.5607	8.2389	9.7403	9.618	8.1653	7.7279	9.4591	8.6863	9.1961
EHF	9.9788	9.5191	11.2186	8.8205	12.1345	11.0878	9.6358	9.0227	11.5518	10.6454	10.3589	12.7659	6.859	10.8319	9.356	10.5498	11.4063	7.5618	8.9642	11.088	9.6306	8.2629	4.1755	8.8375	11.99	9.4779	9.6341	11.6275	9.9251	12.9244	10.9557	9.0499	8.0468	9.9833	11.1934	10.0498	12.3296	10.5714	9.8415	11.1372	13.0358	11.3239	11.6661	9.8745	9.3494	9.8571	9.0743	9.4437	9.713
EHMT2	10.2052	10.4274	9.8743	9.852	10.1922	10.7704	9.8585	10.4611	11.1208	9.8424	10.5082	10.6035	10.9884	10.4222	9.5346	10.0926	10.6905	11.35	10.8426	10.7316	10.5032	10.434	11.0716	11.0682	10.7538	10.4655	11.1541	10.0787	10.4775	9.5475	12.4997	10.3801	10.9502	10.6051	10.5936	9.9028	10.5244	10.5973	10.9422	10.2059	10.3048	10.0129	11.45	10.4454	10.442	10.1176	10.1081	10.3004	11.5285
ELF1	9.9252	10.6198	10.1049	9.7363	10.809	10.8193	9.5256	10.7175	10.4433	10.5805	10.0603	10.7892	10.0996	10.8084	10.8259	10.8754	10.1373	9.7826	9.8165	10.4028	10.3952	10.543	10.3114	9.4823	9.8777	9.9582	10.7386	10.4485	11.0976	11.183	10.7624	10.2221	10.0001	10.5549	11.0296	11.1507	9.0942	10.1995	10.4352	10.3579	10.3535	10.5748	10.9197	10.3348	9.7968	9.8072	10.6046	11.4234	10.5053
ELF5	3.3513	6.7677	6.6668	4.7669	8.6588	1.13	3.3055	1.0415	8.719	4.0527	7.4769	7.299	6.5138	2.3631	2.3001	7.4728	4.5422	1.8354	0	7.1721	2.8646	5.1762	2.6499	7.4046	8.5033	5.4359	7.63	6.3091	7.6913	10.2504	9.153	4.5492	3.3797	3.9531	6.2949	6.2476	3.5126	9.0205	5.955	8.6916	6.6951	6.2784	6.4257	3.5973	6.2382	4.3506	2.7768	5.8131	5.2801
ELK1	9.8659	9.9583	9.3513	10.0939	10.1088	10.0882	10.4139	10.3573	10.1237	9.882	9.7453	10.0408	9.8572	10.3676	9.7145	9.6573	10.2593	10.3303	11.0614	10.2613	10.1455	10.786	9.2183	10.4359	9.3778	9.9627	9.4509	9.1927	9.5786	9.9633	9.5803	9.8232	10.0341	9.9643	10.1098	10.0308	10.2941	10.3253	9.6454	9.2382	9.6064	10.0712	10.1226	9.5908	10.5373	9.5989	9.5692	9.9566	9.697
ELK4	7.1318	7.6637	7.1453	6.2922	8.3992	7.2247	7.7005	6.6355	7.9188	7.3338	7.7374	8.3095	7.7864	8.3486	7.842	7.1874	8.1541	7.3956	7.6414	7.7936	8.8157	7.1633	7.7325	7.5191	8.2806	7.5368	7.3861	7.3821	7.3345	8.3859	8.2776	8.1683	6.9624	7.7787	7.5926	8.4909	7.435	7.3822	7.6748	7.9565	8.5744	7.8553	7.8335	7.1114	7.4585	7.6832	7.0397	7.2648	7.9622
ELL2	10.3522	10.0941	11.0185	11.4922	9.9418	11.7655	9.3308	10.9378	9.9644	10.8119	10.7108	11.7646	9.6936	11.0339	11.0574	11.6604	10.5958	10.0581	10.8273	9.9164	9.1645	10.4702	9.9846	9.7612	10.163	10.7714	9.5073	13.4965	11.0717	12.2611	10.697	10.2108	10.7414	10.3375	11.2882	10.595	11.59	10.3411	10.3351	11.4809	10.5549	11.0085	10.4983	10.5913	9.7856	11.3098	11.7563	11.0234	9.6918
EMX1	4.4405	0	3.7911	1.4586	2.8017	2.7955	0	0.6128	1.3504	2.4241	5.1461	4.2617	2.0878	6.936	5.4393	0.5168	6.1338	6.6607	8.7095	3.1592	5.2077	0	5.9284	1.5323	4.398	1.8022	3.8452	3.7491	5.1789	2.9537	1.8844	6.5389	0.4314	6.2878	2.3372	3.3545	4.6172	6.2157	1.1921	6.9467	5.4073	4.536	0.5992	6.9202	6.8687	7.6718	6.4279	2.4859	1.5392
EOMES	4.0968	6.1479	4.2892	4.9817	5.3908	4.3792	2.9627	6.8624	6.0379	3.283	5.3095	5.9832	7.2026	7.8979	4.1914	6.3345	4.2214	5.1569	2.4633	6.0744	4.1502	5.4709	3.7787	3.8326	4.3719	2.7218	4.0616	3.9119	4.9338	5.8467	3.6831	5.2613	6.1435	5.8919	5.4944	5.2001	3.8661	5.1911	5.7464	6.1346	5.2291	4.6013	7.0308	2.0101	6.1311	1.7762	1.8881	6.2741	5.4957
EP400	8.9802	10.2812	10.7022	10.2819	10.9912	9.9517	8.3586	10.3195	11.3231	10.4424	10.2679	10.482	10.9768	11.2159	10.0037	10.0574	11.3263	11.119	9.8808	11.1861	11.0808	9.8313	11.2573	10.4724	9.9369	10.4744	11.254	9.961	9.7112	10.7885	10.4705	10.4754	11.0281	10.8138	10.0979	9.5164	9.9952	10.8355	10.8036	9.5466	10.4205	10.6811	11.2045	10.8147	10.4719	10.4796	10.4837	9.7585	11.2317
EPAS1	11.4699	10.698	11.6033	13.1067	10.4114	11.4848	9.0095	13.257	11.4107	12.3177	10.65	12.7611	12.1402	11.558	11.5936	12.9805	11.5284	11.027	12.3104	11.561	11.992	9.9179	14.9602	12.1043	11.0537	12.3779	11.0204	10.8434	11.9723	12.8081	13.0851	11.8046	13.0204	11.4537	12.7166	11.0381	12.023	11.6578	14.4974	12.5756	10.4425	13.2392	12.05	12.1032	10.9753	11.4049	12.5477	12.3912	10.8036
EPO	0	0.9146	1.0498	0.9063	0.89	0.4815	1.3608	0	0.4724	0.6994	1.8274	1.0717	0	2.242	0	0.5168	0.948	3.6506	2.2054	0.8759	0.432	1.0172	0.39	1.7097	1.8689	2.4204	1.9661	1.1405	1.5296	0	1.3869	1.2635	1.4554	0.8892	1.0096	1.1068	0.9302	0	2.2794	2.3875	0.7293	0.7791	2.356	0.5895	0.7822	0.8547	1.8881	0.9414	1.2398
ERCC6	6.7195	6.6314	7.8949	9.4902	8.6416	8.1443	7.2686	8.6496	8.7208	7.9955	8.1315	8.4054	7.2132	8.1251	8.9635	7.5859	8.1436	8.4926	7.7955	7.9872	8.2156	8.0965	10.3028	7.4069	7.8765	8.4602	8.7026	8.0369	8.3137	8.6994	7.7393	7.5637	7.8515	9.1186	8.3849	6.583	8.0054	7.9458	8.0772	8.0062	6.6876	7.9659	8.2895	8.3767	7.8949	8.1343	8.6516	7.9895	8.0461
ERG	6.8731	8.4054	5.5443	8.2496	6.7898	7.1899	6.6782	8.6703	7.879	5.5786	8.7283	8.7452	8.1522	7.3493	6.8822	8.7267	7.9819	9.772	8.6621	7.2051	8.5675	7.4206	6.9958	7.5803	7.8659	7.5797	6.7929	6.7305	7.1033	8.0469	7.3705	7.6159	8.3337	8.2376	9.6049	6.5961	6.7098	8.0588	9.8057	7.7657	8.154	9.4083	8.4518	7.8714	6.9508	7.0875	8.5392	9.053	7.2494
ESR1	7.1318	5.6599	3.3612	5.9789	3.7864	2.5247	4.2702	4.5376	5.0172	4.8616	4.5555	6.5647	5.4566	5.7564	4.1281	9.7627	1.5152	4.3409	2.3401	8.1417	4.819	4.9076	4.4252	4.8395	4.0141	3.1834	2.8866	4.3697	6.8826	6.1701	4.9859	5.0938	8.6426	5.3744	6.7804	4.4439	3.0433	5.2132	5.772	5.3445	3.6826	6.265	6.937	7.4972	4.4027	4.6114	8.233	6.158	7.3989
ESRRA	9.2764	10.0729	10.7955	10.0084	9.6424	10.1639	10.083	10.033	10.4683	10.4604	9.6974	9.6135	10.2975	9.2911	10.7605	9.5048	9.801	9.087	9.7792	9.8429	10.4049	9.0722	9.9342	10.095	8.8977	10.5672	10.6573	10.0062	10.0434	9.4849	10.1918	10.3218	10.6221	9.6198	9.2928	9.157	10.5685	10.2684	9.8646	10.3057	9.6377	9.2451	9.7015	11.2014	10.3872	10.0889	10.6542	10.4176	10.1834
ETS1	11.069	10.1692	8.0244	11.8771	9.1744	9.1466	8.2213	12.3244	11.1031	11.7338	9.5741	11.4779	11.2973	11.3124	10.6967	11.7035	7.9712	10.0318	9.6498	12.3516	10.0124	9.7398	10.4539	10.212	10.0846	10.121	8.5985	10.1313	10.2302	10.9866	9.5397	11.1355	12.0894	11.1938	12.1408	10.6437	8.9419	10.6864	11.8558	10.3545	9.6897	11.5038	11.7446	10.7078	10.0976	9.5406	10.516	12.0657	11.4228
ETV1	9.4454	8.5418	9.7855	8.2329	8.5097	7.4988	8.2783	7.8952	7.3101	8.5155	7.1019	7.368	10.4312	9.8927	7.0625	9.4816	8.6707	8.9426	4.9448	8.0077	8.0282	9.2461	7.3706	9.758	11.0701	8.1176	7.4011	10.2058	8.7629	8.7185	8.1148	8.6294	8.4533	7.1284	10.1197	10.6776	8.7715	9.5399	9.593	9.4649	7.5556	9.331	9.5333	8.1035	7.8264	6.7401	5.3758	9.6886	7.8779
EZH1	7.5677	8.8657	8.4582	8.9801	9.2471	8.3464	8.6565	8.6515	9.7442	8.9184	9.463	9.2742	9.2715	10.6003	7.737	9.1354	9.7055	10.2514	8.6345	9.5043	8.5978	9.2066	9.5422	8.3325	9.2897	8.4327	10.1076	7.8571	9.1491	8.2139	8.7665	9.3297	8.5796	9.9072	8.9586	8.9771	7.6808	8.7918	9.7049	8.4653	8.9541	8.9526	9.2844	9.6309	8.8639	9.4434	9.7959	8.7647	9.4
EZH2	8.4499	10.1458	9.639	7.4328	10.0807	9.8624	8.6452	8.367	9.7219	7.2116	10.6816	8.5659	9.8286	9.4093	7.3109	8.6154	10.4568	8.8479	9.9549	9.3742	9.6701	9.924	9.2131	10.16	9.5036	9.2596	10.6432	8.9473	9.3488	10.8892	10.2841	11.3563	9.1777	9.8404	7.9016	10.2489	9.132	10.1029	8.8006	8.4778	10.1925	8.7016	8.6217	7.5369	9.5941	9.5041	9.2899	8.696	9.8081
FLI1	7.9228	8.1417	5.7686	8.8766	6.9822	7.1011	6.2332	10.4382	8.6649	8.0661	7.9482	9.4113	8.7703	8.9049	8.2255	9.7418	5.9069	7.3509	6.0047	7.8495	7.9931	7.8838	7.7346	7.7898	7.4998	7.3349	6.8522	7.9746	8.3607	8.8748	7.592	8.4464	9.1707	9.0224	9.5099	8.5675	6.5021	7.7504	9.9682	8.3611	7.4619	8.8876	9.4261	7.8336	8.1833	7.4891	6.2853	10.0696	8.7425
FOS	10.9532	9.1024	12.3336	11.592	10.9489	11.1623	10.8484	10.8366	9.5551	14.0318	11.8092	11.1668	9.2926	10.6049	11.5174	12.1836	11.3302	11.3395	12.5344	10.2808	12.4749	11.8413	13.7318	9.4333	11.9635	9.9474	10.7381	13.7667	12.6574	10.9545	10.4681	9.5835	11.8563	10.1994	10.8408	11.1485	11.759	11.9611	15.128	12.1222	10.496	11.288	13.5732	10.0795	9.005	10.7979	12.0345	12.1907	11.3571
FOSL1	8.8674	7.8356	9.8594	7.9206	9.4107	7.5208	4.8432	9.7942	6.1911	10.3592	8.3259	7.4384	9.1546	6.8505	11.1443	8.0003	9.0079	7.366	8.8975	7.6208	9.0943	7.0711	6.8443	6.8351	6.1518	10.8415	8.3122	10.4009	7.3401	6.6708	9.8333	9.3751	9.4252	7.4216	7.2284	7.6228	9.9344	8.3655	8.5204	9.3454	8.2753	8.7237	6.6043	6.6644	10.077	8.7078	8.0733	8.9263	6.5015
FOSL2	12.2057	11.1658	11.8725	11.483	11.6887	10.8196	8.452	10.7573	10.6801	12.2878	12.0606	12.2083	11.0356	10.9688	10.941	11.4039	11.8411	11.0326	11.9157	11.8252	11.8649	9.4936	14.2811	10.0875	11.0314	11.2872	10.7322	11.5947	11.8451	12.3303	11.8648	11.7639	11.9208	11.2273	12.0257	10.881	12.1035	11.8131	11.6209	11.3328	12.2643	11.5174	12.0518	12.1034	11.1085	11.21	11.2236	10.6219	12.0909
FOXA1	8.9736	10.4658	8.4405	6.3082	8.6527	8.8286	8.8355	3.7193	10.2003	8.8845	7.9307	11.7459	8.204	8.9049	7.2227	10.168	8.6508	6.31	8.4531	9.825	6.5307	9.0786	3.8734	10.5997	7.5877	8.6714	10.0761	9.0503	7.9259	12.1603	10.7372	6.2947	10.139	8.5756	9.0851	9.0574	8.9927	8.4564	8.4467	9.7873	10.3026	11.2033	9.4497	6.7276	7.4732	9.5929	5.8846	7.5744	6.6458
FOXA2	3.5055	2.8469	4.4626	6.6281	5.3461	0.8419	2.2201	3.5984	0.8277	3.684	2.137	0.6332	4.8879	2.7661	5.6792	8.5931	1.2592	1.1918	0.9283	2.6844	4.032	9.3888	3.4504	9.7151	4.1122	7.1703	0.6612	6.0007	3.3834	1.7	3.5894	0.5528	4.7245	0	6.2283	1.7256	4.9273	5.8711	7.9011	6.9512	1.8604	4.444	3.0372	6.6998	1.485	4.8725	1.701	8.5227	6.2968
FOXK1	9.9755	10.455	10.3078	11.0991	10.7441	9.3292	8.7417	10.8602	10.957	10.5604	10.9557	11.4146	11.4208	11.0419	10.3823	11.2168	10.7736	11.0276	11.8475	11.2879	11.4049	9.341	10.6801	10.5204	11.3878	11.4345	10.4795	11.3879	9.9593	10.9575	11.9938	11.5376	11.4274	10.3773	10.7967	10.1262	10.8208	11.0956	10.9033	10.253	10.094	9.7196	10.8405	10.6792	9.6833	9.5312	10.7486	10.4412	11.5546
FOXM1	12.2378	11.3838	10.8275	10.3446	11.8287	10.5559	9.8489	10.4001	11.4463	11.2421	10.4124	11.0636	11.7062	12.0206	10.5906	8.9167	12.3033	11.6891	11.0883	11.5877	12.0823	10.0903	11.3777	12.1659	11.8729	11.1707	11.3544	10.9603	10.6139	11.6462	11.5677	11.7908	10.9697	11.0132	10.5443	12.4211	11.7019	11.3345	10.0597	10.7114	12.3945	10.7962	11.2295	7.299	12.5873	11.0221	9.9625	11.2917	11.0753
FOXO1	10.4539	9.6069	9.4966	8.9344	10.1673	9.5663	7.5795	9.8341	8.9792	10.0219	9.7538	10.4055	9.4631	9.8078	9.9965	9.3061	9.388	8.8002	8.9272	10.04	9.5874	8.1145	9.2547	9.0999	9.3579	8.8666	8.4288	9.8993	9.4326	10.3511	10.3255	9.3234	8.8572	9.5874	10.3516	9.7983	8.8808	9.5497	10.1966	10.072	10.2814	10.2341	9.8417	10.1291	8.886	8.6187	10.4576	10.8056	9.2207
FOXO3	10.0209	10.2332	10.4999	10.2414	10.8473	9.585	8.6546	9.8704	10.5126	10.751	10.5452	10.5477	9.904	9.7219	10.3226	9.8972	9.9275	10.1387	9.2215	11.1463	11.0239	9.2947	10.2747	10.4461	10.2981	10.1646	9.7815	10.6594	9.5031	11.062	9.9228	10.4453	9.2538	9.9407	10.2847	9.0258	10.4067	10.9378	10.5137	10.1518	10.2258	10.6513	11.311	10.2714	9.778	9.8419	10.1343	9.6194	11.4044
FOXP1	9.7665	8.7985	8.7198	9.2358	9.5469	8.0642	7.6563	9.7977	10.2299	10.219	8.2833	9.8079	9.2	9.3482	9.2088	10.5137	7.9765	10.4037	9.2464	10.1654	9.4063	8.9381	9.1964	9.6044	8.2468	9.0756	6.9161	9.4362	9.2163	10.2424	9.9454	9.6645	9.922	9.1706	10.3672	9.0386	8.3084	9.0713	10.5875	9.7485	9.7142	10.545	10.6391	9.8776	8.8606	8.5141	9.0389	10.4278	10.2779
FOXP2	1.1048	7.6511	6.3635	3.0757	7.4967	6.1198	3.9669	0.6128	2.0355	1.8054	5.484	6.5308	5.4132	5.7	2.6094	6.3875	7.6326	8.3293	5.4997	6.7023	8.421	4.1478	2.0369	3.0341	4.9688	1.5189	6.5188	6.3236	6.4249	8.2232	7.6723	6.0216	5.853	5.3891	4.8257	8.057	6.9347	6.5027	4.4516	6.8393	7.2507	7.2989	4.9719	4.7408	3.0351	5.3438	1.701	4.3777	4.204
FOXP3	6.6045	7.554	4.4846	6.4876	5.371	4.8486	3.5355	7.7616	6.9136	6.207	6.2643	7.8561	7.6906	7.5667	7.0114	8.7142	4.1424	5.5552	4.9604	6.5802	6.7661	6.109	4.8997	6.0958	4.6314	5.8745	5.275	5.2042	6.0406	7.0217	6.1363	8.2191	7.4458	7.672	6.9239	7.1447	4.7401	6.3176	8.5671	7.3288	5.6838	7.72	8.356	5.2872	7.7383	5.0799	4.3304	7.1226	9.286
GABPA	8.3768	8.934	8.689	9.1536	9.2443	8.9282	8.6271	9.631	9.2239	8.7965	9.5397	9.6627	8.8481	9.4209	8.875	9.497	8.4181	9.5273	9.6634	9.1807	8.8382	10.3307	9.6303	8.7743	9.3891	9.2707	9.8721	9.6892	9.6689	9.9937	9.1846	9.5688	8.7408	9.2717	9.8601	8.7417	10.1465	9.1224	9.2322	9.3871	9.0461	9.9986	9.4527	8.9587	8.1821	9.0426	9.0519	8.814	9.4121
GATA2	6.3497	4.6377	5.2246	5.9987	8.7616	4.8043	3.7598	6.809	6.5364	7.0781	5.8455	7.6668	6.5741	6.9311	7.0151	8.6941	8.897	8.5839	8.1012	6.2822	6.8297	10.2232	12.6722	9.4959	6.4557	7.6661	8.1024	5.6663	6.0119	5.7638	5.5473	5.6713	8.5887	8.9233	8.4968	6.2476	7.2457	7.974	9.5128	8.0683	7.11	8.0627	7.7393	7.3443	5.5674	8.5013	7.0198	7.619	5.7358
GATA3	6.6923	5.3823	2.7459	9.7414	4.801	7.5847	2.9627	8.1449	8.9135	8.924	5.6273	6.6621	7.0049	7.2349	6.858	7.1832	3.4881	7.6412	5.1964	7.2374	4.727	4.8056	14.3215	6.2824	4.3719	6.1803	4.4548	4.5536	6.4354	7.7198	7.2275	6.703	6.9173	6.0579	8.4557	5.7255	3.0433	5.9782	7.8991	7.5096	4.3966	6.5939	9.7923	8.0822	6.1605	4.168	6.757	9.1473	8.3055
GATA4	1.7231	0	6.8872	1.2087	7.1519	6.6503	0	0	1.5544	1.5218	0.5108	2.575	3.5914	2.1097	1.5668	0.5168	6.0654	6.9224	1.2354	0.5033	8.1016	1.0172	5.5995	1.0946	6.5579	6.6776	7.5914	0.8504	3.1981	2.4589	3.6526	0	0.4314	4.1735	4.5418	7.7442	7.6551	7.1498	4.172	6.4268	2.6467	2.1955	5.5334	2.3327	7.2041	0	0	6.4889	4.6884
GATA6	6.6266	6.3955	4.6174	7.4182	6.4459	5.4394	5.2523	6.3662	6.5304	7.3614	6.3748	7.0873	7.5566	6.6507	8.4396	7.8814	3.4271	5.2732	6.2892	7.2533	6.4638	6.6037	9.6872	8.0815	6.3592	6.8273	5.1653	7.9396	5.9835	6.8219	7.9072	5.4112	6.9583	7.0928	8.3044	5.8461	5.9675	7.849	8.7444	8.1271	6.6766	7.8993	8.2072	7.5052	5.818	6.2817	5.7939	8.6879	8.3471
GATAD1	10.3368	9.7457	10.0642	9.4619	9.8245	10.3418	9.8072	9.1068	9.5205	9.4899	10.4685	13.8669	10.3891	10.3967	10.0541	10.1079	10.1644	11.5568	10.0328	9.6374	9.856	10.4871	9.73	9.6439	9.4608	11.493	11.3959	9.7377	9.8806	9.078	10.47	10.2731	9.147	10.0509	9.8175	10.4117	10.2205	8.3655	9.5972	9.6959	10.416	9.6973	10.3616	9.6318	9.9631	10.2032	10.8987	10.4152	8.953
GREB1	6.9287	3.6444	3.7148	7.9075	5.4054	6.3119	5.9939	5.8082	7.5317	5.2405	3.8247	4.89	4.6841	5.5162	5.5279	5.6221	4.3584	6.101	5.7502	8.8685	6.2356	5.8324	7.7575	5.4394	5.5383	7.8289	7.6044	5.4971	7.2235	6.8938	5.1698	7.5311	6.4727	7.3214	5.7052	7.8272	7.3171	3.7451	7.066	4.133	5.3848	6.5939	5.8361	8.1504	6.8643	7.5955	6.3018	4.2786	5.6679
GRHL2	9.3772	11.5418	10.3979	10.4182	10.4893	11.1061	9.7946	9.885	11.6471	10.383	11.4283	11.2393	9.5608	11.4127	10.4483	10.1744	11.0752	11.4356	10.5075	10.8499	11.4692	8.8221	11.021	10.4957	10.973	10.4611	11.133	10.5875	11.2436	11.7336	11.016	10.7565	9.3851	10.6946	10.1393	10.3746	10.7106	11.0937	9.9135	11.0466	11.063	10.437	11.268	10.0517	10.0036	10.6947	11.0018	10.6897	10.6768
GTF2B	8.7451	9.3238	9.0266	9.0941	8.6829	9.2776	10.5271	8.539	9.2436	8.7921	8.7738	9.6297	8.9016	9.5078	9.7694	9.216	8.3517	9.0893	8.7509	9.3178	8.118	9.9541	9.3178	8.4911	8.5522	8.9705	8.5723	9.2698	9.0222	8.5395	8.6212	9.3129	9.1345	8.4459	9.1764	9.2852	8.8443	8.7451	8.7205	9.3073	8.5831	8.6702	8.6292	8.9559	9.7909	9.0967	9.4646	9.4216	9.102
GTF2F1	10.1739	10.7003	11.1528	10.4437	11.2732	10.4871	9.5569	10.919	10.0918	10.4572	10.2132	10.7852	10.7494	10.726	9.9526	10.435	11.3519	10.97	10.3527	11.5749	11.9321	10.1941	10.458	10.7298	11.2798	10.3677	11.2973	10.6309	10.1171	10.3107	10.7624	10.7712	10.7868	11.1417	10.1045	10.4867	10.7272	11.3765	10.5035	10.9096	10.7931	10.4133	10.7069	10.6752	11.0924	11.1655	10.7505	11.3936	11.2174
GTF2I	11.1487	11.5375	11.1584	11.1717	11.1344	10.2654	10.0982	10.9671	11.8016	11.148	11.7395	11.7289	12.0455	11.7242	10.2104	10.6843	11.7312	10.9287	10.7458	10.4179	12.4479	11.6181	11.6379	10.4721	10.3107	11.3199	11.6664	11.4757	11.2387	11.3715	12.0777	11.2299	10.0659	11.6871	11.9723	10.7843	11.3134	11.8729	11.2928	11.7671	12.0161	10.5976	12.4024	11.0599	10.9503	10.1507	10.6967	10.3228	12.3231
H2AFX	8.7795	10.5977	11.2824	9.5778	10.6465	10.5487	10.0037	10.1027	10.9573	10.9429	10.1341	9.7527	11.266	10.5361	10.5924	9.7125	11.1892	10.4362	10.1191	9.7908	10.9268	10.5371	10.145	11.8419	10.3363	10.7397	10.6247	8.9969	9.6057	9.5648	9.7144	10.5812	11.4098	10.2114	8.9498	11.5403	11.4535	11.3844	10.0381	10.9759	11.302	10.1199	9.6881	9.2192	11.629	11.0392	10.2087	10.7725	9.6528
HCFC1	10.3773	11.14	11.2076	10.8766	11.6228	10.8595	8.8842	11.6192	11.6757	10.9629	11.715	11.3834	11.4692	11.7691	10.4	10.7391	11.6234	11.3686	11.3764	11.7541	12.2874	10.7985	11.459	11.6355	11.8126	11.6823	11.1717	10.9678	10.4064	11.5736	11.8052	11.6511	11.6587	11.737	10.6171	10.5657	11.4207	11.8974	11.4821	10.8591	11.2431	11.2707	11.7122	10.9548	10.8944	10.9052	10.7781	10.7442	11.9864
HDAC1	12.3599	13.0415	12.2878	12.2144	12.8309	12.0727	11.6901	11.8625	12.3885	12.2918	11.4052	12.3438	11.7858	11.9628	12.3655	11.142	11.3879	12.4448	11.8516	11.9007	11.8325	12.1203	11.3924	12.063	11.7499	12.5151	10.4438	12.2723	10.9323	12.3334	12.8357	11.9028	10.8291	11.4124	11.4874	11.1645	12.0517	12.6264	10.9748	11.7988	11.6536	11.8325	11.482	11.4831	11.8137	12.6921	12.6995	11.7099	11.6084
HDAC2	11.3097	11.864	11.3581	11.1441	11.7331	11.9107	12.6351	11.1971	11.9394	11.4809	11.3471	10.7716	11.1156	11.3752	11.6392	10.7042	11.1748	11.5135	10.2591	12.4464	11.421	12.1026	11.4889	12.0498	11.9443	11.4468	11.1782	11.9571	11.0276	11.7279	10.9445	11.9412	11.0532	10.5812	11.3185	11.3772	11.4837	11.6288	10.4462	11.6742	11.1581	11.5358	11.7263	10.5316	11.4845	11.2392	10.9508	11.3941	12.0449
HDAC3	10.3922	10.4649	9.8438	10.2156	9.5947	10.6267	10.7017	10.5915	9.908	9.6099	9.9142	9.9901	10.2689	10.0833	11.0435	10.6015	10.532	10.2119	10.4694	10.2735	9.941	11.2443	10.3111	11.0222	9.8513	9.9012	9.8032	9.9749	10.6775	9.6445	10.4749	10.1451	10.122	10.0687	10.4831	10.7373	10.0857	10.3177	10.2482	10.3425	10.2317	10.1905	10.1497	9.6938	10.2952	10.3191	10.9089	10.6336	10.7103
HDAC6	8.5507	9.8737	8.8835	9.5351	9.5103	9.3433	9.6042	9.7603	10.2374	9.8444	9.918	10.2731	10.3042	10.5228	9.0755	9.6333	9.8461	11.1123	11.0614	9.809	9.6842	11.6764	10.029	10.5827	9.372	9.3071	10.1167	8.7662	9.4021	9.6873	9.6139	9.8779	10.0031	10.1715	9.5377	9.3117	10.051	9.7874	9.8232	9.1442	9.6869	9.572	10.6288	9.9581	9.8399	9.2935	9.5	9.3643	10.1651
HEY1	10.5096	9.3037	9.462	6.5893	9.4648	11.0021	7.2486	8.0122	9.0239	10.0001	10.2322	9.2139	10.9994	10.3369	9.0078	8.1213	10.2417	10.9782	9.3716	9.0825	9.7157	9.6672	5.1974	11.0541	12.7264	12.3638	12.663	11.7607	11.7992	7.9263	8.8147	11.1304	8.436	12.4076	9.5898	12.0282	12.7081	10.0669	9.7759	10.1803	11.8197	10.4057	8.5502	8.1008	10.6849	12.2626	8.3451	8.3544	9.6336
HIF1A	12.952	12.1045	12.5996	12.6266	13.549	13.263	12.1486	13.2373	12.2212	12.0772	12.4178	12.6128	12.3274	12.1395	12.1414	12.2471	13.3971	11.7446	12.4989	12.4096	12.2374	11.3855	11.6681	11.8533	12.2469	13.1007	12.0393	13.1462	13.3402	13.3794	11.9259	11.9509	13.2397	13.2881	12.9147	13.1182	12.8238	12.8864	12.3428	12.9791	13.3624	13.8892	12.1975	13.4367	12.2441	11.76	12.3296	12.1762	11.1716
HIRA	8.5374	9.6584	10.1537	10.1371	10.5089	11.1792	7.4774	9.616	9.7311	9.3603	10.1172	10.0468	9.8276	10.1241	9.407	9.4552	10.3789	9.4408	9.7126	10.2296	10.8501	9.6066	9.2214	9.9008	10.3857	9.3696	9.4108	9.5741	8.1308	10.045	10.9368	9.8679	9.7713	9.3556	9.6593	9.2905	9.0055	10.1652	10.0952	9.6566	10.4631	9.0188	9.9842	9.9102	8.4603	9.3266	9.223	9.8053	9.4935
HNF1B	2.9827	1.4698	0	5.3184	0.5126	0.8419	0.6066	1.0415	0.8277	2.4241	1.6434	0.6332	0.7226	2.4749	0.4777	8.0003	0	0.5141	0	1.1716	3.6461	4.2288	2.2401	6.6187	3.3355	3.6799	1.1129	4.8022	3.1981	1.3821	2.5474	0	8.3022	1.188	6.3939	1.7256	1.7065	6.1712	7.3816	5.548	0.4102	4.6224	3.125	5.0574	2.2011	3.7144	1.701	5.6899	5.2075
HNF4A	2.1545	0	0	2.5381	2.2749	0	1.3608	1.0415	0	2.8557	0.5108	0	1.561	1.4103	1.7463	1.6572	0	0	2.3401	1.8095	2.6406	1.0172	0.39	2.2585	0.4635	1.8022	0.6612	2.8119	1.1751	0.9737	0.3439	0.5528	0.4314	0	4.3035	0	0.9302	1.7031	3.0121	0.8233	0.7293	1.4804	2.2031	2.9185	2.5054	0.8547	2.2023	0	2.3463
HNF4G	6.4855	5.6599	2.2999	2.7404	5.9838	4.6535	5.8444	2.3877	1.1126	2.0424	2.137	4.4911	1.2019	7.3346	5.1354	7.6565	5.8027	5.9493	2.7802	6.8295	5.8291	4.4921	3.7457	5.1779	5.3634	2.039	7.5562	4.6021	6.2689	6.9323	5.8259	5.6036	1.2593	5.0426	4.7188	7.0373	3.1205	5.678	5.2699	5.512	5.7536	4.536	6.7903	2.7118	5.8272	3.7144	2.6787	5.8365	6.1217
HOXA9	3.3513	3.8353	2.4952	2.5381	4.3361	3.1577	0.6066	2.6534	9.2034	2.9749	4.0262	4.1763	4.5302	5.9035	3.9563	3.659	3.1534	9.0362	2.5769	4.6077	3.5633	5.4709	4.7751	6.8446	4.9334	2.7218	5.7832	1.7693	2.866	2.8926	5.3802	3.9518	2.4673	4.1037	5.106	4.1001	4.3869	4.4131	3.4539	4.613	2.8578	3.3658	7.76	2.4704	5.0919	5.1926	4.1051	5.0132	0.8616
HOXB13	7.4868	3.743	1.4771	1.2087	6.7786	7.4925	3.5823	4.5376	4.9097	3.457	2.137	5.8924	4.358	4.9852	6.7305	0.5168	0	8.8304	0	7.9912	6.4581	6.5257	7.2928	7.65	6.1595	5.4968	6.3947	3.5158	7.3788	0.716	0	1.5198	0	5.7391	6.5887	5.2447	2.3433	6.5205	7.6004	8.3962	5.566	5.2703	8.2879	1.817	7.2863	5.059	0	7.0759	11.7716
HOXB7	8.9334	8.8408	8.0045	6.3082	9.0051	9.8048	10.315	8.4501	5.5697	6.5823	7.7687	8.1479	8.0812	8.4833	9.5285	6.0362	8.0668	8.3002	3.0398	8.7292	8.3671	9.3349	5.7318	8.9367	9.1222	7.4676	8.5767	8.4964	9.0703	7.6267	6.7278	8.4789	5.2976	9.6689	7.6628	7.7364	9.099	8.4117	7.8007	9.2029	9.3242	8.9442	7.5421	5.6997	9.2515	9.4977	8.3168	7.4546	8.0179
HOXC11	3.7717	0	3.3612	5.5105	5.6333	7.1011	9.9822	5.2495	5.0343	4.106	0.8872	3.7732	5.0942	5.5549	6.8678	0	4.4835	7.9617	4.4738	6.5239	4.6884	2.6918	3.0787	6.2468	5.9978	3.0811	7.1585	4.5287	5.1018	0.402	1.0544	6.0625	0.4314	6.6232	6.5734	5.3707	3.3934	3.7451	5.0357	6.969	6.4071	6.2447	7.5892	1.817	8.2203	1.3878	7.3771	7.1385	6.634
HOXC9	5.5555	2.4396	4.9191	5.9789	6.4101	5.3441	7.9343	3.3213	7.3822	6.4547	4.7728	4.4186	5.637	5.9718	5.9133	0.5168	5.8615	6.7666	5.6369	6.0564	6.2945	7.2628	5.0699	5.4766	4.9512	4.6584	7.1875	4.4514	5.5326	4.4936	5.0922	6.8029	0.7629	7.1545	5.428	4.6568	4.5066	5.0261	5.6012	6.4008	5.7711	6.888	6.2018	3.8198	8.1975	0.8547	5.84	7.0511	3.3967
HSF1	11.5905	11.5465	11.655	11.3175	11.0888	11.1384	10.3013	11.1682	10.9949	12.3328	11.2066	10.6723	10.9495	11.3207	11.3107	11.5867	11.5203	11.8574	11.5719	11.0693	10.7562	10.5604	10.4354	12.0518	10.2796	11.243	10.5471	10.7163	10.9535	10.3201	12.0269	11.3787	12.1964	10.5359	10.3119	10.5097	11.0546	11.0251	10.7861	10.9572	10.9897	10.8336	11.3284	11.6192	11.055	10.8616	12.6636	10.886	10.693
HSF2	7.831	8.8657	7.5893	7.3229	8.553	9.3721	10.9096	7.6924	9.4599	7.9471	8.3259	7.966	8.2198	8.8306	8.3082	8.1324	8.2275	9.2399	7.3889	9.0025	8.1714	9.7706	8.5009	10.1383	9.0005	8.4222	8.7484	8.6869	8.2308	9.2208	7.7609	8.8307	7.8733	7.8814	8.5543	9.3427	8.2474	8.992	7.9222	8.6754	8.3687	7.8862	8.5342	7.9203	8.0892	8.6187	7.9155	8.4062	8.7269
IKZF1	7.9296	8.9939	5.522	8.4558	7.1257	6.8014	6.3853	9.5391	10.8535	6.9959	8.2332	9.9472	9.4671	10.0203	7.6523	10.2656	6.9501	7.104	5.1048	8.4149	7.7029	8.0095	7.6345	8.0955	8.0831	7.1324	8.7209	7.8496	8.679	8.8307	6.5894	8.7422	9.6945	9.7604	9.8464	8.9936	6.5021	8.5462	9.7433	8.5944	7.3558	8.808	9.7873	7.7882	8.4229	7.4956	6.5917	9.707	9.8573
IRF1	10.9846	10.464	9.422	10.5161	9.7726	9.7585	10.5925	12.1458	11.0974	10.2974	11.2902	10.5792	10.9928	12.2382	12.2118	11.3072	9.3937	8.9473	8.5928	10.0664	10.2917	10.7944	10.7582	9.8067	9.2781	10.5311	9.9011	10.2116	10.6741	9.7326	9.5222	10.1021	11.4211	10.9607	10.6674	11.2186	9.6324	9.1984	10.614	10.6193	9.6447	10.5938	10.478	9.3927	12.2589	9.843	9.9229	11.7711	12.7207
IRF3	10.261	9.6288	10.6864	10.7572	9.9799	9.6905	10.8005	10.3733	10.7394	10.6089	10.0912	10.4083	10.2999	10.6807	10.3631	10.2049	10.6476	10.8418	10.9787	10.502	9.8431	9.8932	10.8375	10.5176	11.2131	10.9467	9.9276	9.8913	9.6365	9.1105	11.04	9.6103	10.4028	10.399	9.8225	10.589	9.7545	10.0518	9.7102	10.5689	9.1523	9.6069	10.3676	9.7943	10.2515	9.872	10.8823	10.1696	10.3707
IRF4	5.5904	8.8657	4.4626	7.0169	4.8867	5.4394	5.9086	7.6436	8.6469	7.7564	7.5637	10.4322	8.2875	8.3902	6.0219	9.5151	4.4835	6.6668	5.1236	6.1527	7.1322	7.25	6.6837	7.2154	6.6642	6.1299	5.1653	7.4399	6.8594	7.8916	7.0425	7.1355	7.5149	8.9645	8.4474	8.6691	5.4449	7.6727	8.8961	7.7529	7.0179	7.363	9.3845	9.2362	7.1319	7.1627	5.7821	9.0353	9.3971
IRF5	10.3811	9.3337	10.7792	9.5015	8.5097	9.6348	7.9435	8.7182	8.6663	9.8897	9.4018	8.2164	9.7448	9.0529	7.9558	9.838	9.3546	7.532	9.2095	9.4259	7.6636	7.8838	6.7806	7.8359	7.9279	10.0525	9.0018	8.7569	9.9638	8.4733	7.8308	9.7809	10.1377	10.3082	8.7822	9.3221	8.1542	8.4447	9.366	8.2884	8.3957	8.5249	8.1665	9.0344	9.4087	10.4574	9.5871	8.8201	7.5
JARID2	8.3917	9.971	10.1161	9.852	10.3481	9.9506	7.2683	10.1519	10.3897	10.3918	10.3401	10.5709	10.7062	9.1954	9.997	8.3745	10.5442	9.8124	10.4972	10.2022	9.6812	8.7621	8.4935	10.6633	10.5896	9.5787	9.1916	9.9173	9.2819	10.145	11.106	10.2039	9.4705	10.2498	9.7946	9.2852	9.4836	10.3278	9.9096	9.7433	9.5192	10.4422	10.6265	10.4952	9.4434	9.9449	10.3104	10.1134	9.9999
JMJD1C	8.4163	9.8028	9.2934	10.2153	9.6361	9.4087	8.9604	10.0818	10.947	9.8604	9.2956	9.8754	9.6383	9.7896	10.2291	10.2048	8.7101	10.5506	9.2117	9.8015	9.9973	10.0484	10.8968	9.3511	9.547	9.9877	9.3439	8.88	9.6276	10.6087	9.2267	10.093	10.8103	9.9256	10.4397	9.5501	10.1401	9.407	9.7683	9.3204	9.3155	9.7216	10.8645	9.1587	8.9186	9.2488	10.2407	10.0658	10.3156
JMJD6	9.776	9.2206	8.89	8.7578	9.3879	8.8646	9.7971	8.8265	9.2166	9.4621	8.9564	8.5826	8.9946	9.37	9.2888	8.9045	9.3729	8.9401	8.9458	9.3281	8.4327	8.9913	9.2063	9.6023	9.3395	8.5183	9.4364	9.13	9.972	8.1087	9.4941	9.3639	10.1808	9.6476	8.5445	9.6446	9.7258	8.9216	9.0812	8.9242	9.378	8.7407	9.2482	9.1796	9.3972	9.3338	8.3209	9.0617	9.0658
JUN	11.8877	10.8103	11.9514	12.3191	11.6927	11.2482	10.4671	11.1582	10.321	14.0856	12.4951	12.8867	10.7428	11.1426	11.2672	11.9124	11.4469	11.379	12.5698	11.9349	11.7606	11.9634	11.3748	10.9597	10.7285	11.3297	9.872	12.5743	10.5771	10.6729	12.1086	12.0726	12.2627	10.6513	10.6282	9.5721	12.2072	12.0387	13.4283	11.9059	11.3029	11.5734	12.8132	12.1498	10.7766	11.3466	12.6835	11.473	11.8288
JUNB	11.0187	10.6247	12.9954	11.7559	12.1576	11.5198	11.6311	11.5486	10.1974	12.9955	12.1439	12.2166	11.3692	11.5253	11.9879	12.155	12.6702	11.0879	13.425	12.6688	12.6117	11.8358	11.2137	10.1827	10.4108	11.4153	10.2103	12.8542	11.3461	10.6141	12.0068	12.5391	11.4805	11.5115	11.6159	9.8206	12.5086	12.1487	13.6595	12.3616	10.6601	12.2139	12.3415	12.4986	12.1919	11.281	12.739	12.0933	12.1839
JUND	9.8408	10.6287	11.3721	10.1416	11.0265	10.8468	9.438	10.5696	11.8184	11.1296	11.1076	10.7901	11.572	10.1947	9.7584	11.4508	10.5647	11.087	11.7918	10.9053	11.3267	9.9645	11.5436	10.406	9.9672	10.4125	10.6463	10.9536	9.4906	9.4797	10.5633	11.3568	10.9674	10.8359	10.0282	9.4772	11.2069	10.9734	11.2524	11.6833	10.5269	10.7361	11.0634	10.4744	11.6571	11.2455	10.8304	10.2152	10.5515
KAT2B	8.2075	8.4091	7.9452	8.9726	7.5237	8.2891	7.4432	8.2236	8.1626	8.3516	8.2434	8.9325	8.4193	9.0484	8.5373	9.2933	7.0189	7.6869	7.2025	7.78	7.0585	7.3439	8.787	8.3841	7.8915	7.5844	7.2768	8.0552	7.9808	9.3148	7.8274	8.3024	8.4007	8.5147	9.0204	8.7014	7.3414	8.2312	9.1472	8.8089	7.6413	8.4412	9.0254	8.0768	8.0368	7.5401	8.5427	8.6102	8.3314
KAT5	9.0158	10.0014	9.6245	9.7982	9.6171	10.0451	10.0787	9.4703	10.3565	9.9838	9.6942	9.417	9.6123	9.2924	10.6784	9.8408	8.9839	9.6212	8.9878	9.4354	9.5692	10.338	9.6013	10.1882	9.0871	9.7784	9.8881	10.155	9.3861	9.6273	9.6639	9.9632	9.5426	8.9875	9.6974	9.8208	9.886	9.6822	9.9876	10.3115	9.7999	9.5892	9.789	9.7338	10.3513	9.157	10.0581	9.9082	9.7472
KDM1A	10.9498	11.5563	10.7178	10.4653	10.6765	10.5162	11.5919	12.0557	12.0841	11.2587	10.4702	10.8308	11.4126	10.5333	11.496	10.183	10.9388	11.04	11.3452	12.2834	10.5845	11.8663	12.108	12.6093	10.6405	11.1399	10.5286	10.7423	10.4654	11.0874	11.8645	12.1788	11.2872	10.3322	10.653	11.194	10.2879	11.156	10.5295	11.147	10.8162	11.1347	10.7784	10.7156	10.6934	10.7986	11.1722	10.9407	11.703
KDM2B	8.5954	10.2515	10.0372	9.0695	10.4981	9.1599	9.4771	9.9268	10.8994	9.3824	10.485	9.839	9.8227	10.1218	9.7809	9.6236	10.3393	9.7438	9.0277	10.6268	10.3283	9.5169	10.0668	10.464	8.9735	9.6659	10.1733	9.5565	9.1453	9.7023	9.9613	10.1532	9.5471	9.7745	9.5209	9.2937	10.2221	10.0387	10.439	9.8686	9.9653	9.4862	10.405	9.368	10.6564	8.8558	8.988	9.6586	11.1771
KDM3A	10.7865	11.8908	10.2988	10.7527	12.0524	10.9545	10.7418	9.8995	11.3942	9.9555	11.3677	11.3205	10.3744	10.0861	10.5571	10.2921	11.684	10.8576	11.0662	10.311	10.8666	10.6085	11.2235	10.7915	12.2138	10.8203	11.8517	11.0217	11.2364	11.6963	9.9623	10.8551	10.0822	11.234	10.9312	11.7476	11.2359	11.2006	11.6668	11.2726	12.0872	10.4455	11.2568	10.6907	10.7342	11.231	11.3031	11.0077	12.0218
KDM4C	8.2018	8.3201	8.9753	8.4966	9.3842	9.4477	8.4881	7.6887	8.9285	8.4781	10.2554	9.3972	8.1087	9.27	7.9649	8.9277	9.0131	8.6299	8.4679	8.686	9.5696	9.495	7.8823	8.5979	9.1523	8.5736	9.7041	8.5545	9.4444	9.888	8.8639	8.3173	7.9667	8.9743	8.894	8.6276	9.3276	8.25	8.982	8.6397	9.9708	9.2879	9.0963	8.9471	8.2783	9.6124	9.2971	9.7585	9.3599
KDM5A	11.8956	10.1637	10.611	11.8928	11.4082	10.2467	9.5286	10.416	10.9931	11.0195	10.4273	11.1672	10.035	11.4634	10.1677	9.9326	10.6023	11.1889	10.0823	10.962	11.3521	9.6532	11.4675	10.3329	11.9007	10.7877	10.5399	10.8054	10.5519	11.4689	10.1734	9.5361	10.5159	10.5273	11.3987	11.1818	10.5088	10.566	10.3789	10.6646	11.1587	10.9691	11.2258	10.5661	9.9558	10.5388	10.2809	10.7145	11.3565
KDM5B	10.727	10.9112	10.3126	10.8547	11.7573	10.8139	11.4134	10.7047	12.1052	10.8727	11.3075	11.4571	10.6796	10.1327	11.2238	10.9353	11.848	11.3162	11.2156	11.7355	10.9636	10.881	12.6454	11.1816	11.2217	10.6143	11.4254	10.8826	10.9617	12.0948	12.0613	11.378	10.5941	11.1398	11.6846	11.448	10.7738	11.4432	10.9591	11.2095	11.0916	11.8703	11.9051	11.2593	10.1391	10.6402	12.1818	11.8872	12.231
KDM5C	10.1002	11.6463	10.9704	11.3513	11.6164	11.0519	9.9604	11.3196	11.7808	11.0367	11.2733	11.3115	11.4795	12.038	10.8007	11.0162	11.8389	11.791	12.3282	11.9023	11.5632	11.2653	11.1751	11.5733	10.7711	12.1613	11.2214	10.4439	10.7098	11.1953	11.0838	11.3259	11.0958	10.3317	10.9787	11.3372	11.6708	11.5987	10.9377	11.0196	10.8293	10.8997	11.6832	11.2916	11.5683	10.6002	10.9685	10.7057	11.4115
KDM6B	9.1937	9.8168	11.0852	9.3695	10.9171	8.2351	7.3022	10.5676	10.0155	10.0846	10.8699	9.6447	10.6955	9.3213	9.1768	9.3246	10.2593	10.1038	10.039	10.2618	10.0433	9.0379	10.9977	10.5979	9.0591	10.4994	9.4852	9.7247	8.2156	9.6873	10.8261	10.0098	10.3241	10.314	9.7914	8.3501	10.8653	10.9382	10.2325	10.2259	10.5279	10.45	10.8279	10.0468	9.347	10.3525	9.6811	9.6958	10.2019
KLF11	9.2439	9.2163	9.4107	8.9562	9.5094	8.137	8.2414	8.6149	8.9445	8.4475	9.8815	9.5418	9.1196	8.1226	9.6935	9.5611	9.4265	9.1251	9.2095	9.3458	8.8845	9.6738	10.4736	9.1068	7.9937	9.069	9.3934	10.1655	10.0094	9.2712	8.9715	9.6687	9.5914	9.2645	9.462	9.3325	9.3776	8.5721	9.5109	8.6116	9.5712	8.588	9.4185	9.0078	9.5553	8.7545	9.3978	9.0366	10.8654
KLF4	7.6691	10.6926	12.2548	8.6567	13.1322	10.125	7.0294	8.0955	8.4095	9.6339	11.8399	10.3585	9.8512	9.6861	11.1547	8.2757	11.9958	9.2037	9.8959	9.7374	9.5094	10.1366	13.3202	10.4647	8.3273	10.0096	8.4312	12.3229	9.3207	12.1111	10.6843	11.6721	8.7029	10.2921	9.3079	8.6894	12.3997	11.338	11.3327	12.181	11.8114	10.8055	10.0226	10.7242	10.1331	10.0619	10.5558	9.8734	10.9583
KLF5	10.5255	12.9027	12.7649	10.1829	14.6535	11.8399	9.5867	11.4412	9.7611	11.6942	13.4511	12.6588	12.0588	12.5324	12.9195	9.7176	12.9189	8.7102	12.365	9.854	13.3857	10.1401	11.9414	10.9766	12.35	5.9088	13.1388	13.3513	12.4593	13.6674	14.5611	13.0146	10.176	12.0923	11.074	11.5503	12.2016	14.401	11.4643	12.7601	12.8424	12.9578	10.5192	12.9223	11.6748	12.1187	12.2877	10.0213	10.6952
LEF1	8.846	8.4608	9.0912	7.5949	9.5819	8.4134	5.1917	7.958	7.7369	8.1445	9.0816	8.5125	9.6358	8.5912	7.7581	8.585	8.4717	8.6789	7.3334	8.5121	9.7049	11.2724	6.3133	11.7305	8.7301	7.0869	8.8771	8.7023	7.6331	9.4221	8.7194	8.6054	7.6487	8.4927	8.7938	9.5787	8.9511	8.7565	8.1465	9.6295	9.89	9.4294	8.7822	7.2801	8.7261	9.4814	5.003	8.0902	10.9915
LHX2	3.5055	1.4698	1.8062	2.1689	5.0628	7.1462	1.0325	3.0718	2.4981	1.5218	5.6148	5.3653	4.4467	8.8835	5.8944	2.4082	5.4662	5.9984	3.4506	7.0226	7.447	7.237	9.1018	2.4704	1.5334	5.9673	6.5004	8.3045	3.9512	1.8361	1.7752	6.1787	3.227	5.5811	5.4616	5.5938	7.4083	6.3515	4.0927	7.1362	6.9542	2.078	3.2078	1.817	7.7489	3.6227	2.5735	7.1757	5.4694
LIN9	8.1087	8.5554	7.7293	6.7385	8.1139	8.6874	10.4381	7.495	8.3542	6.7754	7.4421	7.8153	7.6852	7.8878	8.4379	7.122	8.1935	8.4666	7.7782	8.2545	8.3762	9.0323	8.5519	7.6581	8.7185	8.1273	9.3439	7.8344	9.1839	8.4978	7.612	8.6613	6.8665	7.7216	7.6226	9.2197	7.5614	7.9212	7.1467	7.796	8.363	7.7271	7.8497	6.0685	7.5692	7.9843	7.3455	7.8116	8.4496
LMNA	12.6209	12.1627	13.0468	13.5823	13.1252	12.3148	12.4622	12.8469	12.4594	13.8126	12.7253	12.903	13.2754	12.2388	13.4545	12.5758	13.2107	13.1968	14.8533	12.2964	13.6011	12.6694	14.4665	12.1957	12.6423	13.1618	12.9245	14.1288	13.4678	11.4617	13.539	14.1929	13.9591	13.6774	12.7414	12.3014	13.2067	13.4086	12.8559	12.8283	13.1062	13.0163	13.4298	13.4894	13.7422	13.1806	14.0181	12.7532	13.3662
LMNB1	9.6286	10.2406	10.3775	8.9032	10.6595	9.4485	9.5519	10.3237	10.9028	9.7409	10.4754	10.5499	10.9651	10.9228	9.9898	9.7176	10.8997	10.3475	10.2099	10.6918	10.7179	9.9733	10.8371	11.1872	11.009	10.3899	10.7513	10.1655	10.2097	10.3595	11.1589	10.5935	10.8665	11.1333	9.2952	10.6695	10.4167	10.8563	9.6209	10.4725	11.3251	10.1415	10.5616	8.0413	10.3899	11.3776	10.4263	10.9268	11.1006
LMO2	6.5926	7.0148	6.7019	7.4365	7.7464	6.5501	6.1507	9.643	8.5813	6.5442	7.1063	7.9692	7.2649	7.4382	6.8384	8.395	6.9061	10.5435	6.8483	6.3722	6.8647	6.7527	6.2733	11.0005	7.2426	7.0055	7.1933	7.4366	7.2476	7.2871	7.4833	7.4867	7.8647	8.2498	8.7905	7.3747	9.3061	6.9797	9.0492	7.9203	7.3117	7.5034	8.7839	6.6058	7.1649	6.707	5.8171	9.4832	6.5693
LYL1	4.362	6.0741	3.7148	5.9789	5.152	6.6559	7.6261	7.4032	6.9062	6.1471	6.2435	7.0398	6.8989	6.6744	5.8849	7.5108	5.2187	5.9292	6.8313	5.4733	5.7565	6.0487	5.0565	5.6926	5.0033	6.0097	5.5162	4.9961	5.3219	5.2214	5.148	6.2775	7.108	7.6803	6.6482	5.2001	5.0507	5.8711	7.7564	5.8851	5.4405	5.8292	6.7286	6.7947	6.5014	6.2966	5.8956	6.9634	5.513
MAF	10.0727	9.2607	9.8567	10.3632	9.5779	11.6617	8.3401	9.9651	9.2091	10.8606	11.6116	10.6998	9.7995	10.1385	10.3815	10.406	10.2018	9.7692	12.6765	10.9547	10.7548	11.5172	7.7155	8.0734	9.5036	10.3243	8.1206	10.0824	9.7263	11.3593	9.8192	10.4081	9.3881	10.0807	10.7576	9.3221	9.2364	8.9183	10.9511	10.7915	10.9947	11.5217	10.4353	11.5023	9.7366	11.4288	12.5551	10.4157	10.3761
MAFF	9.7798	8.308	10.924	9.1238	10.4454	8.9846	9.1112	9.5615	8.5592	11.2653	9.7309	9.0361	9.1297	8.8437	10.6998	9.0204	9.4931	9.5989	9.7673	9.0702	8.5952	8.6053	10.7031	8.7988	8.6777	8.8705	8.2196	10.2956	9.1037	7.7716	8.8242	10.5151	8.3369	9.3816	9.1367	8.8055	9.0966	9.803	8.9571	9.3247	9.6401	7.9503	9.6236	9.41	9.6965	9.5639	10.0412	9.4673	8.996
MAFK	8.8442	8.771	10.5456	9.5884	10.1566	8.5194	7.9555	10.2728	9.2343	11.189	10.0084	9.8598	10.496	9.0966	10.7044	10.4754	9.8587	10.6534	12.0707	9.8217	9.3333	9.1023	12.056	9.1869	9.0651	10.7828	10.1791	9.9325	9.8004	8.2598	10.6454	11.6296	10.1157	10.2768	9.6747	7.8286	10.3327	9.8884	9.8139	9.3755	8.3828	8.702	9.8891	10.8315	8.6315	9.9749	11.4311	9.6741	8.8417
MAX	9.8605	10.248	10.1613	10.5748	10.8035	10.9153	10.3564	10.2753	9.7311	10.5375	10.121	10.4466	10.1689	10.3388	10.746	10.6896	10.9084	9.542	10.7968	10.4501	10.2217	10.3018	9.5137	9.9502	10.0407	9.831	10.6379	10.7098	10.1638	10.8934	9.7905	10.0163	10.2014	10.4454	10.2628	10.7266	10.0079	10.0183	10.3924	10.8772	10.6173	11.0787	10.2838	10.0782	11.3206	9.1633	10.186	10.4074	10.5323
MAZ	12.527	12.7442	12.1079	11.2129	12.2689	11.9902	12.8426	11.5053	12.2657	12.2087	12.2364	12.4135	11.9565	11.8552	11.8967	11.6454	11.9615	12.3452	13.8089	11.8648	12.8728	12.3328	11.9737	13.1512	12.5298	11.9826	12.0422	12.1707	11.8939	11.3426	13.1748	13.2402	12.2464	11.6067	11.8388	11.4012	12.6515	12.5521	12.4048	12.4032	12.0353	12.3235	12.2803	12.0805	12.5863	12.2965	12.3269	12.1915	12.1471
MBD2	10.6044	10.4163	10.7071	10.8299	11.1407	10.4512	9.6406	11.1755	10.7349	10.436	11.249	10.8948	10.1583	11.6273	10.3132	10.4805	11.8116	9.822	10.717	10.8726	10.7046	10.4071	11.3001	10.3755	11.1003	10.4151	10.1355	11.0823	10.4596	11.3283	11.2875	11.4243	10.3529	11.5497	10.7247	10.4031	11.0173	11.2605	10.3965	11.2752	10.7764	10.6777	10.3209	11.3089	10.6646	12.1095	11.0537	10.3202	10.1075
MBD3	9.0223	10.1023	11.6853	10.0577	10.9326	10.3805	9.4304	11.0919	10.616	10.739	11.2014	10.7955	11.0818	10.9572	9.3534	10.2926	12.3002	11.3746	11.0209	11.7681	11.2022	10.263	10.5568	11.3326	10.3367	10.447	10.4748	10.2062	9.7177	9.2401	11.1242	11.5737	11.1225	11.0403	10.0696	9.1686	11.5575	11.5784	10.8119	11.1531	11.2168	10.7086	10.6709	10.8784	11.0742	11.5046	10.5696	10.607	10.5885
MECP2	9.3722	9.652	10.1115	9.8035	10.332	9.9036	9.4315	9.8105	10.5744	9.6317	9.9629	10.282	10.4058	10.7143	9.4943	9.5912	10.5234	10.5608	10.1452	10.3242	10.2377	9.7329	9.329	10.4156	10.1298	10.0966	10.2286	9.5426	9.5069	10.5647	9.8619	9.8127	9.8486	10.3198	10.0084	10.0068	10.2492	10.4671	10.197	9.4023	10.1168	9.7245	10.4656	10.0612	10.0287	10.4574	9.6691	9.5333	11.208
MED12	9.6861	9.8253	8.964	10.1775	10.4231	9.0191	7.8485	10.9269	10.8056	9.5011	10.0342	10.2313	10.0403	10.843	9.2595	9.3256	10.3525	10.1898	9.9516	10.9132	11.1272	10.0436	10.6724	10.4724	10.5836	10.5535	10.1031	9.568	9.6982	10.6361	9.7966	9.8052	10.1738	10.5101	10.0141	9.6977	10.1934	10.2854	10.0115	9.1569	9.7675	10.2481	10.9948	10.2008	9.8746	10.4153	9.0252	9.7775	11.1622
MEF2A	9.3255	10.3211	9.0132	10.9617	10.6731	9.8059	9.2728	9.8957	10.447	11.0825	10.4171	10.3789	9.6815	10.45	11.3401	10.1987	9.9477	10.3248	10.4972	10.4862	10.0414	9.595	9.0797	9.5017	10.3087	10.6237	10.3452	10.1715	10.5741	10.8734	10.4021	10.7452	9.9626	10.2842	10.9516	9.7125	10.6194	10.2407	10.4347	10.0996	9.8268	10.0292	10.6709	10.6807	9.2435	9.595	10.6291	10.4479	9.3485
MEF2B	3.7753	5.287	5.6455	4.0363	4.4966	5.6275	5.6723	5.8967	8.034	6.6753	5.8172	7.9919	6.6894	5.7867	3.7491	5.9108	5.6191	6.0546	5.884	4.7128	6.7418	5.736	4.6724	5.6853	6.1072	5.5641	5.4371	5.2292	3.3375	6.4969	5.1029	4.7482	5.2679	8.1789	4.6873	6.4022	5.5285	5.4543	5.0687	5.9736	5.0489	5.0748	7.5323	7.6421	4.3276	5.6408	5.0485	6.3763	4.9698
MEF2C	7.6853	8.5176	6.1981	8.583	6.7388	7.3491	8.2488	8.8581	8.9957	7.3939	7.2622	9.9375	8.5799	8.0813	7.7423	9.8847	5.6904	8.0783	6.5267	10.4046	8.2903	8.2322	7.6789	8.0855	7.4785	7.5983	7.1467	8.3155	8.313	9.072	7.2959	8.3973	9.3978	9.5632	10.0338	7.8705	7.0818	8.3851	9.6955	8.8089	7.3873	8.816	9.4676	8.6244	7.3191	8.095	5.9173	9.6186	8.1878
MEIS1	7.6691	8.9455	7.3133	8.1947	7.2319	8.6523	9.0711	8.0269	9.0378	8.5204	8.0302	9.9105	8.8759	7.3927	7.7633	8.2184	7.721	10.2197	9.4104	8.3294	8.0205	6.8668	7.5723	7.2766	8.4667	7.8368	8.0111	7.9443	7.1423	9.7914	9.2525	7.6465	7.1997	6.9208	9.6772	7.7749	8.3166	8.9482	9.6174	10.9498	9.0323	9.0317	8.7855	8.2204	7.5416	7.0351	7.7473	8.4101	8.509
MITF	7.8237	7.4685	5.577	6.9724	6.4945	6.0352	6.4897	7.7035	6.5838	7.2653	7.7403	7.8294	8.0497	8.1032	6.5122	8.4546	6.4187	7.095	5.8095	7.2051	7.3454	6.9288	9.3115	7.7086	6.793	7.04	5.8861	7.5367	7.6558	8.5945	5.9567	7.8703	8.0219	7.0792	8.8069	7.8776	6.5093	6.5642	8.3966	8.4368	8.2111	8.0647	8.2639	7.4646	6.7338	6.0194	5.7939	7.6753	8.3362
MXI1	9.6328	9.6725	9.9718	8.9485	9.623	9.8538	10.2024	8.9975	10.5328	9.6708	10.2214	9.5492	9.0165	9.4345	9.9606	10.1604	9.6573	10.2655	9.5377	10.036	9.9694	10.6772	9.5678	8.9544	9.1762	9.643	9.4009	9.6746	10.8183	10.8958	9.9885	9.26	9.0937	9.8208	10.2723	9.8479	9.6026	9.8184	9.5267	9.154	9.894	9.2071	10.0509	9.9993	9.0171	10.6713	10.8336	9.8684	10.6933
MYB	4.5859	10.2021	8.2304	3.9875	7.9242	6.6331	10.8638	5.2495	12.2867	3.9975	7.7771	6.9267	7.2465	6.6802	3.9923	6.6201	7.0496	5.7225	4.6134	8.2876	8.0997	6.8668	3.7457	8.8256	9.2836	7.3069	8.1797	6.203	6.0119	9.7284	7.7945	8.313	7.4674	8.2518	5.428	7.5448	7.9969	9.8048	7.5543	6.1503	5.8139	7.0449	9.5709	4.5047	6.5014	7.6371	6.4725	5.2584	12.636
MYBL2	11.3818	11.2954	10.8349	8.7909	11.0152	11.1538	12.383	10.4622	12.0555	11.0723	10.2852	10.1918	10.5592	9.6024	11.085	9.84	10.8054	11.0748	10.9627	11.4935	10.5822	11.5591	12.2253	12.4753	12.0796	11.1235	11.3076	11.1646	11.3112	10.9698	12.2248	11.557	12.205	11.3037	10.1871	11.1975	10.4119	10.9076	10.68	10.8867	11.4375	10.5939	10.7751	7.2987	11.3263	11.2266	10.6413	12.1509	10.5721
MYC	9.9455	12.4698	12.7353	10.3832	12.7442	11.8846	10.9356	12.8204	11.6594	10.543	12.2011	11.1025	11.1011	11.5029	12.617	11.8199	11.7932	10.6898	11.6171	13.5308	12.5279	9.3516	12.1364	10.8492	11.5419	10.9033	11.8412	12.4244	12.3095	11.8036	12.3575	11.1253	11.6375	10.8412	10.738	11.4155	12.7834	11.5485	11.9464	12.0042	11.9312	11.3526	10.6512	11.4813	11.0247	11.5305	12.4976	11.3894	11.1786
MYH11	9.5233	9.2911	7.6548	9.4662	8.8957	10.6784	6.5871	9.8743	11.7727	9.0479	12.3836	10.5927	12.1628	15.6992	7.1675	10.1259	10.6486	7.4013	8.1029	9.6873	15.069	8.7809	8.968	9.6135	11.6564	9.7264	6.358	12.448	13.9318	10.8389	9.1942	10.3778	10.1399	13.0807	11.9681	12.2838	16.5432	11.355	12.17	9.5626	9.8192	10.6585	10.9685	9.9629	7.2252	15.4721	6.7351	8.5515	8.9787
NANOG	0	0	0	0.5232	0.89	0	2.0484	0.6128	0.4724	0.6994	1.9905	0.6332	1.2019	1.964	0.8359	0.8966	0	0.8924	1.2354	1.4169	0.432	0	1.1645	0.8131	1.331	1.1659	2.6398	0	0	1.8361	0	0.5528	0	0.8892	1.3334	1.1068	0	1.0895	1.6998	0.8233	1.2113	0	1.0214	0.5895	0.4434	0	0.5363	0.9414	0.6273
NCAPG	8.3577	9.9279	9.0798	8.5771	8.9463	9.2994	8.9795	9.42	9.2486	8.3133	8.6837	8.5085	9.1013	9.3243	8.7716	8.4373	9.2667	9.6152	9.6829	9.8599	9.258	9.534	9.9766	9.1168	10.2993	8.6589	9.4734	9.1294	9.3131	9.5641	9.1547	10.0729	9.8779	9.3258	7.8989	9.91	8.9758	8.7393	8.4716	9.0923	9.9747	9.0306	8.8179	6.0215	9.3125	9.1499	9.1948	9.9555	9.6385
NCOR2	10.9218	11.3434	11.2637	12.2926	12.031	10.7717	8.6224	12.4377	12.6209	12.5712	11.2157	11.6626	11.8256	11.7078	11.0759	12.2167	12.1771	12.4128	11.8612	12.6664	12.6457	10.6363	12.45	12.0957	10.6757	12.0315	11.372	11.0259	10.6989	12.2541	11.8427	12.0608	12.3444	11.4946	11.7421	10.5502	12.1514	11.6963	12.4682	11.2817	11.8111	11.8353	12.7447	12.6771	11.8556	10.5866	11.7823	11.8304	13.0856
NFATC1	8.1207	8.9814	6.7742	7.7813	9.1987	7.8529	8.6988	10.1599	9.5757	8.9053	9.316	9.0586	8.693	7.9592	8.5081	8.8902	8.975	9.0255	8.4716	7.9817	8.8379	6.5574	9.8254	7.6902	7.5473	7.8289	7.9411	8.5044	8.7939	8.8287	9.2249	9.0838	9.4655	9.5616	9.0469	8.3703	9.8399	8.9613	9.1586	9.8202	8.8835	8.138	10.0389	8.9097	8.35	8.648	8.3884	8.3298	10.1875
NFE2	3.9964	0.9146	1.2792	5.5514	1.189	2.0599	6.2028	3.9834	2.768	4.4732	2.9629	3.029	3.1379	2.6755	3.1457	5.9683	2.6112	3.122	3.77	2.7752	1.7839	4.9076	3.4504	8.3068	2.9673	4.7613	3.2811	3.7916	2.0514	1.5498	3.5894	3.2333	4.5849	2.612	4.9011	0	3.9946	3.9694	6.3567	3.8547	1.5721	3.5968	2.032	5.8958	1.9556	3.8006	5.9906	5.8935	2.4931
NFIC	8.7256	9.1209	9.3529	8.7909	9.6121	7.9624	6.6485	9.2148	8.5308	8.2458	9.5925	9.3746	8.8	9.1831	7.7607	9.7411	9.5298	9.3864	8.0232	10.0895	10.9901	7.6899	7.7513	8.9489	8.9249	9.6066	8.6867	8.4425	9.2949	9.7645	8.9211	9.0511	10.2247	9.1748	8.9274	9.2664	9.9324	8.3128	9.8858	9.6696	9.6753	9.16	9.617	9.272	8.444	8.5735	8.5839	9.1911	9.9755
NFYA	9.0223	9.5654	9.0978	9.9936	9.6691	9.9775	9.3656	9.5236	10.7861	9.5318	9.0414	10.3061	10.4581	9.947	9.7971	9.6395	9.5893	10.4587	9.4695	10.4497	9.5429	10.2485	10.9234	10.2106	9.7129	8.9213	9.732	9.6241	10.1204	9.7002	9.194	9.8246	10.3206	10.2679	10.3297	9.6194	9.6043	9.6279	9.769	9.6358	9.5423	9.2202	10.8805	9.5133	9.2718	9.4401	9.7693	10.3051	11.2362
NFYB	9.6201	9.2997	9.2703	9.7576	10.2444	8.8236	9.8397	9.4104	9.8797	9.0103	9.8572	9.2793	9.0664	9.8441	9.4103	9.4737	10.1066	9.8309	9.3358	9.511	9.7594	8.834	10.5798	9.3488	9.74	9.102	10.3128	9.3852	9.7851	10.1491	8.7851	10.3265	8.8199	9.4622	9.904	9.787	8.7819	9.4309	10.0871	9.5883	9.5505	9.786	9.865	8.9367	10.0548	9.3428	8.9796	9.1153	9.2737
NIPBL	10.0774	10.8932	11.3681	11.4282	11.1763	10.1168	9.166	10.9751	11.5394	11.1864	10.7604	11.7285	10.4674	10.8164	10.045	10.1852	10.6631	12.9391	10.3562	11.0481	10.8536	10.9333	10.9001	9.6608	11.286	10.2183	9.8639	10.2719	10.3787	12.1581	11.3675	10.5523	11.1059	10.8714	11.1266	10.4323	10.8402	10.8346	10.1208	11.2353	10.9546	11.2793	11.5197	12.4087	9.8049	10.9094	11.0405	10.921	10.912
NOTCH1	9.49	9.814	10.5834	9.4547	11.2789	9.353	8.9528	11.0754	11.1165	9.4531	11.6177	10.6674	10.9749	11.8141	10.3419	10.2148	12.3634	10.6931	11.9599	10.3818	12.0119	9.1831	8.8802	9.8496	11.0611	11.1737	13.4643	10.3944	10.0086	10.2083	10.9561	11.5818	10.381	11.4223	10.942	10.7937	13.0565	11.9781	11.2772	11.3463	10.3539	11.0177	11.673	11.0849	9.2943	10.6613	11.9754	9.687	12.0041
NR1H2	10.5073	9.966	12.0193	11.2879	10.5447	10.5139	10.3297	10.7147	10.248	10.6415	10.7108	10.7324	10.6093	10.5613	10.3012	10.9791	11.2193	10.6263	11.3547	11.0177	10.7259	10.0281	11.3033	10.7785	11.2415	11.0594	9.8494	10.9471	10.637	10.8355	11.1305	9.9202	11.1341	10.9792	10.5917	10.2338	10.7222	10.8162	10.4621	10.957	10.0738	10.5673	10.4245	11.4055	10.8203	10.3026	11.0701	10.2754	10.6436
NR2C2	8.4837	9.6725	9.1871	9.7237	9.9073	9.5368	8.5866	9.2286	10.3236	9.1262	9.6302	9.9628	9.5378	10.4234	9.1823	9.8749	9.5252	10.4401	8.8313	9.6468	9.7223	9.6399	10.5281	9.9357	9.4706	9.2859	9.4159	8.9934	9.1897	10.4162	9.9489	9.7957	9.5372	9.7998	10.0928	9.6873	9.2126	9.9809	9.9499	9.6835	9.8568	9.2323	10.6807	9.3543	8.7008	8.9963	9.3924	9.3248	10.1453
NR2F1	7.1199	6.4403	6.351	6.7385	7.1776	6.1998	6.0173	6.4472	6.3503	6.9012	6.9809	7.9596	7.7693	7.6011	5.1984	8.7311	7.7147	7.4102	5.9104	6.1612	8.2144	7.3739	7.8918	7.1166	7.2244	7.442	5.7368	7.521	6.2806	7.2632	7.9088	7.0052	8.3415	7.9526	8.3182	6.3326	7.3967	6.9137	8.8386	8.5102	7.0858	8.5444	7.2949	7.3034	5.8898	6.8952	2.6787	7.4046	6.7698
NR2F2	9.7588	9.0286	6.8431	9.7699	9.9399	7.8944	8.8552	9.0887	11.5232	9.9591	8.445	9.9513	9.3909	9.293	9.2996	9.6294	6.7215	9.4301	8.4716	9.8592	9.7916	8.5058	10.7736	9.0158	9.0269	9.7216	9.3244	9.1627	9.325	10.1052	9.4542	9.4141	10.1332	9.5713	10.5273	8.6813	7.7792	8.266	10.65	9.5249	8.8449	9.655	10.1839	10.2661	8.068	8.5013	7.149	10.0923	8.6701
NR3C1	10.1854	10.5015	9.978	11.0068	10.3036	10.2774	9.6621	10.5841	9.9167	10.2077	10.8839	10.6772	9.81	10.6673	11.6488	11.51	9.9888	10.4473	10.8825	9.2911	10.336	9.2758	10.973	8.6021	10.289	9.5551	9.9003	10.2473	11.3356	10.9276	9.6574	10.1397	11.1152	10.4428	11.2206	10.594	9.2024	10.9959	10.9981	11.0193	11.0699	10.345	10.6786	9.589	9.7372	10.3007	11.3154	11.0742	11.2372
NR4A1	10.7789	9.8504	9.9775	9.4849	10.6765	9.5821	9.0197	9.1123	8.5473	12.4	8.5599	9.3877	10.4031	10.0689	9.7951	10.1402	9.0414	11.5066	10.3959	11.0442	10.2625	10.5795	12.7983	9.8772	9.8442	8.8647	9.4021	10.771	10.9188	9.9675	9.3276	8.9335	9.7992	9.2147	10.8179	8.6107	9.5574	10.678	12.4531	12.1215	9.3205	9.3326	12.5278	8.2131	9.3887	9.7075	9.8133	10.6134	11.0192
NR5A2	4.8389	5.3823	3.3102	5.2203	4.7332	4.9776	3.703	5.8352	5.1172	3.5367	4.1348	5.4766	5.5193	5.8106	5.7011	6.6637	4.5987	4.1798	4.2525	5.1895	4.3852	5.3311	4.6735	5.2078	5.2954	4.4278	4.9916	4.9779	5.4726	5.4717	4.6569	4.6863	6.1717	5.4182	6.7536	5.7566	3.9531	5.235	6.932	5.4625	4.3508	5.7158	6.4766	4.7134	4.8252	4.3506	3.8132	6.9527	4.8194
NRF1	8.0409	8.8269	8.4015	7.8756	8.9326	8.4201	8.6676	8.7128	9.2297	8.0627	8.5303	8.4479	8.9191	8.3794	8.2956	8.6421	8.9012	8.768	8.5238	8.8293	8.8908	8.4449	8.5095	8.7233	8.591	8.2502	9.1685	8.5155	8.604	8.5495	8.6943	9.0937	8.3767	8.8101	8.3962	8.7868	8.4002	8.8721	8.6994	8.7261	8.7598	8.3412	8.7855	8.3665	8.9335	8.384	8.7724	8.3665	8.8831
OGT	9.3264	11.0975	9.3623	11.1518	11.5331	10.1479	12.452	10.8437	11.9467	10.7973	11.5889	11.8055	11.0512	11.9536	11.5153	11.3617	11.1696	11.4822	11.2908	11.3821	11.317	12.1557	11.5317	11.0454	11.9279	11.0232	13.2741	10.0909	11.0847	10.6147	11.6944	11.0911	10.447	11.8738	11.031	11.925	10.2497	11.5208	11.0315	11.0547	10.7272	10.2413	11.5567	10.5998	10.7751	12.6792	11.388	11.4526	11.1978
PAF1	10.5445	9.7824	11.1907	10.5661	11.0353	11.8395	9.1998	10.2162	10.7772	10.0654	10.224	10.2386	9.9803	10.2255	9.8217	9.964	10.6049	10.2645	10.5026	10.428	10.7973	9.7131	10.9289	11.5905	11.89	10.7382	9.3947	10.2252	10.5556	9.7436	11.1463	10.8051	10.5421	10.5126	10.172	10.9364	10.3602	10.5091	9.9897	10.8139	10.9094	10.0089	10.0977	12.0475	10.7454	11.4498	9.9476	10.2679	10.5801
PAX3	0	3.3001	0.4402	0.9063	7.8647	1.13	0.6066	0	2.768	0	0	1.6798	0	1.1658	3.0117	0	1.2592	7.9592	2.0567	1.8095	3.9033	1.4365	3.4908	2.6551	7.5532	0.6977	4.3762	1.5885	1.814	0	1.0544	1.2635	0	1.6464	1.0096	7.481	0	0	2.9534	3.8158	2.7908	0.4415	3.286	0	6.8864	0	0	2.4859	1.6685
PAX5	3.5055	4.5313	0	5.1332	1.4364	2.5247	0.6066	3.6601	6.6632	1.1684	1.1855	6.7753	3.9959	2.8515	2.864	5.2334	0.5505	0.8924	0.5375	5.4868	4.0625	3.9706	4.8853	3.4879	3.1631	5.3724	2.6398	2.6368	2.9854	2.8926	0.6214	1.5198	5.0006	7.2706	5.9845	2.7587	0.9302	5.7094	4.6675	3.8547	3.0419	3.6389	6.1814	3.7128	2.6775	3.1833	2.6787	5.7154	3.8963
PAX6	4.0968	8.4824	5.5662	4.3071	6.6919	7.8529	9.1608	5.2495	9.7546	4.8616	5.8771	6.1037	7.1507	6.7485	5.5762	4.3798	6.9282	10.3211	7.4005	6.2509	8.7078	4.4701	4.0729	5.0017	9.2471	5.4359	7.5606	6.0365	6.8903	4.4305	4.0307	5.8915	4.3338	4.7082	6.1685	7.9734	6.9078	8.1647	6.8699	7.9853	8.4483	4.0969	6.4343	3.5973	6.4783	6.8952	4.5553	7.5427	6.1104
PBX1	13.0539	10.5268	8.9062	8.8913	10.0333	9.5366	11.1349	9.5174	12.0237	9.4311	9.666	10.5672	9.9484	11.1035	8.5049	9.2107	10.1979	11.272	9.2215	11.0104	11.3613	8.2305	10.111	10.3034	10.1351	8.4038	10.457	9.4855	10.712	12.0731	9.8761	10.5952	8.1442	10.6894	11.3432	11.1046	9.5763	10.3455	10.5469	10.0486	10.0012	9.3892	11.0269	8.6059	10.7898	8.9056	9.2	9.5252	12.1862
PBX3	8.0026	8.4129	7.6366	8.3708	9.2308	7.8455	6.5713	8.4653	8.5987	7.7605	8.223	7.3965	8.4111	9.0257	8.9586	9.6183	9.1194	8.8277	8.7403	7.4521	9.5703	7.2724	8.2505	7.0807	7.3436	9.4867	7.0424	8.6742	9.0787	8.3706	8.5148	9.4347	9.7138	8.8128	9.1989	9.2057	8.8272	9.2583	9.4624	9.0405	9.0725	8.2406	8.9523	7.2987	7.8956	7.6487	7.9915	9.159	8.4473
PDX1	0	1.8698	0.4402	0	5.0064	4.1728	0.6066	5.1238	0	0.6994	0	1.0717	0	0	4.0275	0	0	4.761	0.5375	0	0.432	6.2817	2.4182	4.2319	1.5334	1.8022	4.4926	0	3.9512	0	0	0.9514	0.4314	1.188	1.0096	2.4891	0	2.3069	4.2471	5.1705	5.1377	3.3148	4.5953	0.5895	1.2865	3.3063	0	4.5576	4.1161
PHF8	9.5354	10.7751	9.11	9.4937	10.6477	10.126	8.7592	9.474	10.6078	8.9497	10.3453	10.772	10.9566	10.8504	9.3543	9.7931	11.011	10.3187	9.7218	11.0631	10.7742	9.5545	9.424	10.3312	9.7597	10.5612	10.7902	8.9775	9.7727	10.609	10.15	9.7931	9.7638	10.6752	9.8304	10.7325	10.2731	10.661	9.7938	9.4952	10.0743	9.9082	9.9523	9.4749	10.1973	9.6722	9.3998	9.4607	9.7395
PIAS1	7.9296	9.0719	8.1163	8.7852	8.6311	8.4432	8.2414	8.9066	8.9792	8.4806	8.4968	8.7265	8.0319	9.1923	8.4971	8.3913	7.8073	8.4348	8.0005	9.4851	8.6626	8.0675	9.9969	7.8311	8.5405	8.3332	8.7907	8.4491	8.659	9.2076	8.4826	8.1916	8.4302	8.3884	8.6861	8.6021	8.427	8.828	8.6345	8.4223	8.7653	8.5389	8.8172	8.3217	7.727	8.0649	7.4717	8.9015	8.8656
PML	11.3459	10.1681	11.1519	11.6443	10.6837	10.3907	9.8098	12.6152	11.2713	12.0857	11.4869	11.5557	10.8071	12.9566	12.1484	11.0559	11.1488	10.014	11.0617	11.9317	11.1685	9.5779	9.797	10.2533	10.8275	10.8386	10.7395	11.71	10.9448	10.6253	10.3418	11.4522	11.3795	11.617	11.2637	10.3249	11.3267	10.9324	11.6517	10.2702	10.3751	11.6539	11.5833	10.9647	11.59	10.3408	10.4479	11.4886	12.2638
POLR2B	10.9287	11.6582	11.8929	11.4955	12.2389	11.4338	12.3977	10.8358	11.7632	10.4958	11.3193	11.0622	11.218	11.301	11.8331	11.2162	10.9865	10.7662	9.9364	11.7127	10.6508	10.7726	11.1776	13.0665	12.3892	10.4919	10.7696	11.7915	10.6803	11.6417	10.5392	11.5884	10.9686	10.6059	11.0525	11.1271	11.263	11.8201	11.8352	11.4515	10.7422	13.9456	11.2221	10.986	10.7357	10.1942	11.4743	12.3061	11.4264
POLR3A	8.0472	10.0658	8.6739	8.8316	8.4119	8.3846	7.4732	9.5194	9.8624	8.578	8.2474	8.6554	8.6042	8.9861	8.7122	8.6468	8.4237	9.2068	8.1154	9.0396	9.0962	9.3917	9.7654	8.811	8.5391	9.7248	8.3768	7.682	8.6812	9.7495	8.9066	8.4618	9.9074	8.5996	8.6879	8.1595	9.3746	8.693	8.6345	8.2397	8.6112	8.3106	9.0125	8.6464	8.5152	8.1162	8.3961	8.7994	9.5412
POLR3D	9.9672	8.8127	9.0335	8.1621	8.2043	8.8374	9.9352	8.5634	8.511	8.5399	8.5696	9.1801	8.8799	8.6548	8.7	8.8598	8.5145	9.247	9.1291	8.8723	9.2128	8.9913	9.6131	8.1713	8.8605	8.511	8.6744	9.2528	8.8657	8.006	9.5339	8.8915	8.5544	8.821	8.6879	9.4274	9.2353	9.3472	8.7347	9.155	9.0752	9.1188	9.3655	8.6573	8.229	8.5673	8.0168	8.6187	8.8681
POLR3G	6.4289	6.3335	7.3485	4.9817	5.4762	6.1362	7.1298	7.0642	5.6936	4.6627	6.8275	5.6763	6.0016	5.6413	7.8881	6.5946	7.0944	5.4247	6.0348	7.3889	5.4801	8.9004	6.1208	7.4614	6.0232	6.2169	6.7311	6.1631	7.3176	7.6499	7.3252	6.3033	7.1043	6.4722	6.0849	6.3118	3.8206	6.6877	6.1568	7.4377	5.4836	5.8651	5.8491	7.0522	6.0394	7.4695	8.361	5.7893	6.4395
POU2F1	5.4455	6.7201	7.1489	5.5379	6.4317	5.2116	5.5385	6.2902	7.8405	5.3767	5.9182	6.4512	6.6033	6.6507	5.9955	5.6595	6.3131	6.6423	6.7245	6.5942	7.2788	6.0926	7.724	6.4416	6.6695	6.7293	6.7546	6.1712	5.9835	7.4864	6.0593	6.9681	6.9664	6.941	5.2665	6.4704	6.3097	6.3515	6.245	6.718	6.6053	7.4214	6.4683	5.4889	4.948	7.5275	5.5932	5.5831	5.8628
POU5F1	1.7231	3.6444	1.8397	3.218	3.4346	4.3232	3.9779	1.3716	4.2585	6.3223	3.3105	5.5223	4.1332	7.5429	5.4022	3.2905	3.7595	5.8365	4.2742	5.4561	2.6406	2.3494	1.8003	3.0993	4.1435	4.951	4.0616	3.2374	2.0514	2.9537	5.5218	3.6774	1.2593	3.5426	4.4933	0	5.8729	5.9496	2.7152	2.2773	1.9855	2.405	5.0613	4.2222	2.7565	4.1017	2.8686	3.7955	4.6419
PPARD	9.3003	10.0575	10.8456	10.5396	10.0532	10.1763	8.6262	10.4459	10.0215	10.2717	10.294	11.0614	10.691	10.0889	10.941	10.2717	10.6498	10.9227	11.9983	10.4676	10.7981	11.5035	10.0443	10.8465	10.4928	9.643	9.8871	10.8672	9.7507	9.9891	11.4721	11.0208	10.7676	10.0204	10.3234	9.6024	11.0352	10.7861	10.7788	10.0518	10.0503	10.0431	10.5253	11.5008	9.9929	9.9972	11.0714	9.567	9.8208
PPARG	7.4775	8.1097	8.6408	5.5514	8.5414	9.5633	6.5553	5.4374	7.5938	6.2688	8.2674	8.6174	7.7345	8.6548	6.561	7.4902	8.8629	6.0737	7.7269	5.051	7.4149	6.7799	11.2289	6.7864	6.3255	7.756	6.2589	8.299	9.5389	8.6218	8.3412	7.0868	9.2879	8.8399	7.7905	7.9056	7.4869	8.6017	8.4782	6.887	8.5905	7.5006	7.7253	5.4054	7.7705	8.0605	3.3226	8.3401	5.0385
PRDM1	10.3252	9.4478	10.1045	8.9638	10.1282	8.6323	7.0062	9.8156	9.6521	10.7943	9.5628	11.1744	9.9812	10.3155	10.6625	9.9997	8.4159	9.0572	7.8868	10.0525	8.727	8.8046	8.2132	10.5193	9.331	8.8118	7.5109	10.308	9.5763	10.814	9.4178	10.8112	9.9962	8.9296	10.3353	9.6363	8.4755	9.8148	9.6073	10.0854	9.3375	9.6754	10.7276	9.7833	9.2187	8.6509	8.8715	9.6143	9.8695
PRKDC	11.6767	12.926	13.0409	11.7229	13.0523	11.3251	11.0882	12.9206	13.0468	12.576	13.8847	13.0981	12.6875	12.7776	12.4192	11.665	12.5218	12.7139	12.2539	14.0709	13.5116	11.846	13.1778	12.9436	12.3383	12.9388	12.4149	12.5388	12.3159	13.1661	13.2626	12.7967	13.3445	12.533	12.1351	11.6281	12.6097	13.432	11.7404	12.0049	13.0905	12.9721	12.6771	11.8083	11.5545	12.1359	13.3811	12.2562	12.8808
RAG1	5.5904	6.7201	6.7117	7.6047	8.0221	6.7703	3.8144	6.2606	7.928	6.3702	7.4386	7.7393	4.403	7.2932	5.0525	3.7996	7.239	8.0552	7.7391	6.3204	7.1177	4.1478	3.642	4.0126	6.339	7.2011	3.7856	7.5491	7.2654	7.1761	6.7093	7.0105	4.686	7.7011	6.5346	6.1098	6.6064	6.029	5.1576	5.5598	8.0324	6.7933	7.0478	8.1297	6.3119	4.2315	6.0008	7.6785	3.9981
RARA	9.1651	9.4821	8.5869	8.9241	9.5229	8.0684	9.2264	9.8062	8.8556	10.0063	9.2888	9.1027	9.6545	8.8411	8.4987	10.3308	8.3268	10.6236	8.5309	9.5913	9.3293	9.301	8.6851	9.6743	9.0343	9.2493	9.3708	8.9104	8.9322	9.3982	9.4773	9.1434	9.5953	8.9755	9.8527	8.8018	10.7961	9.1791	10.4542	9.9471	9.3822	9.4925	9.659	9.685	9.4997	8.9998	8.5771	9.8237	9.7196
RARG	10.8775	10.9046	11.1951	10.6781	11.3042	10.5567	9.6916	10.069	10.2919	11.4296	11.2326	10.6428	9.4322	10.638	11.2859	9.9389	10.281	11.1738	11.8722	10.4501	11.8116	9.0473	8.281	8.8565	9.592	10.5062	10.7783	11.2042	10.555	11.1591	10.8218	10.5865	8.7793	9.7476	10.7979	9.2529	10.2684	11.3829	10.4842	10.9021	10.4742	10.2978	11.1183	12.1941	11.6211	11.0618	12.0311	10.5413	11.0768
RB1	10.3368	10.1923	10.6202	9.7348	9.66	8.4284	10.5414	10.6238	10.1222	10.3606	8.5019	10.4781	10.0412	10.5418	11.1614	10.4475	10.2538	9.8369	10.6838	10.246	10.4531	10.9647	9.7561	8.0176	9.8376	9.8718	10.5595	10.4662	10.5995	10.6517	8.8944	10.5397	9.5316	10.079	10.6831	11.2442	9.0456	8.3876	10.0798	9.3965	10.7277	10.5775	10.2236	10.735	10.3973	9.9354	11.273	10.9227	11.2346
RBBP5	8.99	9.0334	8.7038	8.4158	9.1388	9.2136	9.936	8.5894	9.2119	8.2309	9.1129	9.5503	8.7724	8.7201	9.1005	8.8849	9.0566	8.6531	8.6749	9.208	9.4892	9.606	8.6443	9.2872	9.5342	8.9776	9.5222	8.6925	9.3193	9.5648	9.3245	9.4376	8.3291	8.8046	9.147	9.7738	8.5118	8.9711	8.7563	9.1354	9.2215	8.9124	9.1743	8.6152	8.6415	8.5236	8.7515	9.5387	9.6445
RBL2	10.7894	11.0408	10.5037	10.6915	10.8751	10.7351	10.8179	10.1484	11.3515	10.4925	11.1191	11.0761	10.6929	11.5281	10.0751	10.8155	10.4064	10.806	10.6598	10.4619	11.0334	11.168	10.8252	9.9953	11.1033	10.1725	10.0724	10.7671	11.2793	10.5216	10.1491	10.5216	9.5136	10.8574	11.2656	10.1839	9.7859	10.3362	10.9485	10.6114	10.4711	11.2443	11.3329	10.9275	10.1489	11.6179	10.5726	10.4519	10.3499
RBP2	0	1.4698	0.4402	0.5232	0	0	0	0	0	0	0.5108	0	0	0.8711	0	2.0057	0.5505	0	0.5375	0.5033	0	4.3784	3.5684	1.0946	0.4635	0	0.6612	0.8504	0	0	0.8541	0	0.4314	0	1.821	0	0	1.0895	2.8285	2.0279	0.4102	0	0.5992	0	0	0	0.5363	2.3622	0
RBPJ	8.8241	9.3377	8.524	9	8.5562	8.5765	8.1407	9.1928	9.1872	8.844	8.9784	9.5311	8.5799	9.1769	8.3999	10.1631	8.4178	9.0983	9.0843	9.4189	8.8467	8.7461	9.7082	9.1914	8.7094	8.4986	8.3201	8.8615	8.604	9.9573	8.7055	9.1728	10.192	8.1816	9.5707	9.4489	9.1273	8.1098	9.4755	9.1155	9.3272	9.24	9.7541	8.9603	7.8626	8.5077	8.4417	9.4303	9.407
RCOR1	8.8639	9.7983	11.2171	10.6139	11.2853	9.7978	8.8055	10.2783	10.3061	10.2311	11.4506	10.2846	9.4698	9.119	10.8932	9.6238	10.5884	10.0645	10.8114	9.5101	10.6294	9.8586	10.9654	10.3346	10.7739	9.889	10.5706	10.5769	9.3334	10.4338	12.2792	9.5613	9.2546	9.6361	9.9999	9.8569	10.4451	10.3523	10.4475	10.6917	10.5217	10.4042	9.7069	10.0856	9.9899	9.9823	11.2487	9.695	9.8059
RELA	10.4785	11.2594	10.924	11.2852	11.1459	10.994	10.244	11.2891	11.0556	11.5944	10.7105	10.6664	11.2049	10.6863	11.4613	11.342	10.4361	10.9886	10.1446	11.1629	11.1054	11.2075	10.6633	11.2839	10.2224	11.1268	10.8717	11.3915	11.0996	11.0859	10.8425	10.7831	11.0689	10.8251	11.0972	11.0069	10.9189	10.5698	11.3338	11.3957	11.1725	11.0792	11.0086	11.2936	11.4836	10.6841	11.1868	11.4443	11.3976
RFX2	5.7531	7.5794	7.5514	7.9792	6.3586	6.6503	3.9178	7.7071	7.2117	8.1477	8.2813	7.6231	6.8751	6.3472	6.7777	8.0148	6.7215	8.1188	7.0486	5.9821	6.0504	6.8919	7.6962	8.6559	7.8304	6.1299	6.5815	6.9242	6.0398	7.6453	7.8595	8.18	6.4556	6.9805	7.2997	6.3733	7.2628	7.7082	8.2762	7.8902	9.2006	7.4572	8.2855	8.7882	7.7246	8.1246	9.2774	9.2523	7.8475
RFX5	9.9771	10.1759	9.0846	9.6032	10.2157	9.7084	10.0641	9.4556	11.0451	9.2375	8.6343	9.9948	10.0367	10.9107	9.2678	10.3843	10.0913	10.1797	9.3196	11.2284	10.3053	10.4478	9.5008	9.5918	9.8806	9.4149	10.5297	10.3103	10.0765	10.6506	8.8429	9.7616	10.2301	10.9901	9.8472	10.3468	9.075	9.993	10.6999	10.3193	10.0931	8.7682	10.3267	9.324	10.6158	9.0838	7.792	10.1704	12.6778
RING1	9.5242	10.0539	9.4547	9.7554	9.8817	10.5963	10.0577	9.374	9.956	9.2195	9.6531	9.722	9.9021	9.3826	9.7932	9.2521	9.8934	11.0414	10.2927	9.9251	9.3064	10.2129	9.919	10.0468	10.6586	9.9401	10.3272	9.6817	9.5619	8.278	10.346	9.4901	9.6115	9.8787	9.7529	9.4561	10.0436	9.941	10.6028	10.2734	9.7565	8.8399	10.3116	10.1958	10.237	9.7159	9.798	9.2664	9.5016
RNF2	10.1197	9.4478	8.7536	8.5157	9.2369	10.0987	11.6084	8.8986	9.3622	8.2925	9.0838	9.0983	8.8021	8.4096	9.9055	8.9136	9.1563	9.379	9.3114	9.1402	9.1854	10.3685	9.7189	9.1622	9.8507	9.4665	9.8648	9.2632	9.8959	9.7333	9.7116	9.7014	7.6809	9.2635	9.7714	10.2366	8.7275	9.2083	9.2049	9.7145	9.7339	9.7872	9.5222	9.2045	8.8849	8.8179	9.6097	9.518	9.4913
RUNX1	11.0346	10.4293	9.9998	11.5161	11.7156	9.4337	9.8495	12.1563	11.0108	11.7417	11.6192	11.9697	10.9786	11.6163	10.4393	11.6195	10.5643	11.5192	11.2702	11.3488	11.1052	10.4244	11.4754	11.487	10.5314	11.2908	11.0228	11.5764	11.0729	12.5871	11.9501	11.5299	11.9132	11.3214	12.0054	10.7276	10.7106	11.8422	11.7503	11.1376	11.4142	12.1456	11.9001	12.7065	10.3775	10.9712	11.6548	11.0962	11.2912
RUNX1T1	4.8389	3.4242	2.2999	3.6282	3.1868	3.2203	2.9627	4.633	3.4691	5.0086	3.2474	4.8072	4.5302	3.7917	2.3001	6.0362	1.5152	7.2732	0.5375	4.1114	4.523	3.1458	3.6774	3.2214	3.2229	4.0485	1.1129	2.5405	4.2182	5.6668	4.7892	4.9703	8.3782	4.7994	5.9256	2.9858	2.4666	2.1323	6.866	4.8623	4.0692	5.4583	6.1504	3.9668	3.2136	3.4197	0.5363	4.9714	3.7579
RXRA	9.9062	10.1737	11.8193	11.4504	10.8917	11.1084	8.7329	9.6798	10.3897	11.7852	11.5292	10.6393	10.217	11.7157	10.6943	11.103	12.2016	10.8566	12.366	10.3373	12.1205	8.2805	12.6312	10.6721	9.9234	11.9769	11.5901	12.25	11.1824	10.4085	11.4113	10.9673	10.3852	10.8409	11.1666	10.1513	12.7547	11.6275	11.1813	11.3343	11.152	10.1189	11.1711	10.873	10.6181	10.6884	11.657	11.2459	11.1054
RXRG	0	5.0382	2.0741	1.4586	1.6476	2.3109	0	0	0.4724	2.0424	1.9905	1.4076	5.4351	2.7661	0.8359	3.609	2.0881	5.6005	0	0.5033	2.8646	1.0172	2.3319	4.4474	1.7109	0.6977	0	1.1405	1.1751	2.692	0.3439	0	1.0324	0.8892	3.1869	1.7256	0	2.6031	6.2632	4.0683	2.8578	2.1955	0.5992	1.817	1.6595	1.3878	0	4.5855	1.2398
RYBP	9.9854	9.2355	9.7579	9.9349	10.2515	8.4725	8.3677	9.6072	9.8253	10.1019	9.3284	10.1272	9.8833	9.4084	9.52	10.08	9.2014	11.1622	9.5473	10.2068	8.9863	9.741	10.4568	9.5711	10.1101	9.4576	9.213	9.6034	9.3488	10.3307	10.0094	9.9062	10.0465	9.1534	10.207	9.6279	9.4447	9.7195	10.0434	10.0045	10.0118	10.1883	10.3689	10.1632	9.3454	9.3046	9.3023	10.1536	9.8479
SALL4	5.6244	4.9583	3.1455	5.6299	5.6333	4.4851	5.7354	6.3476	8.5443	7.7269	6.7036	5.1804	5.1214	2.6755	5.8752	5.6471	2.9943	9.2732	6.3858	5.0868	5.1662	8.0379	9.0621	7.8783	6.4866	5.0043	6.77	3.7916	4.4846	5.3632	6.339	5.6975	4.2034	6.648	6.8198	4.9538	3.9103	3.6831	5.772	4.6576	5.4514	5.8914	6.6859	5.2985	4.7881	5.4544	5.1747	8.4861	5.6679
SAP30	6.6923	7.0049	6.1555	6.6088	6.7214	7.4636	8.8206	6.7884	7.8283	6.1597	6.6799	7.1277	7.1507	7.5023	6.8334	6.9006	7.4181	7.3319	6.409	7.6269	7.3881	7.8045	5.3479	7.9285	7.3965	6.9192	7.1168	6.9431	6.5657	7.4497	5.9692	7.924	6.7121	5.8815	6.7604	7.9931	6.9612	6.6558	7.1694	8.1526	7.7924	7.2556	6.8687	6.7947	8.0088	7.409	6.7867	7.6914	8.5765
SCML2	3.5055	8.0579	5.7591	3.4082	7.3346	4.7837	8.0297	3.8308	3.658	2.0424	6.0536	2.8198	7.7821	7.0121	5.588	3.609	7.1708	8.4313	6.5822	7.4928	7.4178	8.5393	7.2785	6.3239	6.5637	6.0097	8.2392	3.8328	7.8254	5.8942	6.1331	5.458	5.4201	6.7021	4.4776	7.9194	4.563	6.5555	6.8298	6.5325	6.6532	5.3611	6.1504	1.817	8.3292	4.2315	2.7768	5.0132	7.4804
SETDB1	9.188	9.9925	9.0674	8.9409	9.5827	9.5023	10.0349	9.6449	10.5459	8.8615	9.8782	9.9656	9.5988	10.2837	9.1807	9.6825	9.7262	9.8275	10.1844	10.2083	10.3798	10.2522	10.7756	9.9082	10.1002	9.5322	10.9819	10.2077	11.0175	10.8892	10.1861	9.8957	10.4868	10.823	9.7229	10.1022	9.4476	10.0895	10.7132	9.4601	9.8204	10.2481	10.0488	9.427	10.4289	9.7159	9.4311	9.5947	10.8056
SF1	11.4504	12.2739	11.8291	11.7581	12.3697	11.6484	10.6765	12.3347	12.5968	12.1595	12.1563	11.8739	12.2357	12.1757	12.0381	11.5053	11.9271	12.0464	11.5554	12.5016	12.3596	12.1612	12.2873	12.3293	11.7885	12.2063	12.3433	12.0881	11.9095	11.8964	12.6438	12.2654	12.0997	12.1462	11.6152	12.0845	12.1508	12.422	12.4239	12.4386	12.4648	11.9948	12.2168	11.992	12.0395	11.5102	12.1302	12.0397	12.5704
SFMBT1	8.5727	7.5319	8.2726	7.8097	8.4065	7.2992	7.6375	7.3667	8.5488	7.4972	8.1898	8.1053	8.5452	7.9227	7.6719	8.069	8.1867	8.4701	6.5753	7.0086	8.3237	7.8733	9.6335	8.4259	8.4068	8.3023	8.3436	8.1315	7.9772	8.1775	9.2229	8.064	7.3975	7.8201	7.7159	7.3646	7.737	8.2066	7.8933	8.0327	8.045	7.9293	7.9065	7.2941	7.6998	7.5339	7.5149	7.8027	7.1561
SFPQ	12.2332	12.5366	12.2977	12.3888	12.8794	11.7625	12.1492	12.5581	12.9121	12.1923	12.2243	12.7015	12.6128	12.6338	12.2938	11.4937	12.4696	13.0182	12.5437	12.9181	12.4457	12.768	12.3684	12.4093	12.7958	12.333	12.2207	12.6462	12.0101	12.7613	13.022	12.9191	12.228	12.2935	11.6535	12.0471	12.5801	12.9025	12.0185	12.408	12.3344	12.2469	12.3234	12.078	12.1016	12.6601	12.5693	11.9809	12.8749
SIN3A	9.9455	11.2505	10.5951	10.5489	11.259	10.6813	9.7749	11.2604	11.223	10.8411	11.1009	10.8194	10.3197	11.527	10.7197	10.2921	10.3789	10.8061	10.5394	11.1195	11.1511	11.217	10.7255	10.7528	10.7882	10.9768	10.9956	11.1043	10.8378	11.3007	10.4482	10.4773	10.6439	11.254	10.7856	10.2907	11.4368	11.1951	10.7492	10.3053	11.028	10.4246	11.0068	10.4795	10.1313	10.417	9.6866	10.7527	10.8366
SIRT6	7.5233	7.9171	8.5393	7.5884	8.5692	7.3561	8.5498	8.9129	7.7158	8.1884	8.2654	8.4906	8.1719	8.3282	7.7075	8.4862	8.9962	8.6834	8.1083	9.1187	8.6222	7.8962	7.7554	8.238	8.036	8.3051	8.7945	8.2674	7.448	7.1437	8.4056	8.4732	8.3022	8.9484	7.4987	7.6144	8.4289	7.8907	8.1017	8.4174	8.1869	8.3316	8.0338	8.9734	8.9979	8.9369	8.7843	8.3278	8.5326
SIX5	8.4114	8.9763	9.5129	9.4072	9.4622	8.327	8.1165	9.0575	8.9331	8.9497	9.5588	9.0556	8.5148	9.2106	7.5683	8.9379	9.7238	9.7456	10.2649	8.6962	9.4815	8.4019	10.6578	9.1449	9.3538	9.9282	7.7282	9.047	8.7205	7.351	8.9777	8.6446	9.4288	9.6862	8.464	9.5523	9.8841	9.1833	9.0674	9.5226	8.8745	8.7139	9.4465	8.7733	9.2231	9.0335	9.5125	8.4543	9.4151
SMAD1	9.3621	9.4478	9.3378	10.4117	9.8817	10.2635	9.3575	9.7408	11.7117	9.7324	9.3937	9.9196	8.326	10.2923	9.8907	9.7762	10.1139	8.7877	8.7403	10.8099	9.7007	9.7318	8.3636	8.8764	9.7666	9.6373	9.4046	9.6241	9.4101	9.7013	9.0469	8.8247	9.2263	9.2464	9.9229	9.7431	9.4854	9.3233	10.6921	9.6879	9.9717	10.0732	9.9591	9.2661	9.9584	9.6622	8.8335	9.4303	10.3873
SMAD2	10.6277	13.2812	9.9074	10.5239	11.049	10.2875	12.3121	10.4376	10.7111	10.3371	10.9176	10.7338	11.0727	11.3341	10.2491	10.5124	11.9491	10.6615	9.869	11.1031	10.9548	11.6718	11.335	10.1359	11.0609	10.2831	10.0715	11.0292	10.8609	11.65	10.9479	10.8656	10.5323	11.1458	11.1927	10.6613	10.9493	11.313	10.789	11.4968	10.9491	10.6217	10.834	11.0554	10.3391	10.8626	10.4608	10.2636	11.1978
SMAD3	10.6129	10.6543	10.7154	11.8119	11.3757	10.8739	9.3518	11.9095	11.0151	12.0633	11.3941	11.1459	9.9756	12.4545	11.7175	10.0829	10.9564	10.4415	12.3577	10.228	11.5399	9.7019	10.6617	9.8372	10.1839	12.3603	11.168	11.97	10.9535	11.8025	11.0077	10.8645	10.1816	11.5504	11.1858	10.3313	11.6873	11.3254	11.7284	10.2621	11.3813	11.185	10.5758	10.5579	10.2245	11.5166	10.9166	10.7775	10.8639
SMAD4	10.2658	10.2955	8.8891	9.7531	10.3997	10.5967	11.7224	10.2864	10.3512	9.7802	10.3818	10.1816	10.4508	10.8053	10.0039	10.4705	10.7602	10.3038	9.9163	10.6332	10.6082	11.3272	11.4044	10.0029	10.7226	9.5658	10.4103	10.6169	10.5816	10.9492	9.7985	10.2436	10.434	10.7298	10.9519	10.5314	10.4284	10.402	10.6376	11.3896	10.7167	10.0362	10.5849	10.2355	9.7714	9.8279	9.4919	9.8664	11.1273
SMARCA4	10.7013	11.7029	12.5939	11.2264	12.2267	11.7627	8.9064	12.0101	11.861	11.041	10.5675	11.8745	12.4967	11.5397	10.3248	11.4663	12.5992	12.1881	12.3014	13.2698	12.4655	8.3516	11.965	11.7313	12.1162	9.4966	11.9225	11.2393	10.0698	12.1967	12.0286	12.1128	12.664	11.8324	10.7967	11.3027	11.7734	12.0744	11.4701	11.5451	11.8158	11.3958	12.0059	11.7639	11.5538	11.5613	12.0021	11.3329	13.2255
SMARCB1	11.0988	12.4014	11.329	10.8058	11.0551	11.4289	11.2431	11.9292	11.7105	10.7505	10.8138	11.2583	11.2995	10.4533	10.874	10.2011	11.6659	11.5078	10.9911	11.3635	11.4211	11.6392	10.3562	10.8773	11.8378	10.2533	10.8801	10.9244	9.9711	10.9531	12.2981	10.6859	10.95	10.6302	10.9297	11.0655	10.8165	11.0552	10.8293	11.2116	11.7704	10.6026	10.9828	10.9135	11.7272	11.2114	10.8809	11.7455	10.88
SMARCC1	10.7231	11.5457	11.6197	11.1804	12.2311	11.2594	11.0201	11.4544	12.1376	10.9857	11.2819	11.3585	11.5129	11.6777	10.2648	11.1195	11.7572	12.0007	10.7221	12.367	11.7806	11.2833	12.7144	11.4103	11.1504	11.1029	10.9828	11.3471	11.5686	11.845	12.0149	11.0459	12.1082	11.2952	11.5079	10.9081	10.9135	11.8017	11.3104	11.2135	11.469	11.1839	11.8547	10.5365	10.8711	10.9094	10.7976	11.8063	12.0761
SMARCC2	10.9532	11.0568	11.0153	11.0565	11.7851	10.923	10.3132	11.2287	11.8389	10.4945	11.0108	10.6674	11.3568	11.5123	10.1519	10.816	10.871	11.6224	11.4537	11.6928	11.7832	10.5708	11.4391	11.1051	11.3964	11.0167	11.8972	10.4149	10.9489	11.02	11.5173	11.3694	11.1631	11.782	10.9769	10.7919	10.2962	11.0422	11.0939	10.6971	11.1504	10.777	11.5016	11.0846	11.2552	11.5869	10.8618	10.7504	11.9646
SMC1A	10.215	12.0728	10.9536	11.0043	11.879	11.1767	10.3132	11.6474	11.7521	10.6516	11.6243	11.8024	11.7462	12.3466	10.6868	10.8331	11.733	11.8189	12.3882	12.1859	12.0342	11.3452	11.0529	11.458	11.2528	12.3028	11.5795	10.5822	10.9622	11.6272	11.6032	11.6904	11.5721	11.3609	11.0508	11.524	11.6887	11.7324	10.933	11.1472	11.4158	11.1354	11.7608	10.9864	11.5478	10.9653	10.8806	10.8523	11.3722
SMC3	10.0368	10.0211	10.1854	9.8656	10.7448	9.6717	9.1933	10.852	11.7687	10.3288	10.4563	10.4368	10.4093	10.7425	10.338	9.9547	10.1789	10.8735	10.3998	10.5	11.0981	10.923	12.0545	9.7687	10.3422	10.9453	10.5172	10.2784	10.8861	11.2521	10.5308	11.1361	10.7911	10.5877	10.2267	10.4821	9.711	10.3461	9.9509	10.6947	10.281	10.0426	10.7881	9.933	10.3351	10.4093	10.5093	10.5625	11.3187
SNAI2	9.7703	9.6345	9.0836	9.949	9.7342	9.5865	6.4384	10.8979	9.2988	11.0781	9.7644	10.0087	9.3797	10.011	11.7165	8.8504	10.1223	10.666	10.4809	9.207	10.7606	7.359	9.8999	7.2871	9.9447	9.0673	11.3937	10.3066	10.1889	10.2835	10.9066	10.5442	7.8429	9.4813	10.5303	10.9766	10.0633	9.8749	10.2259	10.3451	10.6299	10.7061	10.071	10.4937	9.3205	9.5929	11.6817	10.4225	9.6567
SNAPC2	7.8382	8.552	8.5184	7.7669	8.5741	8.727	8.5498	8.8298	7.5407	8.6649	8.0786	8.0524	8.3054	7.6345	7.6635	8.9828	9.2025	8.8263	9.167	8.5845	8.5162	8.2501	7.5196	8.4433	7.6379	8.2384	8.66	7.8191	7.9736	7.6909	8.3673	8.3088	9.4038	8.5692	8.1814	7.8634	8.7922	8.028	8.4252	8.8039	8.774	8.1251	8.2712	8.6373	7.8149	8.7436	9.3578	8.5082	8.7352
SNAPC4	5.5198	8.1143	8.1365	7.3959	8.4807	7.5607	6.3113	8.6052	8.7927	8.1945	9.1096	7.8571	8.6656	9.3764	7.36	7.8788	9.2251	8.6361	8.959	9.1677	8.6725	7.2006	9.0205	9.0482	8.0171	9.0756	9.412	7.963	7.9772	6.8012	8.6053	8.7764	8.4287	9.1928	7.3136	5.7255	8.9876	9.6227	8.4559	7.7111	8.0214	7.0052	8.4686	7.8991	8.0007	8.2752	8.56	8.1799	9.1491
SOX17	4.515	4.5855	2.7459	4.3071	3.316	3.2804	3.5179	5.2891	5.101	3.283	3.9489	6.0326	5.0942	4.8875	3.4861	5.5443	3.9008	5.0491	4.1824	3.2881	5.7377	4.5139	4.4252	5.3881	4.5458	5.1878	4.5294	3.4108	3.9512	4.7562	5.9504	4.8587	5.8874	5.644	5.228	3.775	3.6748	4.3346	7.2324	4.701	3.7894	5.0696	5.3268	5.1005	5.1516	4.4607	3.5053	5.2756	5.0022
SOX2	10.0557	12.6858	12.9888	4.9206	13.9079	11.9153	9.6751	5.8352	8.0906	9.2494	13.0817	11.3926	13.2325	12.6465	8.1175	7.4338	13.5036	11.1375	8.8517	10.6143	12.5765	8.2836	5.5902	11.8388	13.5733	11.506	12.6906	12.1879	12.1344	12.1432	10.9933	12.8993	1.0324	13.3374	9.7238	12.5263	11.7718	13.448	11.3309	12.7883	13.233	11.5059	7.8689	7.6058	12.3378	13.1888	8.363	8.3483	10.0333
SOX4	11.5006	12.1608	11.4193	11.8074	11.9294	10.8827	12.5119	11.3744	13.2258	11.817	10.8189	12.06	12.592	10.4108	11.1585	11.323	12.3957	11.9588	11.91	13.1327	11.567	11.2796	11.7449	12.9542	11.8077	10.8835	11.1898	11.6786	10.0941	12.2038	12.0345	13.4807	12.1521	11.5589	12.0774	11.2667	11.2177	11.6431	11.439	12.3947	11.4186	12.3144	12.5598	12.5283	10.2066	10.1291	11.6164	11.4684	13.4681
SOX9	9.0818	8.7666	10.6225	11.9249	10.6534	6.7755	10.4277	10.5458	11.5679	9.8522	7.7517	8.1225	11.1825	7.87	11.3306	7.7345	9.5226	10.4187	9.7241	11.0211	6.7431	11.3273	8.6365	10.71	9.7096	9.212	7.4737	10.9767	7.489	7.8994	8.2574	9.9539	4.3087	9.9723	9.2014	10.3531	11.2915	10.1169	9.5584	10.3092	9.4898	9.3698	11.2304	12.7533	9.5097	7.6487	11.3467	10.3077	11.8535
SP2	8.3768	9.3881	9.4001	8.548	10.0503	8.8658	8.1381	9.5735	9.5454	9.0668	9.1661	9.337	9.3541	9.7148	8.7897	8.8902	9.494	9.5552	8.763	9.674	9.6043	8.8101	9.5125	9.2607	9.4747	8.7527	9.0579	9.3447	9.239	8.8499	9.4347	9.6495	9.2952	9.766	8.8582	9.1715	9.3942	9.3156	9.5361	9.1324	9.6064	9.3149	9.5373	9.4891	9.4612	9.151	8.8192	8.896	9.407
SPDEF	3.3513	0	2.2999	4.4866	1.9951	5.8981	8.0723	1.3716	8.0679	7.124	2.5041	7.1558	3.3367	1.6194	4.6631	8.7715	0.948	3.0492	2.9584	2.2503	1.7839	3.1458	2.4182	7.6418	2.3697	3.5326	3.1921	5.7332	3.9512	5.1963	3.7424	1.9265	6.5764	1.4354	4.3035	2.1573	3.9531	5.9122	5.8138	5.4875	1.4029	3.5088	5.4509	5.183	3.2136	4.1017	6.5714	5.1872	4.3266
SPIB	7.4587	5.8926	2.4952	6.5562	2.3968	3.7738	4.1047	5.8485	10.3083	1.1684	4.6067	7.1614	6.8509	6.1758	2.784	7.9459	2.8155	2.5133	1.4885	11.8162	2.0502	4.4249	5.5902	4.8771	5.1021	3.7482	9.3959	5.5099	5.1018	3.8574	2.0808	3.5532	6.8361	8.2778	7.0796	4.2822	3.1937	7.4207	7.4964	5.5241	4.1247	5.5271	7.2271	4.7408	6.6223	6.1565	3.5614	7.9032	12.1391
SRC	11.0066	10.248	11.1033	10.8019	10.9894	11.3284	9.3472	11.5094	10.4817	12.402	11.6461	10.4328	9.9858	10.7716	10.7211	10.7572	8.509	11.1148	11.3148	10.7163	10.9453	9.7259	11.1211	11.2692	11.4705	11.0786	10.6242	10.7228	9.9574	10.7052	11.5485	11.1465	10.877	11.2342	11.006	10.067	11.5903	11.1898	10.5077	10.7216	10.629	9.9739	11.28	10.4191	11.3557	10.9299	11.7051	11.6863	10.4394
SREBF1	11.2999	11.1636	12.2344	11.0322	12.4567	11.1236	10.7659	11.3715	10.3602	12.6632	13.3271	11.6549	12.5924	12.0921	10.7477	11.2465	11.7108	10.3835	11.5746	11.2651	12.7011	10.3471	9.9227	11.7168	11.8989	10.8228	11.4409	12.418	10.6664	10.6016	11.652	10.5613	10.9986	10.712	9.9863	10.7567	13.3564	13.1222	11.4797	11.3063	11.9492	11.3325	11.0301	10.5857	11.9215	11.8956	13.2773	11.2764	10.8794
SREBF2	11.415	12.3409	13.0957	12.952	12.7149	12.3862	11.323	11.0235	12.2228	13.8296	13.0521	13.2332	12.6144	12.8094	11.5634	11.6237	12.9793	12.7206	12.6848	12.4651	12.7022	11.1723	11.8322	11.6952	13.2097	11.3994	12.6017	12.0755	12.2061	12.0553	12.9327	12.2201	11.2974	12.2795	11.4025	12.7757	12.7581	13.0822	12.1558	12.3049	13.3762	11.6779	12.2761	12.6865	12.4139	12.3663	13.161	11.7079	12.4224
SRF	10.4396	10.9754	10.5326	11.1917	10.8659	10.3151	9.7097	10.4911	11.1019	11.0091	10.3696	10.9697	11.1253	9.9859	10.1643	10.4582	10.6477	11.1011	11.3235	11.0852	11.4715	10.4716	11.4726	10.4728	10.3697	11.0644	10.7682	10.845	10.0528	10.145	11.0408	10.6155	10.4645	11.0174	10.6652	9.7908	10.9118	10.9855	11.2064	10.7752	10.4052	10.1424	11.3815	10.8613	10.4461	10.356	10.3027	11.3857	10.6599
SSRP1	12.0875	12.7319	12.0337	12.0767	12.747	12.1339	11.6463	12.1143	12.729	12.0526	11.8643	11.6883	12.2149	11.7952	12.5746	11.4481	11.8347	13.463	12.4835	12.2888	12.2983	12.3116	12.2035	13.0155	12.4849	12.5123	12.3555	12.0183	12.1501	12.3202	12.6708	12.3632	12.6149	11.9756	11.8065	12.3182	12.5834	12.3388	11.7113	12.9339	12.4808	12.2426	12.1188	11.9986	12.0037	11.9696	12.4982	12.6609	12.6598
STAT1	12.8462	12.6369	12.2661	12.7126	12.1923	10.8647	11.9819	14.3097	12.9885	13.0106	13.4638	12.1237	13.049	14.5591	13.7919	13.0037	12.0564	12.4061	10.862	12.3313	13.2543	13.538	13.4463	12.0164	12.1141	12.7566	12.1156	13.136	12.8206	12.7279	11.3944	12.87	13.8795	13.6817	12.312	14.0302	11.7345	12.3286	12.6225	12.3579	12.3371	13.5276	13.41	11.1758	13.7124	11.3573	12.3834	14.1128	14.1888
STAT2	10.9115	11.2037	10.3748	11.0869	10.8901	10.4532	9.897	11.8144	12.0099	11.6933	11.6696	11.4804	11.613	11.6121	11.4572	11.3113	10.3789	12.1397	11.3815	11.1186	11.4294	10.5317	11.2491	10.7875	11.5305	11.3807	11.449	11.6301	10.8947	11.5349	11.2405	11.8298	11.2606	11.8151	11.5993	11.6401	9.7032	11.4787	12.0776	10.9151	11.2072	12.193	12.0778	11.6217	12.027	10.8776	10.6526	12.339	12.2181
STAT3	12.4298	12.1552	12.3945	12.345	12.2371	12.2293	11.0941	12.9033	12.1075	12.6414	12.202	12.5763	12.1038	13.4346	11.5289	12.5326	12.7148	12.4377	11.5034	13.1994	11.9608	11.8467	12.0026	11.6843	12.3175	11.8506	11.6213	12.3278	12.0496	12.1066	12.2284	12.2652	12.0459	12.009	12.6155	12.858	11.7997	12.2255	12.9914	12.3596	12.8023	12.9438	12.7515	12.1589	12.8126	12.0893	12.4721	12.475	13.8897
STAT4	5.1031	6.2353	2.4008	5.8753	4.4531	4.6535	4.5532	7.9175	6.7695	5.4403	5.1803	7.2159	7.4425	7.2624	6.8384	7.6504	3.4881	5.8021	4.4442	6.0382	4.4785	5.8062	7.9491	6.0132	5.3897	4.6225	5.8429	5.0142	5.0479	7.4311	5.1035	6.418	7.1581	6.4442	6.8262	6.9458	3.9946	5.3788	7.2138	6.1026	5.3961	6.1387	6.843	8.479	6.7676	4.168	6.0797	7.4356	6.3556
STAT5A	9.4807	9.1186	7.8003	9.1249	8.5757	9.0539	6.7146	11.2149	9.0357	8.7962	9.435	9.3395	9.6334	10.3365	8.8815	10.1005	8.4755	9.5699	8.8961	10.5691	9.0617	7.8712	8.3811	8.5607	8.245	8.7148	9.4922	8.5092	9.1823	8.7229	8.8087	9.4121	10.2154	9.2535	9.5707	9.8187	7.9099	8.5374	10.1923	8.8456	8.7176	9.9558	9.6085	9.07	10.3563	8.4981	8.9003	9.8112	10.731
STAT5B	10.1361	10.5661	9.5213	9.4155	10.6569	10.1871	8.7347	10.7333	9.854	9.8725	10.6086	10.0912	10.5685	10.7983	9.2825	10.3866	10.7246	11.1268	9.988	10.9172	10.2339	9.6714	9.8658	9.2283	10.282	10.05	10.3861	9.9627	10.6285	9.4607	10.0821	10.4224	10.0114	10.9321	10.4411	10.6259	9.5044	10.0262	11.1139	10.0945	10.9165	10.7343	10.5353	9.7557	10.5059	10.2765	10.0795	10.3321	9.9117
STAT6	11.5473	11.8715	11.8834	11.1643	12.5201	11.7797	11.5535	11.8736	11.9073	11.6857	11.5749	11.9691	10.476	11.7405	11.5007	12.3029	11.7761	11.0647	12.0252	12.5354	12.7618	9.464	10.2058	10.464	11.3644	11.7848	12.0546	11.7593	11.4776	12.2908	11.8585	11.4577	11.4037	12.2027	12.0399	11.5302	11.6624	12.022	12.0381	11.5771	11.933	11.6609	11.9919	11.7473	12.5447	11.5516	12.2314	11.8105	11.7772
SUMO1	11.3611	10.2719	10.6384	11.6966	11.0987	11.5575	12.2066	10.5054	11.2197	11.301	11.217	10.6664	11.4063	10.8226	11.1901	10.9184	11.2812	10.9758	11.254	11.0136	11.5205	11.4538	11.0634	11.1336	11.5149	10.8677	11.3296	11.4887	11.5424	11.2903	10.7575	10.7904	10.8879	11.3795	10.9623	11.3256	11.4015	11.4832	10.3903	11.2403	11.0074	14.5372	11.1913	10.361	11.2859	11.2848	11.291	11.0717	10.9672
SUMO2	12.4787	12.5235	12.3563	11.0317	12.0559	12.6246	13.4976	11.6471	12.2437	11.7117	11.5469	11.2888	11.5584	12.4294	12.2837	11.49	12.2062	12.0228	11.4833	12.0262	11.5893	12.7765	11.3877	12.3968	12.1355	10.6566	12.4708	12.3166	13.2653	13.119	11.6707	12.2057	12.0768	12.2428	11.7277	12.9276	11.7158	11.684	11.8265	12.0627	12.3439	12.6092	11.5734	11.1427	12.2256	12.462	11.1311	11.6625	12.0653
SUPT5H	11.9641	11.1535	11.9496	12.3801	12.3034	12.8618	10.4315	11.7977	11.7985	11.4918	11.1503	11.5079	11.4669	11.7374	11.0975	11.8412	12.0087	11.9419	12.0981	12.0628	12.655	10.6763	12.8944	12.3773	12.7831	12.3514	11.0424	11.236	12.2101	11.3428	12.2987	12.1067	12.4197	11.9781	11.3516	12.3337	11.3843	11.4917	10.8566	11.4297	12.1315	11.2343	11.6192	13.7898	11.4334	12.3366	11.6489	11.0962	12.0733
TAF1	8.5683	9.7398	9.3584	9.8424	10.3486	7.8799	8.6583	9.7577	10.3851	9.2285	10.2778	10.4242	9.23	10.6488	9.0766	9.012	10.3479	9.729	9.9575	9.8862	10.6134	9.1617	9.8503	10.2461	11.6681	9.9921	10.9458	9.8555	9.9801	10.2519	9.814	9.6512	9.2701	10.0813	9.4135	9.4632	10.1978	10.0873	9.4742	9.0666	9.8925	9.7529	10.1858	9.4418	9.5656	10.4067	9.717	10.0941	10.4028
TAL1	3.3513	4.4164	2.7459	4.3997	3.0448	3.7738	2.7549	5.2891	5.1802	4.0527	3.9881	6.0447	5.2254	4.6462	5.7754	6.3499	3.945	7.8537	4.1461	4.7263	4.8543	4.7879	5.4333	5.6606	5.3897	4.3419	6.0845	3.9499	3.9512	4.7215	5.0808	5.363	5.4549	5.4466	6.5734	3.3545	4.0743	4.3346	7.4861	6.4139	3.3517	5.1445	7.0194	5.2799	4.042	4.3506	3.5614	6.9473	4.2869
TAT	1.1048	0	0.7769	0	0.5126	2.0599	0	0	4.9282	1.1684	0.5108	1.0717	0	0	0	3.4474	0.5505	1.651	0.5375	1.6265	0.432	1.761	1.1645	1.5323	0.8139	1.8022	2.1662	0.8504	0.704	1.7	0.3439	0.5528	2.0483	1.188	1.0096	1.1068	0.9302	0	0.4018	1.7262	1.4029	1.4804	1.8378	0	0	0	1.2331	1.2513	0.8616
TBL1XR1	13.2661	13.467	12.5104	11.6323	12.9589	12.3396	12.3204	10.8891	12.0485	12.7037	12.7821	11.8387	12.6098	12.887	12.0806	11.6816	12.4804	12.2705	13.1716	11.6902	13.713	12.4624	12.3211	12.5244	12.857	12.0194	13.2783	12.9283	13.429	13.2871	13.7942	13.8238	11.1524	12.343	12.012	12.4775	11.677	13.33	11.653	12.49	13.9918	13.0799	11.7425	11.2584	13.5119	12.2394	12.7852	11.1238	11.9286
TBP	7.7714	8.4535	7.7933	8.1128	8.4245	9.353	10.0886	8.2159	9.3528	8.4957	8.2393	7.4611	8.1121	8.3504	8.4542	7.7257	7.9551	8.5758	7.6316	8.7518	8.2262	8.77	8.7035	8.2253	7.9075	8.6313	7.9715	8.1581	7.8804	8.1695	8.4934	8.5967	7.3674	7.7703	8.2598	8.0061	8.3709	8.6017	8.0641	8.8359	8.5147	8.1121	8.4282	8.0768	8.1043	8.2601	8.1439	8.1381	7.5237
TCF12	10.9193	10.2647	9.7015	10.5058	10.8224	9.9396	9.9321	9.9939	10.8695	10.6073	10.2867	10.3657	9.8603	11.0373	10.3622	10.1846	10.1526	10.804	9.6882	10.9088	10.6326	10.4408	10.0729	10.3069	10.7237	10.3194	10.3659	10.5524	10.3288	11.0148	9.6297	10.733	10.2738	10.1905	10.9841	10.569	10.5822	10.0471	10.6159	10.2716	11.1497	10.5519	11.0226	10.272	9.9052	9.8721	9.1437	10.5066	10.5576
TCF21	7.3202	4.475	3.3102	6.6905	4.2088	5.4784	5.3293	7.158	5.8276	5.7388	5.1461	6.5308	6.2559	5.665	4.3104	8.2676	2.2377	6.7723	3.5651	6.0744	5.5887	5.9801	6.4425	7.266	6.4369	6.3766	2.3419	5.8381	6.2571	6.1309	5.3614	6.0625	6.6332	4.9462	7.6879	3.3545	3.8206	5.5274	9.509	6.4587	5.3734	6.707	6.8623	6.4809	5.1071	5.9265	2.6787	6.9147	5.8217
TCF7	8.1207	8.1235	4.7381	8.8302	6.7272	7.8179	6.757	7.9016	9.4172	7.5169	7.0145	8.8829	8.8021	8.3057	7.5412	9.0047	6.0145	9.5085	6.7121	7.7011	6.9322	9.9143	8.559	9.6391	6.4804	8.9705	6.1211	8.1356	7.6825	7.3679	7.2249	8.691	8.2846	8.6122	8.8424	6.5074	7.8432	9.0376	8.9645	8.7379	7.4672	8.266	9.5141	8.6734	7.7098	7.6371	9.8706	8.7964	9.7527
TCF7L1	10.4276	9.1369	7.798	9.477	9.5559	8.6294	5.1284	10.0533	10.0565	10.5351	9.5539	9.5149	9.5445	10.7946	8.791	7.9179	10.0783	11.6088	8.907	9.8507	7.7339	6.6921	11.6336	8.7666	8.9812	9.331	8.5456	9.6817	8.9905	8.6242	8.9784	9.1925	7.4702	9.8715	10.073	9.4608	10.6496	9.1027	10.3083	10.0767	10.3451	8.9495	10.5014	8.0468	10.9012	8.9883	7.9915	11.6508	11.1177
TCF7L2	8.3668	8.2959	8.2235	9.9905	8.9674	7.6992	8.6769	9.4137	8.703	10.0511	8.3729	9.1454	7.9659	8.399	9.1138	8.6122	8.7128	9.6936	8.9964	8.8052	9.007	9.7496	10.8679	10.3606	8.7468	9.3613	8.5411	8.2138	8.1785	9.5124	9.2658	9.369	9.257	8.7613	9.1276	8.9164	8.6103	8.8928	8.9411	9.4355	8.7233	9.0707	9.4508	9.7251	8.6647	7.7001	10.2546	8.9878	9.59
TEAD1	9.806	10.1242	9.7995	10.4997	10.9606	9.7581	7.8841	11.3282	11.0593	9.916	9.7679	10.6864	10.2194	9.7985	10.1499	10.3317	10.1967	10.7531	8.955	10.5025	10.6474	10.4429	13.7121	9.796	10.2007	10.7486	9.8711	10.6822	9.9953	10.7746	10.7934	11.068	10.9387	10.8369	10.7307	10.2059	10.1107	10.3498	10.8247	9.8626	10.5221	10.6451	10.789	9.6929	9.1363	9.2113	8.9138	11.712	10.2323
TEAD4	9.8078	8.5211	8.1529	9.4645	8.7953	7.5114	8.9888	9.6179	9.0463	9.06	8.3468	8.2868	8.9555	8.5645	8.5112	7.9832	8.2606	9.2131	8.816	8.7904	8.9922	8.8786	10.0591	8.131	8.418	9.1783	9.0293	8.5012	8.0406	6.8702	9.6109	9.1798	8.6638	7.6033	8.6021	8.987	8.7489	8.0558	8.6587	8.2415	8.9703	8.1885	8.456	8.4036	10.3868	8.6157	9.1676	8.9693	9.1436
TERF1	9.3392	9.3766	8.6902	8.7059	9.3326	8.5675	8.5234	9.1691	8.9892	8.9053	9.3208	9.396	9.1563	9.2257	9.2924	9.2065	8.9697	10.4371	8.8531	9.1316	8.9562	9.0731	8.9776	9.9257	8.8475	8.9287	9.2873	9.2509	9.248	9.3975	9.2989	9.6778	8.9486	9.033	9.1065	9.6046	9.1038	9.5956	8.8099	9.3849	9.5612	9.4996	9.4422	8.4334	8.7261	9.3678	9.4692	8.9098	8.8865
TERF2	8.6491	9.2033	8.6485	8.4504	8.843	8.9128	8.7043	8.7576	9.3999	9.0768	9.2349	9.6771	9.0292	9.8609	8.4558	8.8108	8.7921	8.7835	8.8573	8.6683	9.5225	10.0454	8.15	8.6409	9.6584	9.0283	9.0891	9.3349	9.5462	9.5678	9.5904	8.9014	8.6981	9.4072	8.9259	8.6853	8.7655	8.7432	9.4525	9.251	9.0378	9.1869	9.2409	9.1695	8.7707	9.7019	8.9848	8.9466	9.268
TET2	8.0026	9.1163	9.3955	9.2008	11.0823	8.5675	8.7765	8.7523	9.4936	8.9839	10.139	9.8386	9.0716	9.7212	9.4706	9.3449	9.5885	9.8302	8.8131	9.8988	9.3981	9.6936	9.2679	8.8868	9.3729	8.2473	9.4509	8.8995	8.7418	11.2555	9.8066	9.5488	8.549	9.0597	9.4379	8.9771	9.7311	9.7118	9.6344	9.3064	9.7901	9.4903	10.3962	9.3555	7.913	9.0446	8.7605	8.8988	9.9076
TFAP2A	8.5058	9.4312	9.8133	10.7723	9.1903	10.6478	9.2723	10.7934	10.1845	9.7586	9.6765	10.0126	9.9625	8.2161	10.367	7.5511	9.83	10.1138	11.8996	10.0255	9.2538	9.3196	12.057	9.3488	8.7882	8.7589	9.9003	9.4295	8.5076	8.6053	10.9289	10.5719	3.0562	8.7471	9.2515	8.6149	9.6977	9.9243	9.8912	9.3981	9.3672	9.4299	10.902	9.5535	9.8889	10.1186	10.9048	9.647	12.5483
TFAP2C	7.5052	9.9428	10.374	9.4348	10.306	8.8349	10.3725	9.3343	11.1168	9.5926	10.7319	9.9138	9.2455	8.1248	9.7707	8.572	8.8026	9.8867	11.1258	7.4067	8.2936	8.522	11.5526	9.9937	9.6228	10.1088	8.8373	9.0752	9.3306	9.8534	10.6846	10.4811	9.0649	9.7245	9.3799	7.6312	9.806	10.6525	9.2626	9.9061	9.6531	9.1483	10.329	10.4318	8.6938	9.5201	11.1153	9.2846	10.5829
THAP11	9.3055	9.8723	9.3886	8.3897	9.8541	10.0199	10.5444	9.0732	9.4342	9.4088	9.8075	9.7656	9.8173	9.7134	9.9981	9.2501	9.5736	9.5723	9.5986	9.0969	10.1077	10.0464	9.0944	9.3737	9.9964	9.186	9.1612	9.6767	9.9465	9.5463	9.3815	9.2633	8.9219	9.707	9.5387	9.1686	9.3922	9.1277	9.9373	10.4126	9.4298	9.7529	9.8871	9.6198	10.0621	10.2179	9.4405	9.8354	9.1567
TP53	9.1418	11.0496	11.266	10.2325	10.3079	10.9298	8.5777	11.6882	11.4162	8.4397	8.9711	10.9417	11.049	10.7422	7.8095	10.2273	7.0241	10.2279	8.4363	8.6171	11.9501	11.1601	8.7531	9.5162	10.049	11.7123	7.9274	8.7134	11.1882	10.7695	8.9386	10.7334	10.6364	9.4026	11.0327	10.9742	11.4602	11.6855	10.1699	9.0666	8.5121	9.3884	11.2105	9.6555	11.7496	11.768	9.975	11.4775	12.3225
TP63	12.5449	14.923	13.8959	11.4863	14.2091	14.065	9.2365	11.7615	12.4244	12.1455	12.6546	13.3748	13.6462	12.5559	13.0729	7.7228	14.3325	12.9808	12.8395	12.8004	15.0753	6.4489	7.5676	8.7336	13.1013	12.3157	13.7006	15.1132	14.0862	13.8937	13.427	13.5759	4.8343	14.1163	12.0428	14.4435	14.3188	14.1314	11.2912	13.8694	14.3506	13.5478	12.2645	13.3096	12.9764	14.0634	14.0498	11.7733	13.2815
TP73	7.0958	7.1195	5.8511	8.4268	6.1918	6.7386	2.8625	8.2363	7.2041	8.6425	8.6125	9.3746	5.637	9.7184	6.8284	6.2716	7.7115	10.1277	9.8501	7.4032	9.2929	5.2686	7.0028	5.5009	6.8462	7.7351	4.9379	6.2186	6.9131	6.0281	9.2499	7.8324	5.0469	7.0747	7.4283	8.3853	8.1357	9.0469	8.6345	8.3476	7.5069	7.2075	9.9342	10.6221	9.0585	8.5917	9.5649	7.9603	10.7979
TRIM28	12.7163	12.2674	13.4654	12.3117	12.9506	13.3099	12.0171	13.0059	13.5293	12.5613	13.4094	12.5931	12.7349	12.9391	13.2463	12.1678	13.3577	12.9117	13.2671	13.4838	13.3052	12.1623	14.1667	13.8192	13.1563	13.7114	12.0701	12.8026	14.5217	13.1009	14.2674	12.3967	13.6009	12.7396	12.2163	14.0674	12.5431	13.6092	12.4518	13.2358	12.4638	12.4592	12.5918	12.4196	12.9201	13.2555	12.8495	12.6335	13.1246
TTF2	8.3668	10.2853	9.5115	8.454	9.66	8.6178	9.1778	8.7751	10.1579	7.5557	8.9527	9.1718	9.5545	10.5175	9.0329	8.2995	9.6058	9.4336	8.766	10.2691	10.2845	8.9441	9.1772	9.0717	8.7906	10.0009	9.4413	8.5468	8.6087	8.1484	8.8497	8.6597	9.1309	9.2824	8.4369	9.6046	8.4883	9.3207	8.2642	9.0552	9.4898	9.0954	8.88	8.2155	9.3172	8.3629	9.2627	8.929	9.268
UBTF	10.9507	11.6991	11.2679	11.744	11.9497	10.6875	10.3025	11.5666	11.7819	10.9374	11.5663	11.2301	11.2418	11.4425	10.5094	10.8804	11.7222	11.8398	11.6077	11.8061	11.7634	11.3687	11.2562	11.3648	11.7246	11.2861	11.3178	11.2002	11.2026	10.9939	11.9304	11.313	11.3628	11.5155	11.0992	10.6312	10.9948	11.7935	11.5579	11.5143	11.4666	11.2929	11.6277	11.6577	11.7505	11.3793	11.5144	11.0317	11.8366
USF1	12.6087	9.8504	9.2442	9.3819	9.4188	9.9243	11.8344	9.8867	10.1257	9.0785	9.8068	10.2445	9.9775	10.1047	10.3811	10.3279	10.1818	9.7384	10.7865	9.9466	9.4688	10.4045	9.9451	9.8306	9.7915	9.4358	10.436	9.7411	10.425	9.4712	10.3406	10.4721	10.2234	10.6544	9.7151	10.9558	9.8176	9.968	10.0578	9.9392	9.4523	10.2751	9.9289	10.2032	10.7614	9.7005	9.8775	9.8563	10.8267
USF2	11.4827	11.0393	11.7372	11.0147	11.2772	12.0448	10.7138	11.0143	11.4347	10.8659	11.1411	11.3985	10.9693	10.8067	10.9544	11.015	11.5181	10.8273	11.7569	11.15	11.7228	10.4899	11.3004	11.9403	12.4378	11.4477	11.8453	11.0534	11.5258	10.8834	12.4114	12.7827	11.1127	11.1724	10.9383	11.5789	10.8628	11.0034	11.3638	10.7827	11.329	10.9265	10.8102	11.9707	12.0357	12.0267	11.6624	10.6837	11.5029
VDR	10.3483	8.7219	7.9556	11.1401	7.8191	8.5416	8.7627	10.1685	9.3596	10.1263	9.0333	10.7188	9.2881	8.7272	9.7446	10.8122	6.7023	9.1655	11.1902	10.7323	9.6037	8.0876	7.1329	8.6313	8.3576	10.6858	8.2883	8.9832	9.0047	10.0375	10.2188	10.1463	10.9251	8.2857	10.5865	8.7906	9.0207	8.7356	10.1521	9.5286	8.325	10.4871	9.6836	12.0257	9.2038	9.1009	11.0387	8.9891	9.8749
VEZF1	10.0033	10.7026	9.5255	9.0268	10.6202	10.3088	11.0549	9.8349	10.6156	9.7314	9.7736	10.1664	9.331	10.6111	9.9185	10.4862	10.2222	11.0004	8.9926	10.5301	10.3623	10.9933	10.1821	10.1271	10.7334	9.4254	10.9556	10.5761	11.0358	11.4152	10.3276	9.6377	10.147	10.7385	10.4578	10.9168	10.4319	9.7595	10.589	10.4841	11.1217	10.6066	10.5418	9.5555	9.9416	9.539	9.4093	10.111	10.988
WDR5	9.5354	10.953	10.6064	9.5376	10.8787	10.377	9.2723	10.1117	10.1802	9.9878	10.6253	9.7078	9.9321	10.7394	10.0326	9.9609	11.5379	10.0401	11.0999	10.4419	11.0304	9.4943	10.5879	10.834	10.1136	10.7832	10.9192	10.7661	10.5059	9.4614	10.6334	10.8771	10.7314	10.2783	9.6002	10.6238	11.2494	11.2016	10.1241	10.5931	11.0741	9.7354	9.8895	9.5555	10.6978	10.0097	10.5657	10.2914	10.5508
WHSC1	10.051	11.0369	10.9801	10.1208	11.099	10.4739	9.4117	10.3602	11.1228	10.9406	11.0055	10.7784	11.1041	11.5413	10.1829	10.3337	11.4469	11.2777	11.5634	11.2523	11.0007	10.513	11.8572	11.3984	12.0826	10.7923	11.0971	11.0259	10.0857	11.4495	11.8471	11.5272	12.1715	10.6688	9.8817	10.6797	11.6396	10.6213	10.6615	10.3938	11.2331	10.2747	11.5587	9.836	10.6345	10.6233	11.1789	11.0301	11.3204
WWTR1	8.7001	8.9758	8.0656	9.7363	10.1029	9.9808	9.1438	8.7837	7.2073	9.9711	9.971	8.5251	8.0636	8.2456	9.9198	8.9861	10.1493	9.6054	7.7415	8.8359	9.5383	11.5581	9.3378	9.3743	9.9475	10.7705	10.4178	11.3516	10.3922	8.7007	8.3311	8.9347	8.9888	9.5252	9.9703	11.0509	9.8471	9.072	9.4133	9.3598	8.6405	9.5555	9.8366	8.3753	8.9463	9.7181	8.644	9.5927	8.6977
XBP1	12.4897	13.2036	12.2856	11.7886	10.9364	12.3453	13.406	11.9061	12.6291	12.7377	11.656	14.3528	12.4767	11.9262	12.7935	13.4683	10.7356	11.358	10.7549	10.9333	12.0262	13.1291	11.9347	12.2855	12.4794	10.8542	11.4042	12.7971	12.649	13.2113	11.7265	11.649	11.925	12.0617	13.1079	13.1311	11.2617	12.0037	12.67	13.5736	12.3669	12.7458	13.2325	12.7813	11.5459	11.9292	11.0849	13.4839	11.4988
XRN2	11.5792	11.443	11.2386	10.6999	11.3835	10.6234	11.1569	11.5562	11.9096	11.0457	11.4279	11.5215	11.0761	10.9172	11.0714	11.1867	10.3479	11.6192	10.5008	11.7286	11.8342	11.8502	11.3657	11.4559	10.7224	11.3276	10.9861	11.9302	11.6251	10.3528	11.2141	10.822	10.5598	11.1148	11.1422	11.8593	11.2056	10.7619	11.0357	11.3883	12.0381	11.1717	11.5983	11.0274	11.1751	10.469	11.003	11.2956	11.6565
YAP1	11.1265	11.2453	11.1916	12.7974	11.6176	10.4787	11.9627	11.3861	11.2715	11.9209	10.7301	11.465	11.2399	10.5759	12.2101	11.4144	10.8133	11.949	11.0951	11.0476	11.4499	11.7656	13.5654	11.1641	10.8296	11.7495	11.227	10.9664	11.4251	12.4589	11.8336	11.0843	10.899	10.19	12.0109	11.8802	9.8793	11.2365	12.1408	11.1253	11.557	11.8963	12.4613	11.5842	10.6852	10.3154	11.1834	11.4978	11.5444
YY1	10.4598	10.8032	10.8145	11.3134	11.3745	10.4512	10.437	10.0583	10.4165	10.5375	11.3039	10.7017	10.1242	9.6329	10.712	10.3996	10.8192	10.3555	10.1067	10.0677	10.6974	10.6535	10.8082	10.8304	11.5964	10.6091	10.9865	10.9669	10.4171	11.1635	12.126	10.1809	10.1514	10.1618	10.7117	10.7451	10.7206	10.482	10.8067	11.3848	10.9773	11.1427	10.4126	10.2386	10.9007	10.3921	10.7752	10.6752	10.1739
ZBTB17	7.6853	8.7399	8.6068	9.1079	8.4755	8.7067	8.4105	9.359	9.3261	9.341	8.7196	8.8846	9.3193	8.8463	9.065	8.8066	9.207	9.6131	10.1686	9.3985	7.9931	9.2963	9.2168	9.1979	8.7404	9.383	8.7049	8.2599	7.888	8.112	10.164	9.1552	9.4317	8.9016	8.587	8.1769	8.6677	9.0908	8.9202	8.7902	8.4765	8.7516	9.1626	10.9438	8.6271	8.8127	10.0151	8.5335	9.43
ZBTB33	8.5727	10.1648	10.1729	9.484	10.5533	10.1388	10.1214	9.5785	11.3669	8.7042	10.1347	10.339	9.6475	10.9414	9.7199	9.485	10.1235	8.8653	9.0902	10.3722	11.1857	9.6391	9.1427	9.6902	10.1409	9.3964	9.9946	10.3392	10.3588	10.6323	8.5556	9.6343	8.8947	10.2624	9.8739	10.3582	10.4052	10.5257	9.3326	9.6455	10.2684	9.8751	9.7298	9.2277	10.3586	10.3182	10.012	9.3903	11.682
[truncated: 453 more columns]
