# Supplementary material for: Development and validation of a novel immune-related prognostic signature in lung squamous cell carcinoma patients
Source: Sci Rep. 2022 Dec 1;12:20737. doi: 10.1038/s41598-022-23140-w (PMC9715950; doi:10.1038/s41598-022-23140-w)
Supplement: Supplementary file 9 — Supplementary Information 9. [file 41598_2022_23140_MOESM9_ESM.xlsx]

## Sheet: corResult
Supplementary table 9: The association betwee TF and DEG based on the standard of correlation coefficient filter >0.4 and of p-value filter < 0.05
TF	DEG	cor	pvalue	Regulation
EBF1	HTR1B	0.443465	1.3383e-25	postive
EBF1	ZCCHC5	0.492959	4.26166e-32	postive
ETS1	ZCCHC5	0.421816	4.47287e-23	postive
FLI1	ZCCHC5	0.42676	1.23062e-23	postive
FOXA1	C1orf68	-0.447985	3.76946e-26	negative
FOXA2	PLA2G12B	0.521687	2.19737e-36	postive
FOXP3	ZCCHC5	0.44075	2.83883e-25	postive
GATA3	CASP14	0.463867	3.76938e-28	postive
GATA3	FAM71E2	0.413552	3.68886e-22	postive
HNF1B	PLA2G12B	0.63103	4.11257e-57	postive
HNF4A	ANKS4B	0.427868	9.18698e-24	postive
MEF2C	ZCCHC5	0.435073	1.3385e-24	postive
NFE2	PLA2G12B	0.429752	5.57649e-24	postive
PPARG	FAM71E2	-0.436005	1.0398e-24	negative
RBP2	PLA2G12B	0.577019	6.74318e-46	postive
RUNX1T1	HTR1B	0.435263	1.27141e-24	postive
RUNX1T1	ZCCHC5	0.553499	1.23163e-41	postive
SNAI2	RPL3L	0.402259	6.00753e-21	postive
TCF21	ZCCHC5	0.418547	1.03764e-22	postive
