# Supplementary material for: Development and validation of a novel immune-related prognostic signature in lung squamous cell carcinoma patients
Source: Sci Rep. 2022 Dec 1;12:20737. doi: 10.1038/s41598-022-23140-w (PMC9715950; doi:10.1038/s41598-022-23140-w)
Supplement: Supplementary file 10 — Supplementary Information 10. [file 41598_2022_23140_MOESM10_ESM.xlsx]

## Sheet: lassoRisk
Supplementary table 10:The LUSC samples were divided into two groups according to the median value of risk score (high risk score group and low risk score group).
id	futime	fustat	MMP20	C18orf26	CASP14	FAM71E2	OPN4	CGB5	DIRC1	C9orf11	SPATA8	C9orf144B	ZCCHC5	riskScore	risk
TCGA-58-8386-01	0.00273973	1	0.4954	0	10.3567	0	0	0	0	0.4954	1.1565	2.0968	0.8635	1.56063	high
TCGA-NC-A5HD-01	0.00547945	1	2.3193	2.7444	0	0	0	0.6509	0	0	0	0	0.6509	0.922509	low
TCGA-56-7731-01	0.00821918	1	0.4726	0.4726	0.828	0	0	2.684	0.4726	0.4726	0.828	0	1.1129	1.39761	high
TCGA-56-A5DR-01	0.0109589	0	0	3.4871	2.0385	0.5301	0	0.5301	0.5301	0	0.5301	0	0.5301	0.990947	low
TCGA-94-7557-01	0.0136986	1	0	0.7031	6.9552	4.5539	0.394	0.7031	0.9575	0	0	1.3618	1.6772	1.50355	high
TCGA-77-7338-01	0.0136986	1	1.0565	0	0	0	1.6598	2.5058	1.4854	0	0.7823	1.4854	2.084	1.33082	high
TCGA-XC-AA0X-01	0.0164384	1	0.606	3.0545	0	2.3718	0	0.606	1.6267	1.0314	0	1.852	0.606	0.758881	low
TCGA-56-A5DS-01	0.0219178	0	0	1.0004	6.4845	5.6731	0	3.5856	0	0	0.5853	1.0004	0.5853	1.83489	high
TCGA-33-A5GW-01	0.0246575	1	0	1.5568	1.2966	0.5709	0	0.9789	0	0.5709	0	0.9789	0.5709	1.18237	high
TCGA-51-4079-01	0.0328767	1	0	2.5405	2.6368	0	0	0	1.3818	0	0.487	0.487	0.8504	0.960786	low
TCGA-51-4080-01	0.0328767	1	0	0.7703	0	0	0	0	0.4359	0	0	0	0	0.901848	low
TCGA-37-3792-01	0.0328767	0	0.4682	0.8212	2.0241	1.8813	2.0241	2.6709	1.7227	1.8813	0	1.3412	1.8813	0.868835	low
TCGA-37-4141-01	0.0328767	0	2.5308	1.0172	0.4236	0.4236	0.4236	0	0	0.4236	0	0	0.4236	0.762611	low
TCGA-37-3789-01	0.0356164	0	0	0.4777	7.9421	8.2015	0	3.9923	1.1227	0	0	1.7463	1.9059	2.31541	high
TCGA-NK-A7XE-01	0.0356164	0	2.0568	0.7067	5.8552	6.9201	0	2.9915	1.5342	0	0	0.7067	0	0.950454	low
TCGA-77-7141-01	0.0410959	0	0.3667	3.6528	2.1613	0	0.6589	0.9017	0.3667	0.3667	0.6589	0.6589	1.9614	1.29017	high
TCGA-22-4596-01	0.0465753	1	0.5168	0	0	1.1969	0	0.8966	1.4454	0	0.5168	1.4454	2.4082	1.621	high
TCGA-85-8479-01	0.060274	0	0	0	8.213	0.9283	1.2354	4.5028	0	1.2354	0	1.7038	0	1.36557	high
TCGA-85-8287-01	0.0630137	1	1.0214	0	7.8237	5.399	0.5992	0	2.6204	0	1.0214	1.6134	3.4308	1.55295	high
TCGA-22-5478-01	0.0657534	1	0.6102	0	9.04	5.499	0.8397	0.8397	0.6102	0.8397	0	0.8397	1.7523	1.29591	high
TCGA-66-2755-01	0.0767123	0	1.0477	0	3.4543	6.7032	0	0	1.6482	1.0477	0.7753	1.9434	1.2768	0.960131	low
TCGA-66-2744-01	0.0821918	0	1.2513	0	6.2394	0.5462	1.2513	2.8037	1.2513	0.5462	0.9414	0	0	0.824539	low
TCGA-66-2763-01	0.0821918	0	0	4.8054	0	0.6431	0.6431	0.6431	0.3572	0.6431	0	0.3572	0.8817	0.854726	low
TCGA-66-2756-01	0.0821918	0	0	0	0	0.829	0.829	0	0.4732	0	0.4732	0.4732	0.4732	0.956026	low
TCGA-66-2766-01	0.0849315	0	0	0	0	0	0.8419	0	0.8419	0	0.4815	0.4815	0.8419	0.982485	low
TCGA-66-2753-01	0.0849315	0	2.7514	0.7437	5.6016	1.4257	0	0.7437	2.5991	0.7437	0.4193	0.7437	1.4257	0.777226	low
TCGA-34-7107-01	0.0931507	1	0	0	0	0	0	1.0337	1.0337	0.432	0.432	2.1669	1.7839	1.57367	high
TCGA-85-7843-01	0.0958904	0	0.8993	6.1157	0	0	1.7255	0	1.5939	0	0	0.3656	2.8188	0.862634	low
TCGA-NC-A5HH-01	0.10137	0	0	0	8.4977	4.8868	1.7751	0.57	0	0	0	0	0.57	1.0395	low
TCGA-56-8503-01	0.112329	0	2.0792	1.8402	7.4687	7.7145	0	0	2.0792	0.7183	0.7183	0.7183	2.6232	1.05961	high
TCGA-85-7710-01	0.115068	0	0.4247	0	4.7184	0.4247	0.4247	1.6105	0.4247	0	1.0192	0	0.7523	1.29755	high
TCGA-33-4589-01	0.128767	1	0	0	5.2374	0.6799	0	3.705	0	0.6799	1.4886	2.9303	0	1.81434	high
TCGA-39-5028-01	0.142466	1	7.0392	4.8756	0.875	2.4843	1.8082	5.1711	1.8082	1.8082	0.875	0.875	1.8082	0.541476	low
TCGA-22-1011-01	0.145205	1	1.9087	2.28	7.2318	5.0899	1.6798	1.0717	1.0717	0.6332	0.6332	0	2.575	1.03434	low
TCGA-56-8622-01	0.150685	0	7.6964	0.5895	4.2982	7.1982	0.5895	1.33	2.5962	0	1.0068	2.0101	1.0068	0.558237	low
TCGA-39-5030-01	0.161644	1	0.6933	0	3.3583	5.0747	0	0.6933	0.6933	0	0	2.4112	1.5115	1.59289	high
TCGA-66-2785-01	0.164384	0	0.4929	0	12.6514	4.3612	0	0.4929	0.4929	0.8597	0.8597	0.8597	0.8597	1.29078	high
TCGA-85-8355-01	0.167123	0	0.5077	0	0	1.4261	0.5077	0	0.8824	0.5077	0	0.5077	1.1797	0.96168	low
TCGA-66-2737-01	0.167123	0	5.2283	0	3.2499	0.8566	0.8566	1.3904	3.0526	0	0	0.8566	2.7389	0.843461	low
TCGA-66-2767-01	0.167123	0	3.0341	0	0	5.0354	0	0.8131	0.4631	0	0.4631	0.8131	0	0.823858	low
TCGA-98-A53B-01	0.167123	1	0.5327	2.0449	2.1931	5.9819	0	2.8585	0	0.5327	0.5327	2.1931	0.9209	1.59667	high
TCGA-66-2768-01	0.167123	0	0.9659	0	3.3526	0	2.0627	4.7062	1.3723	0.7097	0.3981	0	0.7097	0.954072	low
TCGA-66-2765-01	0.167123	0	0.4407	0	5.1848	1.2805	0	1.4785	0	0.4407	0.7779	2.0758	1.4785	1.89603	high
TCGA-66-2777-01	0.167123	0	0.8817	0.5072	2.5982	0.8817	0	1.425	0.8817	0.8817	0.8817	1.6352	0.5072	1.06347	high
TCGA-66-2754-01	0.167123	0	0	0	0	2.2125	0	0	0	0.5403	0.9326	0	0.5403	1.04902	high
TCGA-92-8065-01	0.191781	0	0	2.5367	0	1.5465	1.2874	1.5465	2.2757	0	0	0	0.9713	0.737461	low
TCGA-34-2596-01	0.219178	1	3.0462	0	0	0.7874	0.4468	0.4468	0	0	0.4468	0.4468	1.294	1.07945	high
TCGA-92-7340-01	0.224658	0	4.2941	0.7791	0	0	1.2823	4.9069	3.15	0	1.0525	0.4415	3.6389	1.32853	high
TCGA-68-7755-01	0.227397	0	0.3881	0	0	0	0	0.3881	1.512	0	0	0.3881	0.3881	0.881477	low
TCGA-98-8020-01	0.230137	1	2.4336	0.7039	6.6492	3.5474	0	7.3343	0.7039	0.7039	0.7039	0	1.8138	2.15803	high
TCGA-18-4086-01	0.232877	1	0.4813	0.4813	0.4813	1.9153	0.8416	2.5241	0.4813	0	0	0	0.8416	1.18779	high
TCGA-NC-A5HL-01	0.241096	1	0	0	0	0	0	3.2572	0	0	0	3.1791	0.5884	2.01898	high
TCGA-90-7767-01	0.243836	0	2.5111	0	5.0101	5.6249	0.7411	0.4176	3.1247	0	0.4176	2.1235	2.4235	1.001	low
TCGA-43-8118-01	0.243836	1	0	0	0	0	0.5473	0.5473	1.2533	0	0	1.9136	1.2533	1.23014	high
TCGA-66-2773-01	0.252055	1	0	0	3.6713	0.5052	0.5052	1.175	0.5052	0	0	0.5052	0	1.05242	high
TCGA-85-8353-01	0.257534	1	1.2165	0	1.681	0	0	0.5274	3.36	0.5274	0.5274	0.5274	2.3138	0.925887	low
TCGA-60-2720-01	0.265753	0	1.682	0	6.0357	1.0734	0	0.6343	1.0734	0.6343	0	0.6343	0	0.806544	low
TCGA-37-5819-01	0.282192	0	0	0.4627	0	3.4864	0.4627	0	0.4627	0.4627	0	0	0.4627	0.859957	low
TCGA-56-8305-01	0.287671	0	0.6023	0	4.7774	0.6023	0.6023	4.5728	1.353	1.353	1.353	1.8443	0	1.11352	high
TCGA-92-7341-01	0.290411	0	0	0	0.9979	0	0.7353	0	0.7353	0	0.9979	0	2.2191	1.38463	high
TCGA-56-8304-01	0.290411	0	0.6383	5.4175	0	0	0.6383	0	1.0794	0	0.6383	0.6383	1.0794	0.802297	low
TCGA-60-2696-01	0.29863	1	0	0.788	1.4941	2.6058	0	0	1.9661	1.0636	0	1.6691	0	0.67676	low
TCGA-85-A5B5-01	0.30411	0	0	0	0.5178	0.5178	0.5178	1.8443	1.4474	0.5178	0	0	0	0.801224	low
TCGA-NK-A5CX-01	0.30411	0	5.9111	2.5584	0	3.6145	0.5744	4.3619	0.5744	0.5744	0.9841	0	1.3029	0.88189	low
TCGA-O2-A52Q-01	0.309589	1	0	0	0	0	0	4.6357	2.3151	0.5821	0.5821	0	1.3168	1.32068	high
TCGA-43-6773-01	0.317808	1	0	2.6955	0	0	1.9027	1.4024	1.9027	0	0.6302	1.0674	2.4282	1.10118	high
TCGA-66-2781-01	0.331507	0	1.463	0.4345	1.463	0.4345	0.4345	0.4345	1.0385	0.7678	0.4345	2.2825	1.0385	1.00081	low
TCGA-92-8063-01	0.334247	0	0.6977	1.8022	3.6799	1.5189	0.6977	0.6977	1.5189	1.1659	0.6977	0.6977	0.6977	0.725588	low
TCGA-66-2795-01	0.334247	0	0.704	0	10.2438	0	0	0	1.1751	0	0	1.1751	2.2553	1.6999	high
TCGA-94-8035-01	0.334247	0	0.9795	1.778	0	1.5576	0.5713	4.2089	0.9795	0	0	0.5713	0	1.04351	high
TCGA-37-3783-01	0.334247	0	0	0	8.3851	0	0	0	2.7333	0	1.0195	0	1.0195	0.9418	low
TCGA-34-8455-01	0.336986	1	0	0	0	3.2674	0.565	0.97	0	0	0.565	0	1.5447	1.43965	high
TCGA-66-2789-01	0.336986	1	2.4549	0.805	4.7226	8.1782	1.3186	1.5199	1.9958	0	1.3186	0	2.2435	0.975193	low
TCGA-NC-A5HK-01	0.350685	0	0	0	0	0.427	0	2.0353	1.9087	0	0	0.427	0.427	1.00515	low
TCGA-22-1002-01	0.358904	1	0.9556	1.5255	0.9556	1.7436	0	0.5555	0.5555	0	0	0.9556	2.5103	1.62961	high
TCGA-46-3769-01	0.369863	0	0	0.4356	3.0089	0	1.7939	1.4659	1.9335	0	2.2861	0	0.7698	0.83665	low
TCGA-18-3407-01	0.372603	1	0	5.3893	0	0.9646	0.5614	2.2648	0.9646	0	0.9646	1.7565	2.2648	1.56178	high
TCGA-NC-A5HF-01	0.378082	1	0.9975	3.519	0	0.5833	0	2.3179	1.3189	1.8038	0	1.9962	0	0.700039	low
TCGA-33-A4WN-01	0.391781	1	0.4854	6.0488	0	0	0	0.4854	0	0	0	0	0.4854	0.88879	low
TCGA-18-3410-01	0.4	1	4.1328	0.4791	5.4701	9.3033	0	0	1.1255	0	0.4791	2.5177	1.1255	0.975222	low
TCGA-56-8083-01	0.410959	0	0	1.6149	2.3578	8.3028	0	3.0392	0	0.6	0	1.6149	0.6	1.47589	high
TCGA-34-5929-01	0.413699	1	1.4885	0.2639	0.6799	6.9128	1.0024	0.4868	1.0024	0.6799	1.2658	1.1401	0.4868	0.741298	low
TCGA-66-2791-01	0.419178	1	0.8292	0	0.4733	0	0	0	2.3983	0	1.8947	0.4733	2.038	1.10253	high
TCGA-94-8490-01	0.419178	0	1.4143	0.5021	4.2719	0	0	1.1693	0	0	1.4143	0.8739	0	1.16577	high
TCGA-92-8064-01	0.438356	0	0	0	0.7469	0	0.7469	0.7469	0.7469	0	0	0	2.1345	1.41099	high
TCGA-85-8352-01	0.441096	1	0	1.6697	0	0	0.5224	0.905	0	0.5224	0	0	0	0.868299	low
TCGA-52-7809-01	0.454795	1	0.4279	1.7729	0	4.7767	0	1.4472	0.7576	0	0	1.9118	0.4279	1.14315	high
TCGA-43-6771-01	0.454795	1	0	2.0912	11.3873	0.3468	0	3.5016	1.7848	0.8601	0.6262	0.3468	1.6663	1.52816	high
TCGA-98-A539-01	0.473973	0	0	0	0.5485	0	0.5485	1.5112	1.7281	0.5485	0	2.2329	0.5485	1.00045	low
TCGA-77-A5G7-01	0.493151	1	5.1752	2.8626	0	5.2341	0.7026	1.5271	0	0	0	1.1729	0.7026	0.774686	low
TCGA-18-4083-01	0.515068	1	0	0	3.5252	2.2584	0.5064	1.1773	1.6335	0	0	0.8805	1.8168	1.35208	high
TCGA-85-6798-01	0.534247	1	0	0.8303	0	0	0	1.3539	2.0399	0.474	0.474	0	1.7373	1.09593	high
TCGA-77-8007-01	0.542466	1	0	0.3412	0	1.0477	0.3412	1.379	1.0477	1.2228	1.2228	0	1.5199	1.07197	high
TCGA-56-7730-01	0.542466	1	1.8204	0.5911	0.3256	0	0	1.4711	0	0.5911	0	0	0.5911	1.01671	low
TCGA-68-7756-01	0.553425	0	0	0	0	2.4152	0.3891	1.1624	1.5148	0.3891	0.6953	0.3891	0.6953	0.935295	low
TCGA-37-4135-01	0.567123	0	5.455	0	0	4.92	0	0.6066	2.0484	0	1.0325	0	1.8535	0.745594	low
TCGA-68-7757-01	0.578082	0	7.8451	0.5923	0	9.151	1.0109	7.3024	2.9258	0	0	0	1.335	0.715921	low
TCGA-33-AASB-01	0.578082	1	0	0	11.1588	2.0749	0.4871	0.8506	0	0	0	0.8506	0	1.28157	high
TCGA-77-8145-01	0.580822	1	1.4264	0.8828	3.6797	2.9544	0.8828	0	0.8828	0	0	0.8828	2.9544	1.45383	high
TCGA-66-2769-01	0.589041	1	0	0	0.8129	3.3867	0	2.2581	1.7093	1.3296	0.463	2.6547	0.8129	1.12648	high
TCGA-22-0944-01	0.610959	1	0	0	3.6374	4.2808	0	0.9662	1.5397	0.3982	0	1.825	0.71	1.12279	high
TCGA-37-4132-01	0.621918	0	0	0	0	3.2435	0	0.5319	0	0	1.4768	0.5319	1.225	1.48678	high
TCGA-85-8481-01	0.646575	1	0	0.6994	8.1058	1.8054	2.0424	1.1684	0	0.6994	1.8054	1.1684	2.7256	1.75827	high
TCGA-43-7657-01	0.646575	0	1.2161	0	0	0	0	0.7326	0.9945	0.4123	0	0.9945	0.4123	0.9175	low
TCGA-37-4133-01	0.652055	0	0	2.3038	0	0	0	0	0.9069	0.5236	0	0	1.2095	0.953278	low
TCGA-37-4129-01	0.663014	0	0	0	0	0	0	0	0	0	0	0	0	1	low
TCGA-68-8250-01	0.668493	0	1.4634	0.5255	0	4.9068	0	0.9097	0.9097	1.2129	0.5255	0.5255	0.5255	0.777146	low
TCGA-37-4130-01	0.676712	0	0	0.6933	0	0	0	0	0	0.6933	1.5115	0	2.2333	1.51405	high
TCGA-O2-A52W-01	0.715068	1	0	4.2275	0	1.0529	0.6204	1.0529	0	0	1.0529	0	0.6204	1.00808	low
TCGA-52-7811-01	0.728767	1	0	1.2395	0	0.4226	0.4226	3.9975	0.4226	0.4226	0.4226	0.4226	0.4226	1.31072	high
TCGA-60-2712-01	0.750685	1	0	0	1.414	8.9666	0	0	1.414	0.8737	0.502	3.5633	1.9684	1.41816	high
TCGA-34-5236-01	0.756164	1	0.2885	0	4.2924	1.4704	0.7347	0.7347	4.1558	0.2885	0.9149	3.9439	2.8477	1.29518	high
TCGA-21-1081-01	0.778082	1	0.3439	2.1698	0	1.5283	0.3439	2.3329	1.7752	0	0.3439	0.3439	2.6745	1.50671	high
TCGA-90-7766-01	0.791781	0	0	4.8602	0	4.7277	0	0.3991	0	0.3991	0	0	0	0.783061	low
TCGA-22-4609-01	0.79726	1	0	0.7469	1.4306	1.0124	0.7469	2.8286	1.0124	0.4213	1.6015	1.6015	1.6015	1.56911	high
TCGA-85-6175-01	0.805479	1	0.6432	0.8818	6.7886	0.8818	1.2657	2.9526	2.0321	0.3572	0.6432	1.4251	3.5453	1.95397	high
TCGA-43-A475-01	0.810959	0	0	0	0	1.4103	0	0	0.5003	0.5003	0.5003	0.8711	1.4103	1.2663	high
TCGA-46-3768-01	0.819178	1	0	0.9837	0	0	0.4069	0.4069	0	0	0.4069	0.4069	0.724	1.16371	high
TCGA-56-8626-01	0.827397	1	1.7673	0	5.1152	4.6112	4.6112	6.4017	0.6791	0.6791	0	0	0	0.68987	low
TCGA-66-2793-01	0.838356	1	1.6114	0.5983	0	3.3575	0.5983	1.0198	0	0	0.5983	1.0198	1.0198	1.18823	high
TCGA-85-8277-01	0.841096	1	1.2159	0	0	0	0	1.8661	0.527	0	0	0.527	0.9121	1.27894	high
TCGA-60-2698-01	0.852055	1	0.7708	0	0	0.4363	0.7708	3.7011	0	0.4363	0.4363	1.4675	1.2705	1.69589	high
TCGA-56-8625-01	0.863014	1	0.6087	1.3645	1.3645	1.0356	0	0.6087	1.3645	1.0356	0	0	2.5171	1.17046	high
TCGA-90-A59Q-01	0.882192	1	0	0	7.84	7.9547	1.7851	4.0259	1.7851	0	0	0	2.559	1.65047	high
TCGA-46-6025-01	0.887671	0	0	0	0.8137	0	0.3249	0.8137	1.1782	0	0.5899	0	0.3249	0.938067	low
TCGA-21-5787-01	0.90137	1	0	0.4494	4.1842	0.4494	0	2.3278	1.2998	0.4494	0.7916	0	0	0.997788	low
TCGA-77-7138-01	0.931507	1	0	0	6.4669	0.7269	0	1.8561	1.3993	0.9874	0.7269	0.7269	0	0.958941	low
TCGA-O2-A5IB-01	0.931507	1	0	0	0	4.0961	0	0	0	0	0	0.3405	0.6159	1.15915	high
TCGA-63-A5MN-01	0.945205	1	0	0	0	0.6006	0	5.1946	0	0.6006	0.6006	0	1.8405	2.3043	high
TCGA-18-3412-01	0.945205	1	0	1.5637	0	0	0.4763	1.1202	0.4763	0	0	0	0.4763	1.00648	low
TCGA-77-8140-01	0.961644	1	0.8076	1.7009	0	9.5945	0	2.2484	0	1.3223	0	1.3223	0	0.922604	low
TCGA-43-A474-01	0.967123	0	1.1672	1.1672	1.1672	5.2776	1.412	6.0213	0.5011	0	0	1.1672	1.9661	1.98217	high
TCGA-22-5482-01	0.978082	1	0.392	0	0	0	0.9535	2.2469	1.6715	0.6999	0	0.9535	2.0434	1.22086	high
TCGA-90-7769-01	0.980822	0	0	2.9595	0	0.4402	1.0498	0	0.7769	0.7769	0.4402	0.4402	0.7769	0.73886	low
TCGA-60-2726-01	0.980822	1	0	0.5705	2.1359	0	0	3.5448	2.1359	0.9782	0.5705	0	0.9782	1.07546	high
TCGA-22-4613-01	0.980822	1	1.4698	0	0	0	0	1.4698	0	1.4698	0	0	0.9146	0.993479	low
TCGA-43-8116-01	0.980822	0	3.795	0	6.78	6.8353	0	0	1.1184	0.6649	0	2.35	0.6649	0.831547	low
TCGA-MF-A522-01	0.986301	1	1.6476	0	3.8304	1.8318	1.189	0.5126	0.5126	0	0	0.5126	0.5126	0.878069	low
TCGA-66-2782-01	1	1	0	0	0	4.5181	1.2192	6.549	1.2192	0.4136	0	3.3168	0.4136	1.66872	high
TCGA-66-2780-01	1.00274	1	0	0	2.4262	3.4864	0	3.3894	1.9696	0.79	1.0661	1.2977	1.6724	1.49549	high
TCGA-43-A56V-01	1.00274	0	1.0223	1.0223	0	4.2898	0	2.3573	1.0223	0.5998	0.5998	1.0223	1.3486	1.24519	high
TCGA-70-6722-01	1.00548	0	0.3245	0	6.7127	0	0	3.3331	1.5933	0	0.5891	0.5891	0.8127	1.46821	high
TCGA-46-3766-01	1.0137	0	1.5506	0	1.8369	2.6193	1.5506	3.2265	2.6193	0	1.193	0.7164	3.1238	1.41297	high
TCGA-18-3406-01	1.01644	1	0	2.7031	1.3645	0	0	0	2.3036	0	0	1.7494	0.8379	0.873809	low
TCGA-60-2697-01	1.01918	1	1.0577	0	4.8993	4.0446	0.4441	0.4441	0	0.4441	0	1.9576	1.9576	1.63049	high
TCGA-70-6723-01	1.0274	0	0.5943	0	2.4148	0.3275	0.8193	2.2698	0.8193	0	0	0.5943	0	0.997166	low
TCGA-85-A53L-01	1.03288	0	5.1447	0	2.858	1.3576	0.4757	0.4757	1.119	0.8328	0	0.4757	0.4757	0.564176	low
TCGA-56-5897-01	1.03562	0	0	0	4.2286	0.4459	0.4459	0.7861	1.6659	0	1.491	0.4459	2.2085	1.46563	high
TCGA-85-8584-01	1.04932	1	0	0	4.506	2.0367	0	2.8493	0.8285	0.8285	0	0	0.8285	1.28499	high
TCGA-77-8131-01	1.04932	1	0	0	11.342	4.1948	0	0	0	0.7592	1.6218	0.7592	1.9146	1.78977	high
TCGA-O2-A52S-01	1.06027	1	0.4997	0	0.8701	0	0	0	0.8701	0	0.4997	0.8701	1.618	1.33124	high
TCGA-46-3767-01	1.06301	0	4.4444	0	7.641	2.8237	1.5977	0.5913	1.0096	1.0096	0	1.821	1.821	0.827243	low
TCGA-L3-A4E7-01	1.07397	0	0.9595	1.2733	4.676	7.2039	0	2.1065	0	0.5582	0.5582	1.7492	0	1.18907	high
TCGA-56-8201-01	1.08767	1	0	0	0	5.6347	1.3716	0	1.3716	0.6128	1.3716	2.77	0.6128	0.850684	low
TCGA-22-4604-01	1.09315	1	1.5061	0.3859	0.9413	0.6902	0.6902	1.911	1.1551	0	0.3859	1.1551	3.2614	1.86378	high
TCGA-LA-A446-01	1.09863	0	0	1.173	0	0	0	0.5042	0.5042	0.5042	0.877	0.877	0.877	1.13961	high
TCGA-85-8288-01	1.10137	1	2.209	0	5.3093	6.8993	2.7304	0.8522	0.4881	0.8522	0	1.5912	2.5438	1.05246	high
TCGA-58-8387-01	1.10411	1	0.7871	0	2.4204	1.2934	0	0.7871	0	0	0	0	0.7871	1.25434	high
TCGA-56-A4BX-01	1.10959	0	0	0.8308	1.5591	0	0	3.1354	0	0	0	0	0	1.33806	high
TCGA-46-3765-01	1.10959	0	0	0	0	0	0	1.0018	1.0018	0	0.5862	1.3241	2.1727	1.73794	high
TCGA-68-8251-01	1.11233	0	5.3605	0.5033	0.5033	8.5502	0.5033	1.4169	0	1.8095	1.1716	1.1716	1.1716	0.720645	low
TCGA-43-8115-01	1.11507	0	1.389	1.389	0	0	0.6226	0.6226	2.4107	0.6226	0	0.6226	3.0028	1.04429	high
TCGA-LA-A7SW-01	1.11781	1	0	0.9047	0	3.8599	0	3.0728	1.2068	2.1664	0.5222	2.5354	1.2068	1.1919	high
TCGA-68-A59J-01	1.12055	0	0	2.1825	0.4785	1.5687	0	0.4785	1.3635	0.8371	0	0	0.8371	0.808455	low
TCGA-58-8388-01	1.12877	1	2.0344	0	0	8.0203	0	0.6004	0.6004	0	0	5.0887	1.3495	1.6035	high
TCGA-NC-A5HJ-01	1.14521	1	0	0	0	2.2106	0	1.0263	0	1.0263	0	1.6199	0	1.0489	high
TCGA-56-8624-01	1.15068	0	0	2.35	8.517	0.6649	1.1184	1.1184	1.1184	1.1184	0	0.6649	1.1184	0.930381	low
TCGA-46-6026-01	1.1589	0	0.8931	0	7.7483	7.2973	0.6521	1.0996	0.6521	0.3626	0	0	0.3626	0.940918	low
TCGA-56-8309-01	1.1726	0	0.5141	0	0	9.1129	1.4395	0	0.8924	0.5141	0	3.7457	0	0.791907	low
TCGA-68-A59I-01	1.1726	0	3.1509	4.7074	2.5672	0.9894	0.9894	0.9894	0.5778	0.9894	0	0	0.9894	0.618386	low
TCGA-33-4586-01	1.1726	1	0	0	0.4332	0	0	0	0.4332	0	1.46	1.46	0	1.09253	high
TCGA-90-7964-01	1.1726	0	0	1.2859	7.6166	3.764	1.9548	1.9548	0	0.7817	0.7817	0.7817	1.9548	1.43511	high
TCGA-22-1012-01	1.17534	1	0.6383	1.0793	2.587	1.0793	0.6383	1.4165	0	0	0.6383	0	1.4165	1.38933	high
TCGA-94-A4VJ-01	1.17808	0	0.9635	1.755	4.8114	5.157	0.5608	1.5362	0.9635	1.2781	0.5608	0.5608	0.9635	0.886715	low
TCGA-43-A56U-01	1.18356	0	0.7036	0	8.3376	5.2029	0	3.467	1.529	0.7036	0.7036	2.5919	0.7036	1.48941	high
TCGA-56-A62T-01	1.20548	0	2.373	0.4647	0	0	0	0.8156	0	0.4647	0.8156	0.4647	0	0.861598	low
TCGA-56-7223-01	1.21096	1	0.2814	0	0	0.2814	0.5168	0	0.2814	0.5168	0	0	0.5168	0.894587	low
TCGA-22-5474-01	1.21918	1	0	2.0026	4.408	0	0.6292	0	1.243	0.3487	1.6722	0	1.7909	1.09725	high
TCGA-NC-A5HQ-01	1.2274	1	1.5017	7.0034	0	0.5439	0.5439	1.2472	0	0.5439	0	2.2214	1.2472	1.02005	low
TCGA-22-1000-01	1.24384	1	0.5288	2.3174	0	0.5288	1.2192	1.2192	2.1833	1.2192	0.9149	1.8704	2.756	1.05029	high
TCGA-85-A511-01	1.24658	1	0.5404	0	2.7881	4.1549	1.2407	1.2407	2.2126	0	1.4945	5.0754	2.0638	1.60058	high
TCGA-56-8082-01	1.24658	0	0.4992	1.7993	2.5755	0.8693	0	0	0.8693	0	0	1.9612	0	0.940394	low
TCGA-63-A5MM-01	1.24932	1	0	0	0	0	1.7064	5.5737	2.0597	0.5387	1.2376	0	1.7064	1.31715	high
TCGA-85-A512-01	1.27397	0	0	0.9951	1.316	0	1.316	0	0.9951	0	0	2.314	2.314	1.41438	high
TCGA-21-1078-01	1.29863	1	0	0	0	0.4745	0	1.1166	0	0.4745	0	0	0	1.02628	low
TCGA-56-8629-01	1.31781	0	0.9904	0	3.84	6.1707	1.7936	1.7936	0.5785	0	1.5721	0.9904	0.9904	1.11658	high
TCGA-85-A510-01	1.32055	0	0	0	0	2.7066	0	0.6349	0	0	0	0.6349	0.6349	1.27623	high
TCGA-L3-A524-01	1.34247	1	0.5568	0	0	0.5568	0.5568	1.5281	0	0	0	0.5568	1.9359	1.66616	high
TCGA-94-A5I4-01	1.34521	0	0	0.6533	0	0	0	0.6533	0	0	0	1.4428	0.6533	1.35553	high
TCGA-85-A50Z-01	1.35068	0	0	0.9502	6.7005	0.552	0	0.9502	0	1.7357	0	1.9247	0	1.02963	low
TCGA-63-A5MT-01	1.36438	0	0	0.9092	10.115	3.9933	0	1.4625	2.4302	0.9092	0.9092	5.431	0	1.16117	high
TCGA-58-8392-01	1.3726	1	0	1.1749	0	0.5051	0	0.5051	0	0.5051	0	1.1749	0	1.01098	low
TCGA-22-5492-01	1.3863	1	0.606	0.606	8.9363	0.606	0	0	0.8343	0.3346	0.3346	0	0.3346	0.961383	low
TCGA-85-8351-01	1.39726	0	0	0	2.9336	5.2549	0	3.2343	0.5288	0.5288	0	0	0.9148	1.43841	high
TCGA-56-8504-01	1.39726	0	0.6886	1.7853	1.1528	0	0	1.5034	0	0	0	0.6886	0	1.09635	high
TCGA-NK-A5D1-01	1.4	0	0	0	0.6637	5.9816	0	1.1165	0.6637	0	5.0751	0	0	1.10498	high
TCGA-34-5241-01	1.41096	1	3.0952	1.8136	0	0.8785	1.1748	2.2548	2.5923	0	0.5051	0	1.4205	0.688926	low
TCGA-66-2727-01	1.4137	1	0	0	0	0	0	0	0.4402	0	1.651	0	0	0.968046	low
TCGA-56-8308-01	1.41644	0	1.4448	0	0	1.1031	0.6545	0	1.1031	0.6545	0	1.1031	2.152	1.08184	high
TCGA-39-5040-01	1.42192	1	0	0	0.39	0.39	0	2.2401	0	1.8003	0	1.1645	0.6966	1.19445	high
TCGA-96-8170-01	1.45479	0	0	3.9602	1.8061	3.7532	1.6233	2.7711	1.1689	0.8737	0.5019	2.1141	2.3678	1.31404	high
TCGA-56-7822-01	1.45753	1	5.2289	0.4866	1.381	1.5877	1.1397	4.4764	0.8498	0.4866	0	0.8498	0.4866	0.814857	low
TCGA-94-A5I6-01	1.47397	0	0.9694	0.9694	1.544	1.7634	0	2.122	1.2851	0	0.9694	0.5646	0	0.957047	low
TCGA-77-8138-01	1.47671	1	0.6902	0	3.5902	5.4484	0	3.7301	0.6902	1.7883	0	0	0.6902	1.08273	high
TCGA-56-A4BY-01	1.48767	1	2.8069	0.4852	1.1372	1.7651	0.8478	0.8478	0	0	0	0.4852	0	0.787563	low
TCGA-39-5039-01	1.49041	1	0	0	2.8156	1.5914	0	2.3296	1.2279	0	0	0	1.2279	1.40189	high
TCGA-85-8664-01	1.50685	1	0	0	7.7256	8.0531	0	1.0162	0	0.5958	0	1.6066	0	1.23296	high
TCGA-98-A53A-01	1.51233	1	0	0.5769	0	0.9879	0	2.9787	0	0	0.5769	0	1.5688	1.88473	high
TCGA-56-5898-01	1.52055	0	0	0.5234	0	0.5234	0	1.8575	0	0	0	0.9066	0.9066	1.54755	high
TCGA-96-8169-01	1.52603	0	0	0.4665	7.1013	2.6658	0	0	1.5406	0.4665	0	1.5406	1.1013	1.13546	high
TCGA-43-5668-01	1.53151	1	0	0	0	0	0	0.3377	0	0	0.3377	0.6112	1.2133	1.44944	high
TCGA-94-7943-01	1.53151	0	6.3468	0	4.1652	1.4119	0	0.9975	0.735	0.4138	0	0.4138	0	0.599891	low
TCGA-56-7222-01	1.53973	1	0	0	6.9341	6.1176	0.4324	5.7396	2.2764	0.4324	0.4324	0.7648	0.4324	1.32686	high
TCGA-98-A53I-01	1.54795	0	0	0	0	0	0	2.2735	1.188	1.6464	0	1.9938	0.8892	1.12113	high
TCGA-56-A4ZK-01	1.56164	0	0	1.1855	0	1.6434	0	0.8872	2.9629	0	0.5108	0	1.6434	0.929009	low
TCGA-22-5483-01	1.56986	1	0	0	0	0.7752	0.307	0.307	0	0.56	0	0	2.5218	1.60521	high
TCGA-85-7950-01	1.57808	0	1.9787	0	7.8726	9.2571	0	0.5756	2.5614	0.9859	0	3.2964	2.2992	1.19841	high
TCGA-66-2771-01	1.58356	0	0.6625	2.6427	1.9686	1.9686	0	0	1.1147	1.4585	1.1147	0	0	0.586361	low
TCGA-66-2778-01	1.58356	0	0	5.696	0.5061	0	0.5061	0	1.4226	0.8799	0	0	0	0.510662	low
TCGA-85-8049-01	1.5863	0	0.6041	0	0	0.6041	0.6041	1.623	3.4437	0.6041	0.6041	2.6323	3.4437	1.43988	high
TCGA-J1-A4AH-01	1.59178	0	0.9218	0.9218	0.9218	0.9218	0	1.881	0.9218	1.881	0	0	0	0.681265	low
TCGA-56-A4BW-01	1.60274	0	1.9623	0.6594	11.7351	2.7642	0	3.1876	0	0	0	1.1102	0	1.46968	high
TCGA-22-4607-01	1.60822	1	0	0.457	0	0.457	0.8036	0.457	1.6943	0	0.8036	0	1.3167	0.9489	low
TCGA-96-A4JK-01	1.6137	0	1.9271	0	0	0	0	0	0.9518	0.553	0	0	0.553	0.758703	low
TCGA-43-7656-01	1.63288	0	0.4724	0	4.1737	4.8747	0.8277	0	0.4724	1.1126	0.4724	0.4724	2.0355	1.15348	high
TCGA-85-A4QR-01	1.64384	0	1.7032	5.9523	0	1.235	0	0.5373	0	0	0	0.5373	0	0.753693	low
TCGA-33-6737-01	1.64658	1	0	0.6925	8.9845	0.3875	0.3875	0	0	0.6925	0	0	1.6583	1.3923	high
TCGA-56-7582-01	1.64658	0	0	0.6008	0.6008	0	0.6008	0	0	0	0	0	1.3504	1.23583	high
TCGA-85-A4JC-01	1.65479	1	1.8331	0	10.7035	6.4965	3.3177	1.19	2.6149	0	0	4.735	0	0.646704	low
TCGA-56-7221-01	1.66575	0	0	3.0694	3.9511	4.1207	0	2.4597	0	1.3827	0.7163	0.9742	0.9742	1.28474	high
TCGA-90-A4ED-01	1.68493	0	0.6564	0.6564	0.6564	1.4481	1.7244	1.9563	0	1.4481	0	0.6564	1.9563	1.13711	high
TCGA-56-8628-01	1.68767	0	1.7083	0	0	9.5247	0	1.4334	0.6479	1.4334	0.6479	0	0.6479	0.794707	low
TCGA-98-A53H-01	1.69315	0	0	0.4985	0	3.5522	1.7976	1.7976	1.4064	0.4985	1.6152	1.4064	1.7976	1.13117	high
TCGA-22-4591-01	1.70685	1	2.485	0.6898	5.143	0.3858	0	0.3858	0	0	0.6898	0	0.9409	1.13588	high
TCGA-98-A53J-01	1.72603	0	0.7085	5.3104	0	0.7085	0.7085	1.1815	0.7085	0	0	0	0.7085	0.806928	low
TCGA-77-7140-01	1.73151	1	0.8067	2.5533	0	0	0.459	0	1.321	0.8067	1.5226	0	1.0866	0.744272	low
TCGA-56-A49D-01	1.74521	0	2.4618	2.7029	0	1.8094	0	1.3237	0.5859	0	1.0014	0	0.5859	0.88292	low
TCGA-66-2758-01	1.75068	0	0	0.447	0	0.447	0	1.2945	1.0633	0	0	0	0.447	1.0292	low
TCGA-56-A4ZJ-01	1.75342	0	0	0	0	3.4959	0	0.9215	0.9215	1.4793	0	0.5331	0.9215	0.930769	low
TCGA-94-7033-01	1.75342	0	1.1872	3.4318	0.5117	2.7991	0	2.9656	0.8886	0	0.8886	0	0	0.9219	low
TCGA-66-2742-01	1.75616	0	0.957	0	2.6269	0.5564	0.5564	0.957	0.5564	0	0	0	0.5564	1.00885	low
TCGA-60-2695-01	1.7589	0	0.4104	0	1.4035	2.5696	0.4104	0.4104	0	0.7296	0	1.2119	0.7296	1.10761	high
TCGA-98-A53D-01	1.76712	1	0	0.5674	3.6515	0.5674	0.5674	0.5674	0.5674	1.5498	0	0.5674	1.2903	1.00096	low
TCGA-98-8023-01	1.77808	0	0	0	6.2362	6.4633	0.7452	0.7452	1.8894	0	0	0.7452	1.8894	1.23317	high
TCGA-98-7454-01	1.7863	0	0	0	6.2791	0.7766	1.0494	0.7766	3.3095	0	1.6505	0.44	0.7766	0.756531	low
TCGA-43-6770-01	1.78904	0	1.6689	0.3129	2.6618	0.7879	0	0.9773	1.5546	0	0.9773	1.6689	0.3129	0.957829	low
TCGA-37-A5EN-01	1.80822	0	1.6521	0	0.7776	1.6521	1.2801	1.2801	1.2801	0	0	0.7776	0	0.708068	low
TCGA-56-6545-01	1.82466	0	6.6148	0.6363	5.8535	1.4131	0.353	1.2545	3.176	0.873	1.0763	3.5953	3.176	0.978547	low
TCGA-60-2707-01	1.8274	1	0.4499	0.4499	7.3879	0	0	4.3756	0.7923	0.4499	0.7923	0	0.7923	1.61591	high
TCGA-22-0940-01	1.83288	1	0	0	7.5997	0	0	0.8056	1.3196	0.8056	1.521	0.4584	0.8056	1.11474	high
TCGA-22-A5C4-01	1.83836	0	1.0182	2.0273	8.9117	2.8385	0	0	0	0	0.4242	0	0	0.978531	low
TCGA-77-A5G6-01	1.85753	1	1.6214	0	2.041	1.8464	0	2.2124	0	1.3548	0	0.6033	1.0274	1.1836	high
TCGA-85-8350-01	1.87123	0	0.5645	0	5.8697	7.8055	1.5439	0.5645	1.285	0.5645	0.9693	2.4088	0.9693	0.971382	low
TCGA-43-2578-01	1.87397	1	0	0	0.8131	1.0946	1.33	1.0946	0	0	0.4631	1.7097	0.8131	1.29096	high
TCGA-85-8666-01	1.88219	1	3.1728	0	3.0847	1.3805	1.049	3.4798	2.6657	0.6178	0	3.1728	1.049	0.92111	low
TCGA-90-A4EE-01	1.88493	0	4.4164	0	2.7823	8.6132	0.5383	0	0.5383	0.5383	0.5383	3.1924	1.7055	1.05468	high
TCGA-56-8623-01	1.89589	1	0.724	0	0	1.2038	0.724	0.724	0	1.5633	0.407	0.9838	1.5633	1.09911	high
TCGA-66-2790-01	1.91507	0	2.4492	0	3.5827	5.8147	1.4414	1.0211	1.2465	0	0	0.7539	2.4492	1.14692	high
TCGA-43-6143-01	1.91507	0	0.2895	0.2895	0	2.4447	0.7369	0.2895	0.9175	0.5305	0	2.1154	0.5305	0.927594	low
TCGA-66-2788-01	1.91507	0	2.3042	1.7499	1.1255	3.3305	1.7499	0.8382	1.1255	0	0.4791	0	1.9097	0.850251	low
TCGA-66-2770-01	1.91781	0	0	1.7512	0	1.0102	0	0	1.0102	0.4202	0.4202	1.0102	0	0.80196	low
TCGA-77-6845-01	1.93973	1	0.4315	3.2273	2.1653	0	0	1.6282	0.4315	0	0	0.4315	0.4315	1.09556	high
TCGA-18-3414-01	1.96164	1	0	0	5.6255	4.4624	1.9832	1.6849	2.7089	1.3085	0.4533	0	1.0756	0.625395	low
TCGA-60-2724-01	1.96438	0	8.433	6.3476	4.7507	7.8752	3.3433	2.5743	3.7223	0	1.1	2.0178	2.7481	0.394802	low
TCGA-85-8052-01	2.01096	0	0	0	0	0	0	0.7802	0	0	0	0	0.7802	1.29076	high
TCGA-22-4595-01	2.01096	1	1.0046	1.2276	7.9039	0	0	0	2.3293	0.4174	0.4174	0.7406	1.4208	0.942168	low
TCGA-39-5029-01	2.0274	1	2.2898	2.8528	0	0	0	6.5117	1.5583	0.474	0	0.474	1.1157	1.32683	high
TCGA-85-A4PA-01	2.03014	0	2.1343	0	0	0	0	0.6463	0	1.4304	0	1.0909	0	0.774153	low
TCGA-43-6647-01	2.07397	0	1.5221	0	8.4952	5.0853	0	0.4588	2.8807	1.0863	1.0863	1.6989	2.642	1.15904	high
TCGA-90-6837-01	2.07671	0	0.8723	0	1.9661	4.6489	2.2442	0.8723	1.1673	0	1.4121	1.6213	1.9661	1.12608	high
TCGA-66-2783-01	2.07945	0	0	0	0	2.7428	0	1.0252	0.6018	0	0	0	0	0.981881	low
TCGA-66-2759-01	2.08767	0	0.4524	1.0738	0	0	0.7963	0.7963	0.7963	1.0738	0.4524	1.0738	1.0738	0.921934	low
TCGA-85-8048-01	2.09589	0	4.4985	0	8.5401	8.4283	0	0.6494	0	0.6494	1.4359	3.3357	1.0956	1.27872	high
TCGA-63-A5MP-01	2.10685	0	0.329	0.8223	0	1.0174	0.5966	1.1893	1.3428	0	0	0.329	1.3428	1.07788	high
TCGA-NC-A5HP-01	2.10959	1	1.1483	0	2.2171	0.6855	0	0	1.7795	1.7795	0	2.5524	3.8462	1.565	high
TCGA-66-2786-01	2.16438	0	0	0.4396	1.0486	4.149	1.2778	1.9446	0.776	0	0.4396	0.4396	0.776	1.07489	high
TCGA-77-8143-01	2.2	1	0	6.1629	1.5034	0.5448	0	0.9392	0	0.5448	0.9392	0.9392	0.5448	1.00465	low
TCGA-34-8456-01	2.20274	0	1.6722	1.0659	0	0	0	1.4006	0	0.6292	0	0	1.6722	1.27411	high
TCGA-NC-A5HT-01	2.20274	0	0.7716	0	2.573	9.7309	0.7716	2.4846	0	1.0432	0	1.9369	0.7716	1.23915	high
TCGA-94-8491-01	2.21918	0	0	0	0	3.7761	0	1.0415	1.0415	0	0.6128	0.6128	1.0415	1.2338	high
TCGA-85-8071-01	2.23288	0	0.7815	2.4096	1.2856	8.8065	3.0337	0	0.7815	0	0	0.7815	0	0.499073	low
TCGA-60-2725-01	2.23562	0	2.5522	0	0	7.1774	0	1.6832	0	1.6832	1.2184	0.5284	1.4695	1.05579	high
TCGA-56-8307-01	2.2411	0	0	0	0	11.1154	0	0.541	0.9335	0.541	0	4.5971	0	1.12226	high
TCGA-98-A53C-01	2.25205	0	0	1.9511	0	4.1081	0	0.9676	2.9428	1.5416	0.5635	0.9676	2.2697	0.874118	low
TCGA-22-1016-01	2.25205	1	1.1445	0	4.5358	5.3271	0	0.4891	0.4891	0.4891	0	0	1.5935	1.22951	high
TCGA-85-A50M-01	2.26301	1	0	0	0	2.6945	1.6346	7.7043	0.8813	0.8813	1.1782	1.8181	0.5069	1.61925	high
TCGA-98-A538-01	2.26301	0	0	5.3864	1.0727	1.3053	1.3053	1.8378	2.226	1.3053	0	0.7954	1.3053	0.646047	low
TCGA-33-AASL-01	2.26301	1	0	1.7985	0	0	0	1.7985	0.6957	0	0	0	0	0.984148	low
TCGA-18-5595-01	2.26575	1	0	4.2593	0.3602	0	0	1.7088	0	0	0.8881	0.6482	0.3602	1.17237	high
TCGA-77-8144-01	2.28219	0	0.5484	0.9449	1.728	0	0	0	0.9449	0	0.9449	0.5484	0	0.866277	low
TCGA-52-7812-01	2.28767	1	0	0	0	0	0.8475	0.4851	0.8475	0	0.8475	0.8475	0	0.878224	low
TCGA-77-A5GF-01	2.30137	1	0	0	0.9633	0.9633	0	0.9633	0.9633	0.9633	0	0	0.9633	1.00619	low
TCGA-96-A4JL-01	2.30685	0	0.5038	0	0	7.8868	0	0	0.5038	0.8764	0	2.4846	1.9728	1.41298	high
TCGA-43-5670-01	2.32603	0	0.4421	0.78	6.8047	4.8613	0.78	1.4817	0.4421	0	0	1.6559	0	1.10988	high
TCGA-52-7622-01	2.36164	0	1.9574	1.2879	0	1.5938	0	0.3656	0	1.8461	0.3656	1.1066	0.8993	0.837647	low
TCGA-37-A5EM-01	2.37534	0	0.5528	0	0	0.5528	0.9514	2.0937	0.9514	0	0.9514	0	3.2333	1.87326	high
TCGA-56-1622-01	2.4137	1	1.1335	2.0648	0	1.1335	0.8447	0.8447	1.5801	0.4834	0	0	0.4834	0.635937	low
TCGA-77-6842-01	2.46301	1	0.5148	0	7.8183	8.0885	0	0	0.5148	1.6526	0	4.9943	0.5148	1.22799	high
TCGA-60-2722-01	2.48767	0	0.4303	1.7793	0.4303	1.0303	0.4303	1.4529	0.7613	0	1.0303	0.4303	0	0.909758	low
TCGA-58-A46N-01	2.49315	0	0	3.3634	1.2592	0	0.948	0	0.5505	0.948	0	0	0	0.608002	low
TCGA-85-A513-01	2.49315	0	0.7183	0	0	0.7183	0	1.5536	0.7183	0.7183	0	0	0	0.859341	low
TCGA-51-4081-01	2.49589	0	0	2.2732	0.8891	4.2397	1.1878	0.512	0.512	0.512	0	0	2.1401	1.10958	high
TCGA-85-7844-01	2.49589	0	0.3965	0	0	0	0.3965	1.3681	0.9626	0	0	0.3965	1.3681	1.25697	high
TCGA-58-8390-01	2.49589	0	1.8447	0	3.8471	8.8893	0	0	1.6598	0.518	0	2.524	0.518	0.840398	low
TCGA-66-2792-01	2.50137	0	1.2113	0.9904	0	0	0.7293	0.9904	0.4102	0.9904	0	0.4102	2.4866	1.25953	high
TCGA-22-5485-01	2.50959	1	0	0.8924	0	0	0.6516	0.3622	0	0	0.6516	0.3622	0.3622	1.03448	low
TCGA-85-A4CL-01	2.52329	1	2.4456	0.5308	0	0	0.5308	1.6887	1.4746	0	1.2229	1.2229	0.5308	0.879761	low
TCGA-52-7810-01	2.52877	0	0.465	0	2.9717	1.0982	0	4.2088	2.0151	0	0.816	1.3341	0.465	1.35502	high
TCGA-56-7580-01	2.53425	0	0.8179	0	1.3366	4.0563	0.4661	0.8179	2.4794	0	0	0.4661	1.5395	0.925914	low
TCGA-85-A4QQ-01	2.53973	1	0	0.9264	2.2023	2.9549	0.9264	5.5932	1.2331	0.5363	0	1.2331	0	1.20381	high
TCGA-85-8072-01	2.55342	0	0	0	0	2.901	0	2.0823	0	0	0	0.7198	0	1.27161	high
TCGA-98-8022-01	2.55616	1	0	1.2308	6.1229	3.2861	0	1.5947	0	0	0.7428	1.2308	0.7428	1.60739	high
TCGA-77-A5GB-01	2.56712	1	0	0	9.7567	5.4833	0	2.6501	3.1563	0	1.2137	5.0296	1.8633	2.05252	high
TCGA-98-8021-01	2.56712	0	3.1532	1.0895	2.7312	3.9694	0	3.2419	0	0.6452	0	1.9336	0.6452	1.26544	high
TCGA-85-A4JB-01	2.58082	0	0	0	5.9861	4.9123	0.548	1.5102	1.2548	0.9443	0.548	1.2548	0.9443	1.10819	high
TCGA-56-7579-01	2.60548	1	0	0	0.9097	0	0	0	0.5255	0	0.5255	2.027	0.5255	1.25222	high
TCGA-85-7698-01	2.60822	0	0.9287	0	0	0.3798	1.8916	1.8916	1.3253	1.1405	0.6801	0.9287	2.6134	1.12403	high
TCGA-85-8070-01	2.63014	0	1.8074	1.5236	0	0	0	0.7004	0	0.7004	0	0	0	0.776682	low
TCGA-21-5782-01	2.63562	1	3.8563	4.1582	1.6992	2.7264	1.6992	2.458	2.458	1.0865	2.9526	5.9726	4.5529	1.72878	high
TCGA-21-1079-01	2.64384	1	1.4381	0	11.0142	1.1904	0.8913	4.4556	3.7889	1.8337	0.8913	0.5134	2.1438	0.977137	low
TCGA-18-3416-01	2.66575	1	0	0.6396	0	0	0	1.0812	1.4188	0	0	0.6396	1.0812	1.153	high
TCGA-22-4605-01	2.66849	1	0	1.6951	1.0834	1.0834	0	1.0834	1.0834	0.8041	0.8041	1.6951	1.5186	1.27579	high
TCGA-21-A5DI-01	2.68219	0	0.7608	0.7608	5.5495	8.4715	0.7608	2.161	1.6245	2.3692	0.7608	0.7608	0	0.586977	low
TCGA-60-2721-01	2.69315	0	0	1.359	0.4764	4.3343	2.4071	2.9358	2.4071	0	0	1.1202	1.9026	0.987517	low
TCGA-77-7465-01	2.71233	0	0.4873	0	0	5.7982	0	1.3825	1.3825	1.141	0.8509	0.4873	0.8509	0.90475	low
TCGA-85-8354-01	2.72603	0	0	0	0.6021	0	0	1.3525	0	0	0	0	0	1.14863	high
TCGA-34-2608-01	2.73973	1	0.4435	0.4435	0.4435	3.1566	0	3.2686	1.0563	0.7822	0.4435	0	3.1566	1.98593	high
TCGA-85-7699-01	2.74247	1	0.3515	0	6.0228	4.8788	0	0.8701	0.8701	1.073	0.634	3.4507	3.1254	2.27584	high
TCGA-O2-A52N-01	2.75616	1	0.6289	0	0	1.0655	0.6289	3.2844	0.6289	0.6289	0.6289	0.6289	0.6289	1.18374	high
TCGA-43-3920-01	2.7589	0	0	3.2757	4.1992	0.9367	0	0	1.2457	0.5431	1.5	0	1.2457	0.963512	low
TCGA-56-7823-01	2.76986	0	0	0.6766	0	4.1503	0	0	0	0.6766	1.1355	0	0.6766	1.02523	low
TCGA-34-A5IX-01	2.82466	0	1.0882	0	9.2599	6.9837	0	0	0	0.6444	0	0.6444	0	0.971283	low
TCGA-21-5786-01	2.8274	0	6.1973	0	1.8848	1.424	1.2306	1.424	1.5945	0	0.7427	1.0071	2.0107	0.80387	low
TCGA-85-A4CN-01	2.84384	0	0	0	0	0	0.6622	1.4581	2.3441	1.1143	0.6622	0	2.8889	1.16593	high
TCGA-58-A46K-01	2.86301	1	0.7925	0	0	0	0	0	0.7925	0.7925	0	1.6764	0.7925	0.992653	low
TCGA-85-8276-01	2.87671	0	0	0	0.6226	0.6226	1.6593	0	1.6593	0	0	0	2.4107	1.04705	high
TCGA-63-A5MY-01	2.88219	0	1.257	6.2223	0	0	0	0	0	2.4939	0	0.9461	0	0.507662	low
TCGA-22-4601-01	2.89589	1	1.7158	0	0.8169	0	0	0	0	0	0.8169	0	0	0.901494	low
TCGA-58-8393-01	2.89863	0	0	0	0	0.9021	0	0.5204	0.9021	0	1.4529	0	1.2036	1.23233	high
TCGA-21-1077-01	2.89863	1	0.5312	0.9185	0	0	0.9185	0.9185	2.5598	0.5312	0	0.9185	2.0411	0.910632	low
TCGA-85-7697-01	2.91233	0	0	0	0.8943	2.4802	2.8096	1.718	2.324	0	0.3631	0.3631	0.3631	0.599452	low
TCGA-22-4593-01	2.92329	1	0.3406	0	7.4012	5.0657	0.8471	0.616	2.3953	0	0.616	1.9743	1.7642	1.20001	high
TCGA-58-A46M-01	2.93699	0	0.6455	0	0	0	0	0.6455	0.6455	0	0	1.7037	0	1.03958	low
TCGA-60-2715-01	2.94521	1	1.8359	0	4.9927	0.4018	0.9736	1.1921	2.2794	0	0.9736	2.6182	1.9602	1.23529	high
TCGA-60-2723-01	2.99178	0	0	0	0	0	0	0	1.339	0	0.4672	0	0.8196	0.97769	low
TCGA-18-3417-01	3.00548	1	4.5859	0	0	4.515	0	0	2.7557	1.1048	2.4862	0	2.4862	0.672964	low
TCGA-63-A5MV-01	3.0137	0	1.2948	2.1347	0.57	4.0865	2.6621	1.2948	0	0.57	0.57	0.9775	2.1347	1.02953	low
TCGA-77-8156-01	3.03014	0	0	0	0	0	0	0.7226	1.2019	0.7226	0	0	1.8483	1.19441	high
TCGA-39-5034-01	3.03288	1	0	0	0	0	0.6776	0	0	0	0	0	0.6776	1.06014	high
TCGA-85-7696-01	3.04384	0	0	0	0.8903	0	0.8903	0.3612	0.3612	0	0	1.8321	1.2766	1.35277	high
TCGA-85-8580-01	3.04932	0	0	1.4287	0	0	0	2.4626	0.6452	0	0	1.4287	0	1.20356	high
TCGA-33-AAS8-01	3.05205	1	1.8675	0	2.0323	0	0	1.8675	0	0	2.0323	0.5276	0	1.16716	high
TCGA-37-A5EL-01	3.13151	1	0.4151	0.4151	9.3269	0.7372	2.2228	1.7373	0	0.4151	0	0.4151	0.4151	1.00087	low
TCGA-77-8128-01	3.15068	1	0.5396	0.9314	0	0	0	0	0.9314	1.4928	0	0.9314	2.3454	1.14836	high
TCGA-60-2704-01	3.16164	1	0	0	1.0896	1.0896	1.5263	2.558	0.8092	1.3244	0.4606	1.7033	2.1325	1.38182	high
TCGA-85-8582-01	3.17808	0	0	0	8.3234	4.3258	1.2105	0.7286	4.1232	0.7286	1.571	0	3.3503	1.01031	low
TCGA-22-4599-01	3.18082	1	1.1068	0	1.7256	0	1.7256	1.1068	2.1573	0	0	0	1.7256	0.845459	low
TCGA-43-2581-01	3.22192	0	0	0	0	0	0	0.4436	0.7823	0.4436	0.7823	0	0.4436	0.961657	low
TCGA-34-8454-01	3.23288	0	0.4987	2.7613	0	4.0247	0.4987	0.4987	0.4987	0.4987	0.4987	4.0961	1.1626	1.28495	high
TCGA-77-A5GH-01	3.23836	0	2.756	0	8.3108	8.9406	0	0	2.756	2.4866	0	0	1.7234	0.546222	low
TCGA-77-8136-01	3.25753	1	0	1.179	3.2044	6.8742	0	1.179	2.4396	0	1.5342	1.819	1.179	1.13834	high
TCGA-43-3394-01	3.26027	1	1.338	0	0.8189	0.8189	0	0	0.4668	0.4668	0.4668	0.8189	1.338	1.14432	high
TCGA-34-5928-01	3.27671	0	0.5421	0.2964	8.2815	0.5421	0	1.2439	2.415	0.7521	0.7521	2.0679	2.7928	1.64847	high
TCGA-NC-A5HM-01	3.32055	0	2.2625	2.2625	1.3939	6.2353	0	1.8926	0	0.6254	0	1.0602	0	0.888027	low
TCGA-66-2787-01	3.33425	0	0.8946	2.0025	0	0	0.5156	0	0.8946	0	0	0	2.0025	1.09312	high
TCGA-43-2576-01	3.35068	0	1.0934	1.0934	5.6034	1.0934	3.1597	1.0934	1.0934	0	0.6479	0.6479	0	0.596455	low
TCGA-85-6561-01	3.35342	0	0	0.3554	0.6403	0	1.4201	1.0822	1.4201	0.3554	1.4201	3.0466	2.2959	1.50621	high
TCGA-NC-A5HR-01	3.40822	0	0.6612	0.6612	0	1.1129	0.6612	1.7336	0	0.6612	0	0.6612	0	0.931026	low
TCGA-85-6560-01	3.44932	0	0.2921	0	0	0	0	0.2921	0.2921	0	1.2306	1.0855	1.6979	1.59584	high
TCGA-60-2711-01	3.45205	0	0	0.7269	0	0	0.4088	0	0	0	0	0	0.4088	1.00668	low
TCGA-21-5784-01	3.47397	0	0	4.6373	1.6833	3.592	1.2185	0.9143	0	1.2185	0	0	2.4392	1.10587	high
TCGA-77-A5GA-01	3.50685	0	0	0	3.7144	0	0	0	0.8547	0	0	0.8547	0.8547	1.20212	high
TCGA-60-2719-01	3.55342	0	0.684	3.6113	0.3822	0	0	0.684	0.3822	0	0	0	0	0.827424	low
TCGA-66-2734-01	3.59178	0	0.4049	0	6.4883	3.7694	0	1.1992	1.9694	0	1.7085	1.1992	0.7207	1.15343	high
TCGA-21-1083-01	3.60274	1	1.9127	0.7581	3.2692	3.0459	0	0.4282	0.4282	0	0.4282	1.2525	0.7581	1.11595	high
TCGA-O2-A52V-01	3.65753	1	0.88	3.6259	0	0.5061	0	1.1767	2.1249	1.4227	0	1.9787	1.4227	0.815711	low
TCGA-NC-A5HO-01	3.66027	0	0	2.3605	0.8696	3.078	0.8696	4.6901	1.7997	0.8696	0.8696	0	0	0.820359	low
TCGA-66-2757-01	3.66575	1	1.6937	0	0	4.2945	0	0	0.4568	0.8031	0	0	0	0.692513	low
TCGA-33-AASI-01	3.68219	1	0	0	0	0	0	1.123	1.123	0.6681	0	0	0	0.826381	low
TCGA-22-5477-01	3.68767	1	0	0	0	0	0	0.604	0	0	0	0.3333	1.2014	1.43759	high
TCGA-34-5927-01	3.72877	0	1.0642	0.8626	2.3481	5.9754	1.0642	0.6281	1.0642	1.0642	0	1.0642	0.6281	0.718507	low
TCGA-63-A5ML-01	3.79726	0	1.3548	0	0	1.3548	0	0.6033	0.6033	0	0	1.0274	0	0.92605	low
TCGA-77-7463-01	3.89863	1	0	2.4462	0	0	0	0	0	0	0	0	0	0.908301	low
TCGA-21-1071-01	3.90685	1	0	0	0	0.5294	0.9158	0	1.8718	0	2.5549	1.2203	1.8718	1.1575	high
TCGA-22-4594-01	4.0274	1	0	0	0	0	0.5234	0	0.5234	0	0	0	0	0.848787	low
TCGA-60-2716-01	4.0411	0	0	10.9997	0	0.4034	0	1.1956	0	0.7183	0	1.3857	0	0.721059	low
TCGA-22-1017-01	4.06849	1	0	0	0	0	0	0	0.4704	0	1.1088	0	0	0.950196	low
TCGA-66-2800-01	4.08767	0	0	0	0.91	0	0	0.5257	0	0.91	0.91	0	0	0.940255	low
TCGA-NC-A5HN-01	4.10685	0	0	0	2.5558	5.1191	0.4923	0.4923	0.4923	0.4923	0	0	0.4923	0.941209	low
TCGA-60-2709-01	4.12329	0	0	0	0.4673	0	0.4673	2.4828	1.3391	0.4673	1.1027	0.4673	2.0214	1.50526	high
TCGA-18-5592-01	4.16164	0	0	0	1.0675	0	0	0.7912	0.4492	0	0	0	0	1.01757	low
TCGA-60-2714-01	4.19452	0	0	0	0	2.2469	0	1.2403	1.6058	0	0.4229	2.3469	0.7495	1.23376	high
TCGA-34-5240-01	4.22192	0	0	0	0	0	0.7879	0.447	0	0.7879	0.447	0.447	0	0.857069	low
TCGA-63-6202-01	4.38904	0	0	0	0	0	0.4314	0	1.2593	0.4314	1.2593	0	1.2593	0.979197	low
TCGA-63-A5MW-01	4.49041	0	2.1456	0	0	1.1918	0	0.5141	0.5141	1.1918	3.699	0.8924	0.5141	0.880423	low
TCGA-77-8133-01	4.49315	1	0.6262	0	3.0117	1.6663	0	1.0614	0.6262	0	0	0.6262	1.0614	1.32615	high
TCGA-66-2794-01	4.50685	0	0	0	0.9452	1.2559	0	0	0.5486	1.2559	0	0	0	0.748739	low
TCGA-77-8150-01	4.53425	1	0	0	0	0	0	0	1.179	0	0	0	0	0.820774	low
TCGA-33-4587-01	4.53699	1	0	0	0	3.5808	0	0	0	1.0495	0	1.7685	0.8499	1.15918	high
TCGA-39-5022-01	4.6	1	0	0.8964	9.2882	1.7212	1.9528	2.3276	1.5897	0	0	0.8964	1.8417	1.31787	high
TCGA-63-7023-01	4.60822	0	0.9616	0	6.9116	0.5595	0.5595	0.9616	0.5595	0.9616	0	1.7522	0.5595	1.06348	high
TCGA-39-5037-01	4.63014	0	0.8753	0	0.503	0	0	1.8086	0	1.4162	0	0	0	0.885294	low
TCGA-77-8009-01	4.64384	1	0	0	0	1.4302	0	1.6012	2.9597	0	0.4212	1.4302	1.2363	1.06309	high
TCGA-22-5491-01	4.69315	1	0	2.6479	0.3703	0.9091	0.3703	0	0	0	0	0	0.3703	0.931283	low
TCGA-58-A46L-01	4.72055	0	0.6824	0	1.7736	0.6824	1.1438	0.9315	2.5455	0.9315	0	2.6184	1.64	0.90885	low
TCGA-60-2713-01	4.74247	0	0	0	0.9016	3.3991	2.4931	0.6587	0.9016	0.9016	0.9016	1.1094	1.8498	0.939278	low
TCGA-96-7545-01	4.75616	1	0.4271	0.4271	0	0	1.024	0	0.7562	0	0	0.7562	1.2497	1.0241	low
TCGA-NC-A5HI-01	4.77534	0	0.5383	6.6049	0	0.9295	0.5383	0.9295	0.9295	1.4901	0.9295	0	0	0.509374	low
TCGA-63-A5MI-01	4.88767	0	4.2084	0	0	4.2084	0	0	0	0.6289	0	0.6289	0.6289	0.76588	low
TCGA-63-A5MJ-01	4.99726	0	0	0.7022	0.9564	0.3934	1.1724	0.3934	1.5265	0.3934	0	0.9564	2.2515	1.1403	high
TCGA-34-5239-01	5.02466	0	0.5569	0	5.8869	7.8583	2.3894	0.9576	1.4053	1.4053	0.5569	2.0222	1.2709	0.783742	low
TCGA-39-5031-01	5.04384	1	0.4697	3.5575	0.8233	0.4697	0.4697	0.4697	1.1072	0.8233	1.5478	1.3443	1.1072	0.898363	low
TCGA-77-8154-01	5.04384	0	0.6974	0	0	0	0	1.5184	0	0.6974	0	0.6974	0	1.03106	low
TCGA-22-5471-01	5.05479	0	3.0351	0	0.4434	2.594	1.0562	0.4434	0	0	0.4434	0.7822	1.6595	1.10201	high
TCGA-21-1076-01	5.07397	0	0.2405	0.7922	0	1.2616	0.2405	1.327	1.3409	0.7802	0.64825	0.5397	0.8969	0.950379	low
TCGA-51-6867-01	5.08493	1	0	0	0	0	0.9514	0.6982	0.3909	0.3909	0	0	0.3909	0.894894	low
TCGA-34-2600-01	5.13425	1	0	2.4582	7.537	7.5746	0	0.4944	0	0	1.3976	0	0.4944	1.19789	high
TCGA-77-A5G8-01	5.16164	0	0	0	0	0	0	1.2881	1.2881	0.7832	0	0.7832	0.7832	1.02345	low
TCGA-22-5489-01	5.23836	1	3.2542	0	4.4222	4.0494	0	0.3842	1.7826	0	0.6872	7.0563	2.398	1.95079	high
TCGA-33-6738-01	5.27945	0	1.3762	2.3189	5.1743	0.8463	0.4844	1.3762	0	0	0.4844	0	0.4844	1.06485	high
TCGA-22-5473-01	5.29589	1	0	0.9696	0.3999	0.3999	0	0	0.9696	0.3999	0.9696	0.3999	0	0.814329	low
TCGA-22-1005-01	5.35068	1	0	0	2.2192	0	0	3.0553	1.4999	0	0	0	2.2192	1.80461	high
TCGA-NC-A5HG-01	5.37808	0	0	0.8485	11.4235	7.3585	0.4857	0.8485	0	1.3792	0	1.3792	0	1.00641	low
TCGA-22-5472-01	5.41096	1	0.4304	2.7885	0	2.2701	0	1.2572	0.4304	0.7615	0.4304	0	0.7615	0.954614	low
TCGA-34-5231-01	5.43562	1	0	0.3115	1.6642	6.4196	1.6642	0.785	0.3115	0	0	0.5676	1.2905	1.1101	high
TCGA-77-8153-01	5.45753	0	0	1.0221	0	0.5998	1.3485	0	0.5998	0.5998	0	1.0221	0	0.700123	low
TCGA-NK-A5CT-01	5.47123	0	0	0	7.7002	4.9586	0.6116	2.2314	0.6116	1.0398	0	1.6378	0	1.08321	high
TCGA-77-8148-01	5.54247	0	1.7077	0	1.4328	6.1318	0.6476	0	1.9384	0	0	0.6476	2.8545	1.15925	high
TCGA-60-2710-01	5.54521	0	0.3982	2.1688	0	0	0.7099	1.1836	0.3982	0	0	0.7099	1.1836	1.17006	high
TCGA-63-A5MH-01	5.55068	0	7.1271	0	1.8633	8.0708	0	0	1.3691	1.0394	0	6.805	1.3691	0.887615	low
TCGA-63-7022-01	5.67945	0	2.035	0	0.6956	1.7985	1.7985	1.5155	2.2381	0	0	0.6956	2.4162	0.962827	low
TCGA-39-5035-01	5.69863	0	0	0	4.476	2.2674	0.6276	2.2674	1.0634	2.2674	0	0	0	0.694036	low
TCGA-39-5021-01	5.71507	1	2.0359	0	0	0	0	0	2.3602	0	0.601	0	1.3507	0.794434	low
TCGA-63-7020-01	5.84384	0	1.1877	2.2732	3.3141	5.5548	0.7128	2.8855	0.7128	0	0	1.1877	0.7128	1.16317	high
TCGA-77-7335-01	5.84384	1	0	0	0	0	1.8505	1.8505	3.2434	0	0.7239	0	3.8106	1.30349	high
TCGA-21-1075-01	5.84658	0	0	0.4393	0.4393	0	0	0	1.4748	1.4748	0	0	0.4393	0.672272	low
TCGA-63-7021-01	5.86849	0	0	3.1803	0	0.6564	3.432	1.4479	1.7243	0	1.4479	1.4479	1.4479	0.747385	low
TCGA-63-A5MG-01	5.88493	0	0	5.2201	0.6561	3.5777	0	1.1054	0.6561	0	0	0.6561	1.4475	1.18479	high
TCGA-96-7544-01	5.91781	1	0.402	3.1229	2.6184	0	1.1923	2.692	1.9604	0.402	0.402	0.402	2.762	1.29533	high
TCGA-39-5036-01	5.93151	0	0	1.639	0	0	0	1.0407	0.6122	0	0	0	0	0.934365	low
TCGA-58-8391-01	5.93699	0	0.5387	1.7065	0	1.7065	0	3.8661	0.5387	0.5387	0	0	0	1.07252	high
TCGA-22-5480-01	5.94521	1	2.6263	0	4.0225	6.0523	0	0.3474	0.3474	1.5392	0	5.8492	1.0631	1.29909	high
TCGA-77-6843-01	6.09315	1	4.6161	0	0	0	1.2213	0	0	0	0.53	0	0.53	0.662736	low
TCGA-77-7142-01	6.10137	0	8.1612	0	0	0	0	1.9827	0	0.7975	0.4531	2.1115	1.5085	0.937843	low
TCGA-34-5234-01	6.22192	0	0	1.6064	4.6037	0	0.4947	1.7883	3.4351	0.8624	2.6592	0	1.3984	0.805477	low
TCGA-77-6844-01	6.25753	1	0.4219	4.3716	0	3.3464	0	0.4219	0	0.4219	0	1.0136	0.7479	1.00198	low
TCGA-18-3408-01	6.31233	1	0.6719	0	0	0	0	0	0.6719	0	0.6719	0	0.6719	1.00628	low
TCGA-NC-A5HE-01	6.4	0	2.2666	0	0	6.2747	0	2.1337	1.8243	0	1.4299	0	0.8853	0.925532	low
TCGA-43-7658-01	6.51507	1	0	0.3436	0.3436	3.6197	0	0.3436	0	0.6208	4.8561	0.6208	0	1.07729	high
TCGA-63-A5MS-01	6.52329	0	1.376	0	1.376	4.4424	1.376	1.376	2.0673	1.376	0	0	1.376	0.647556	low
TCGA-22-5481-01	6.6	1	0	0	0	1.1822	0	0	0	0	0	0	0	0.993511	low
TCGA-33-4547-01	6.6274	0	6.583	0	4.5061	8.2761	0	1.2203	1.6855	0.5294	0	0.5294	0	0.491721	low
TCGA-60-2708-01	6.70411	0	2.9911	0.9462	3.4237	0	5.7378	8.6686	3.8518	0.5493	0	1.7299	2.2348	0.733862	low
TCGA-34-5232-01	6.76986	0	0	5.243	0	0.3461	0	0.3461	1.8918	0	0.625	0	0.625	0.717888	low
TCGA-39-5024-01	6.87671	0	0	3.4538	5.4487	0.6498	0.3612	1.7119	1.2765	0	0	0.3612	0.6498	1.02566	low
TCGA-NK-A5CR-01	6.96438	0	0	0	0	0	0	0.737	1.2224	1.2224	0	0	0	0.715355	low
TCGA-58-A46J-01	7.09315	0	0	7.096	0	0.4972	0	1.16	0	0.4972	0	0.8663	1.4039	1.15321	high
TCGA-22-5479-01	7.19178	1	0	0	0	1.2214	1.2214	0	0.53	0	1.2214	1.4728	0	0.883041	low
TCGA-77-8008-01	7.23014	1	2.3141	0.4126	7.6	7.1501	0	3.0503	2.7989	1.7301	0.9951	3.3604	3.4935	1.69213	high
TCGA-18-3421-01	7.24658	0	1.4333	1.939	1.0934	0	0	0.6479	1.4333	0	1.0934	0	0	0.72301	low
TCGA-21-5783-01	7.34247	1	1.9646	0.3677	8.5527	2.3404	0.9037	2.3404	1.6004	0.6605	0	1.4552	1.4552	1.13151	high
TCGA-63-A5MR-01	7.4411	0	0	1.3147	0	3.2372	0	3.8957	1.577	0.994	0.994	4.5734	0.5809	1.49498	high
TCGA-18-3415-01	7.67945	1	0	0	0	0	1.7277	0.6581	1.7277	0	1.1084	0	0.6581	0.742169	low
TCGA-18-3419-01	7.70137	0	0	7.2736	0	1.3346	0	0	0.592	0	0	0.592	1.0106	0.895405	low
TCGA-60-2706-01	7.72603	0	2.2508	0	0	3.5354	0	0	0	0	0	0.7515	1.0181	1.10178	high
TCGA-60-2703-01	8.06849	1	4.7385	0	3.0246	4.5315	0	0.7772	2.4013	1.2795	0.7772	1.2795	0.7772	0.553996	low
TCGA-33-4538-01	8.16164	1	0	0.4857	0	0.8485	0	0	1.1382	0	0	0	0	0.806992	low
TCGA-21-1072-01	8.26301	0	0.7761	0.4397	1.0488	0	0	1.6497	1.8048	1.0488	0	0.4397	0.7761	0.848578	low
TCGA-39-5027-01	8.51507	0	0.6766	0.6766	0	0	0	1.3197	0	0.3776	0	0.3776	0	1.0135	low
TCGA-63-A5MB-01	8.55616	0	0.8985	0	0	1.4479	0.5181	0.8985	1.6601	0.8985	0	0	0.5181	0.687236	low
TCGA-33-4582-01	8.6274	1	0.8601	1.9461	1.3953	0	0	0.8601	0	0	0	0	0	0.959988	low
TCGA-77-8139-01	8.67397	0	0	3.9333	0	6.5658	0	2.0369	1.5171	0	0.6966	1.5171	1.5171	1.27176	high
TCGA-77-8146-01	8.73699	0	0	0	0	2.3014	0	2.7853	0	0.9872	0.9872	0	0	1.12235	high
TCGA-77-7337-01	8.91233	1	2.6901	1.2409	5.2408	0.4232	0	0	0.7499	0.4232	0	1.0162	2.7644	1.41398	high
TCGA-33-AASD-01	9.24932	1	2.1977	0	0	4.6143	0	3.1814	0.9236	0.5345	0	0.5345	0.5345	1.0266	low
TCGA-39-5019-01	9.27945	0	0.3211	1.9038	0.3211	1.5822	0.3211	0.5836	0.5836	0.5836	0.3211	1.5822	0.5836	0.982197	low
TCGA-18-3411-01	9.79726	0	0.4878	0	1.3836	0.4878	1.7714	1.7714	1.7714	0	0.4878	0	1.5905	0.975873	low
TCGA-33-AASJ-01	9.86301	1	0	0.572	0	0.572	0	0.9805	0	0	0	0	0.9805	1.34329	high
TCGA-21-1070-01	9.96164	0	1.9975	0	0	2.4711	0.5839	0.9983	0.5839	1.805	0	0.9983	0.9983	0.782417	low
TCGA-21-1082-01	9.98356	0	0	6.8512	8.1053	0.4915	1.9416	2.2182	1.599	0.4915	0	0	0.4915	0.639717	low
TCGA-21-1080-01	10.2027	0	0	2.3275	1.9311	0	0.8511	0	0	0	0	0.8511	0.4874	0.997351	low
TCGA-18-3409-01	10.2658	0	2.6155	0	6.6582	1.0183	0.5972	0	2.4894	0	0	0	3.032	1.09645	high
TCGA-77-A5FZ-01	10.5151	1	0	0	0	0.6754	1.1336	0	0	1.1336	2.196	1.1336	1.7605	1.22103	high
TCGA-39-5016-01	10.5479	0	0.4405	0.7776	0	0	0	0.7776	0.4405	0	0	0	0	0.936524	low
TCGA-33-4532-01	10.7507	1	0	3.5663	0	0.4452	0	1.2905	0.785	0.4452	2.2064	1.6641	0.785	1.15825	high
TCGA-77-A5G1-01	11.0301	0	0	0	6.028	4.2749	0	2.5381	1.2087	1.4586	0.5232	1.2087	1.2087	1.3035	high
TCGA-39-5011-01	11.1041	0	3.3413	0	0	0	0	0	1.5376	0	0	0.4653	1.0989	0.792318	low
TCGA-33-4533-01	11.1452	0	4.0872	0	2.9189	0	0.8642	2.6627	0.4959	0	0	0.8642	0	0.847276	low
TCGA-77-7139-01	11.674	0	0	0	0	1.8041	0.4394	0.4394	0.4394	0.4394	0	0	1.0482	1.06751	high
TCGA-77-A5G3-01	12.5205	0	0	0.5126	0	0.5126	0.5126	0.5126	1.189	0	0	0	0.89	0.959216	low
TCGA-33-4583-01	12.6055	1	0	0	0	0	0	0	0	0	0	0	0	1	low
TCGA-18-4721-01	12.8603	0	0.9559	0	0	0	0.9559	0	2.5108	0	0	0	2.922	1.04206	high
TCGA-77-8130-01	13.0548	0	1.851	1.204	5.4815	1.851	3.5948	10.4206	2.9105	1.204	1.204	0	1.851	1.1345	high
TCGA-33-4566-01	14.4849	1	0	0	7.7789	1.0087	0	1.5966	2.0131	0	0	0	0	0.937479	low
