# Supplementary material for: Development and validation of a novel immune-related prognostic signature in lung squamous cell carcinoma patients
Source: Sci Rep. 2022 Dec 1;12:20737. doi: 10.1038/s41598-022-23140-w (PMC9715950; doi:10.1038/s41598-022-23140-w)
Supplement: Supplementary file 11 — Supplementary Information 11. [file 41598_2022_23140_MOESM11_ESM.xlsx]

## Sheet: riskCliGroup
Supplementary table 11: Clinical data of LUSC.
id	age_at_initial_diagnosis	anatomic_subdivision	followup	gender	number_pack_years_smoked	pathologic_M*	pathologic_N	pathologic_T*	pathologic_stage*	cancer_status	radiation_therapy	targeted_molecular_therapy	Risk
TCGA-63-A5MS-01	>=65	L-Upper	NA	MALE	<53	M0	N0	T2	Stage I	TUMOR FREE	NO	NO	low
TCGA-63-7022-01	NA	L-Upper	Complete Remission/Response	FEMALE	<53	M0	N0	T1	Stage I	TUMOR FREE	NO	NO	low
TCGA-34-5234-01	>=65	L-Upper	Complete Remission/Response	FEMALE	<53	M0	N0	T1	Stage I	TUMOR FREE	NO	NO	low
TCGA-85-8048-01	<65	L-Lower	Complete Remission/Response	MALE	<53	M0	N0	T1	Stage I	TUMOR FREE	NO	NO	high
TCGA-22-4609-01	>=65	R-Upper	NA	MALE	>=53	M0	N0	T1	Stage I	TUMOR FREE	NO	NO	high
TCGA-98-A53C-01	>=65	R-Lower	NA	FEMALE	>=53	M0	N0	T1	Stage I	TUMOR FREE	NO	NO	low
TCGA-85-8355-01	<65	L-Upper	Complete Remission/Response	MALE	NA	M0	N0	T1	Stage I	TUMOR FREE	NO	NO	low
TCGA-85-8287-01	>=65	L-Upper	Complete Remission/Response	MALE	<53	M0	N0	T1	Stage I	TUMOR FREE	NO	NO	high
TCGA-43-A56U-01	>=65	L-Upper	Complete Remission/Response	FEMALE	<53	MX	N0	T1	Stage I	TUMOR FREE	NO	NO	high
TCGA-56-8628-01	>=65	R-Upper	Complete Remission/Response	MALE	NA	MX	N0	T1	Stage I	TUMOR FREE	NO	NO	low
TCGA-58-8393-01	>=65	R-Lower	Complete Remission/Response	FEMALE	<53	M0	N0	T2	Stage I	TUMOR FREE	NO	NO	high
TCGA-85-A4PA-01	<65	L-Lower	Complete Remission/Response	MALE	<53	M0	N0	T2	Stage I	TUMOR FREE	NO	NO	low
TCGA-98-7454-01	>=65	R-Upper	NA	MALE	>=53	M0	N0	T2	Stage I	TUMOR FREE	NO	NO	low
TCGA-56-6545-01	>=65	R-Upper	Complete Remission/Response	FEMALE	NA	M0	N0	T2	Stage I	TUMOR FREE	NO	NO	low
TCGA-85-8049-01	<65	L-Lower	Complete Remission/Response	MALE	NA	M0	N0	T2	Stage I	TUMOR FREE	NO	NO	high
TCGA-56-8623-01	>=65	R-Upper	Complete Remission/Response	MALE	<53	MX	N0	T2	Stage I	TUMOR FREE	NO	NO	high
TCGA-56-8504-01	>=65	L-Upper	Complete Remission/Response	MALE	NA	MX	N0	T2	Stage I	TUMOR FREE	NO	NO	high
TCGA-56-A49D-01	>=65	L-Upper	Complete Remission/Response	MALE	>=53	MX	N2	T2	Stage III	TUMOR FREE	NO	NO	low
TCGA-22-5489-01	<65	L-Upper	Progressive Disease	MALE	>=53	M0	N0	T1	Stage I	WITH TUMOR	NO	NO	high
TCGA-60-2704-01	>=65	R-Upper	NA	MALE	>=53	M0	N1	T2	Stage II	WITH TUMOR	NO	NO	high
TCGA-NC-A5HJ-01	<65	R-Middle	NA	MALE	>=53	M0	N0	T3	Stage II	WITH TUMOR	NO	NO	high
TCGA-98-A53D-01	>=65	R-Upper	Progressive Disease	MALE	>=53	M0	N0	T3	Stage II	WITH TUMOR	NO	NO	low
TCGA-85-6175-01	<65	L-Upper	Stable Disease	FEMALE	NA	M0	N0	T3	Stage II	WITH TUMOR	NO	NO	high
TCGA-56-8201-01	>=65	R-Upper	Progressive Disease	MALE	NA	MX	N0	T3	Stage II	WITH TUMOR	NO	NO	low
TCGA-98-A53H-01	>=65	R-Upper	NA	FEMALE	<53	M0	N0	T1	Stage I	NA	NO	NO	high
TCGA-22-4613-01	>=65	L-Upper	NA	FEMALE	<53	M0	N0	T1	Stage I	NA	NO	NO	low
TCGA-77-8156-01	<65	L-Upper	NA	MALE	>=53	M0	N0	T2	Stage I	NA	NO	NO	high
TCGA-77-A5FZ-01	<65	L-Upper	NA	MALE	>=53	M0	N0	T4	Stage III	NA	NO	NO	high
TCGA-22-5492-01	>=65	L-Upper	NA	FEMALE	<53	M0	N2	T2	Stage III	NA	NA	NO	low
TCGA-63-A5MN-01	>=65	R-Upper	Progressive Disease	FEMALE	NA	M0	N0	T3	Stage II	WITH TUMOR	YES	NO	high
TCGA-60-2697-01	<65	R-Middle	Progressive Disease	MALE	NA	M0	N2	T2	Stage II	WITH TUMOR	NO	NO	high
TCGA-70-6722-01	<65	R-Upper	Progressive Disease	MALE	NA	M0	N1	T3	Stage III	WITH TUMOR	YES	NO	high
TCGA-56-5897-01	>=65	R-Upper	Complete Remission/Response	MALE	NA	MX	N0	T1	Stage I	TUMOR FREE	NO	NO	high
TCGA-34-5241-01	>=65	R-Lower	Complete Remission/Response	MALE	<53	M0	N0	T2	Stage I	TUMOR FREE	NO	NO	low
TCGA-56-7731-01	>=65	R-Upper	NA	FEMALE	>=53	MX	N0	T2	Stage I	TUMOR FREE	NO	NO	high
TCGA-37-A5EM-01	<65	L-Upper	Complete Remission/Response	MALE	NA	M0	N0	T2	Stage II	TUMOR FREE	NO	NO	high
TCGA-34-5232-01	>=65	L-Upper	Complete Remission/Response	FEMALE	NA	M0	N1	T1	Stage II	TUMOR FREE	NO	NO	low
TCGA-33-4589-01	<65	R-Lower	NA	FEMALE	<53	M0	N1	T2	Stage II	TUMOR FREE	NO	NO	high
TCGA-43-6773-01	>=65	R-Lower	NA	MALE	NA	MX	N1	T2	Stage II	TUMOR FREE	NO	NO	high
TCGA-O2-A52Q-01	<65	R-Upper	NA	FEMALE	<53	MX	N1	T3	Stage III	WITH TUMOR	NO	NO	high
TCGA-34-5239-01	>=65	L-Upper	Progressive Disease	MALE	NA	M0	N0	T4	Stage III	WITH TUMOR	NO	NO	low
TCGA-96-7545-01	>=65	R-Lower	Progressive Disease	MALE	>=53	MX	N0	T1	Stage I	NA	NO	NO	low
TCGA-43-8115-01	>=65	L-Lower	Stable Disease	FEMALE	>=53	MX	N1	T2	Stage II	TUMOR FREE	NO	YES	high
TCGA-63-A5MM-01	>=65	Bronchial	Progressive Disease	FEMALE	<53	M0	N1	T2	Stage II	WITH TUMOR	NO	YES	high
TCGA-85-7699-01	>=65	L-Upper	Progressive Disease	MALE	>=53	M0	N0	T4	Stage III	WITH TUMOR	NO	YES	high
TCGA-85-6561-01	>=65	R-Upper	Complete Remission/Response	MALE	<53	M0	NX	T2	Stage I	TUMOR FREE	YES	YES	high
TCGA-NC-A5HE-01	<65	L-Upper	Complete Remission/Response	MALE	<53	M0	N1	T2	Stage II	TUMOR FREE	YES	YES	low
TCGA-52-7812-01	>=65	L-Upper	Progressive Disease	MALE	<53	M0	N2	T2	NA	WITH TUMOR	YES	YES	low
TCGA-92-7340-01	<65	R-Upper	Stable Disease	FEMALE	<53	MX	N1	T2	Stage II	WITH TUMOR	NO	YES	high
TCGA-43-6647-01	>=65	R-Lower	Complete Remission/Response	FEMALE	<53	MX	N1	T2	Stage II	TUMOR FREE	NO	YES	high
TCGA-56-8625-01	>=65	R-Lower	Progressive Disease	FEMALE	NA	MX	N1	T3	Stage III	WITH TUMOR	NO	YES	high
TCGA-43-5668-01	>=65	R-Upper	Progressive Disease	MALE	<53	M0	N1	T1	Stage II	WITH TUMOR	NO	YES	high
TCGA-85-A513-01	<65	L-Upper	Complete Remission/Response	FEMALE	NA	M0	NX	T1	Stage I	TUMOR FREE	NO	NA	low
TCGA-56-8503-01	>=65	R-Lower	NA	FEMALE	>=53	M0	N0	T3	Stage II	TUMOR FREE	NA	NA	high
TCGA-77-8131-01	>=65	L-Lower	NA	MALE	>=53	M0	NX	T2	Stage I	NA	NA	NA	high
TCGA-77-8007-01	>=65	R-Upper	NA	MALE	>=53	M0	N1	T2	Stage II	NA	NA	NA	high
TCGA-56-A4ZJ-01	>=65	R-Lower	Complete Remission/Response	FEMALE	>=53	M0	N0	T1	Stage I	TUMOR FREE	NO	NO	low
TCGA-21-5784-01	>=65	R-Upper	Complete Remission/Response	FEMALE	<53	M0	N0	T2	Stage I	TUMOR FREE	NO	NO	high
TCGA-85-8666-01	>=65	L-Upper	Complete Remission/Response	MALE	>=53	M0	N0	T2	Stage I	TUMOR FREE	NO	NO	low
TCGA-58-8388-01	<65	L-Upper	Complete Remission/Response	MALE	>=53	M0	N0	T2	Stage I	TUMOR FREE	NO	NO	high
TCGA-85-A510-01	>=65	L-Lower	Complete Remission/Response	FEMALE	<53	M0	N1	T2	Stage II	TUMOR FREE	NO	NO	high
TCGA-56-8307-01	<65	R-Lower	Complete Remission/Response	FEMALE	<53	M0	N0	T3	Stage II	TUMOR FREE	NO	NO	high
TCGA-77-8150-01	<65	R-Lower	Progressive Disease	MALE	<53	M0	N1	T3	Stage III	WITH TUMOR	NO	NO	low
TCGA-85-8353-01	>=65	R-Lower	Stable Disease	MALE	<53	M0	N1	T3	Stage III	WITH TUMOR	NO	NO	low
TCGA-77-8008-01	>=65	R-Lower	NA	MALE	>=53	M0	N0	T2	Stage I	NA	NO	NO	high
TCGA-56-A4ZK-01	>=65	R-Lower	Complete Remission/Response	FEMALE	NA	M0	N0	T2	Stage I	TUMOR FREE	NO	NO	low
TCGA-43-7658-01	>=65	R-Upper	Progressive Disease	FEMALE	<53	M0	N0	T1	Stage I	WITH TUMOR	NO	NO	high
TCGA-90-6837-01	<65	R-Upper	NA	MALE	<53	MX	N0	T3	Stage II	TUMOR FREE	NO	YES	high
TCGA-39-5029-01	>=65	L-Lower	Stable Disease	MALE	>=53	M0	N2	T1	Stage III	WITH TUMOR	NO	YES	high
TCGA-68-8251-01	>=65	L-Upper	Stable Disease	MALE	<53	M0	N0	T2	Stage I	TUMOR FREE	NO	YES	low
TCGA-94-8491-01	>=65	R-Lower	Complete Remission/Response	MALE	>=53	M0	N1	T2	Stage II	TUMOR FREE	NO	YES	high
TCGA-68-A59I-01	>=65	L-Lower	NA	FEMALE	<53	M0	N1	T3	Stage III	WITH TUMOR	YES	YES	low
TCGA-63-A5MH-01	>=65	L-Lower	Complete Remission/Response	MALE	<53	M0	N0	T1	Stage I	TUMOR FREE	NO	NO	low
TCGA-77-8154-01	>=65	R-Lower	Complete Remission/Response	MALE	<53	M0	N0	T1	Stage I	TUMOR FREE	NO	NO	low
TCGA-63-A5MW-01	>=65	R-Upper	Complete Remission/Response	MALE	>=53	M0	N0	T2	Stage I	TUMOR FREE	NO	NO	low
TCGA-39-5036-01	>=65	L-Upper	NA	MALE	>=53	M0	N0	T2	Stage I	TUMOR FREE	NO	NO	low
TCGA-63-A5MR-01	>=65	L-Upper	NA	FEMALE	>=53	M0	N0	T2	Stage I	TUMOR FREE	NO	NO	high
TCGA-85-8354-01	<65	R-Lower	Complete Remission/Response	MALE	<53	M0	N0	T2	Stage I	TUMOR FREE	NO	NO	high
TCGA-85-A4QQ-01	>=65	R-Lower	NA	MALE	<53	M0	N0	T2	Stage I	TUMOR FREE	NO	NO	high
TCGA-98-A53J-01	>=65	R-Upper	NA	MALE	>=53	M0	N0	T2	Stage I	TUMOR FREE	NO	NO	low
TCGA-22-5478-01	>=65	R-Lower	NA	MALE	NA	M0	N0	T2	Stage I	TUMOR FREE	NO	NO	high
TCGA-33-A5GW-01	>=65	R-Lower	Complete Remission/Response	MALE	<53	MX	N1	T1	Stage II	TUMOR FREE	NO	NO	high
TCGA-85-A50M-01	<65	R-Upper	NA	MALE	<53	M0	N0	T2	Stage II	TUMOR FREE	NO	NO	high
TCGA-85-A53L-01	<65	R-Middle	Complete Remission/Response	MALE	<53	M0	N0	T2	Stage II	TUMOR FREE	NO	NO	low
TCGA-22-A5C4-01	>=65	R-Lower	Complete Remission/Response	MALE	>=53	M0	N0	T2	Stage II	TUMOR FREE	NO	NO	low
TCGA-56-8082-01	>=65	R-Lower	Complete Remission/Response	FEMALE	NA	MX	N0	T2	Stage II	TUMOR FREE	NO	NO	low
TCGA-77-8130-01	>=65	L-Upper	NA	MALE	<53	M0	N1	T2	Stage II	TUMOR FREE	NO	NO	high
TCGA-90-7769-01	<65	NA	Complete Remission/Response	MALE	<53	MX	N1	T2	Stage II	TUMOR FREE	NO	NO	low
TCGA-94-8035-01	<65	L-Upper	NA	MALE	<53	MX	N0	T3	Stage II	TUMOR FREE	NO	NO	high
TCGA-33-AASD-01	>=65	R-Lower	NA	MALE	>=53	MX	N0	T1	Stage I	WITH TUMOR	NO	NO	low
TCGA-22-5485-01	<65	R-Upper	Progressive Disease	FEMALE	>=53	M0	N0	T1	Stage I	WITH TUMOR	NO	NO	low
TCGA-94-7943-01	>=65	L-Lower	Progressive Disease	MALE	<53	MX	NX	T1	Stage I	WITH TUMOR	NO	NO	low
TCGA-39-5027-01	>=65	R-Lower	NA	MALE	<53	M0	N0	T2	Stage I	WITH TUMOR	NO	NO	low
TCGA-58-8392-01	>=65	L-Upper	NA	MALE	>=53	M0	N0	T2	Stage I	WITH TUMOR	NO	NO	low
TCGA-77-A5G6-01	>=65	R-Upper	NA	MALE	>=53	M0	N2	T2	Stage III	WITH TUMOR	NO	NO	high
TCGA-NC-A5HT-01	>=65	Other (please specify)	Stable Disease	MALE	<53	M0	N1	T3	Stage III	WITH TUMOR	NO	NO	high
TCGA-77-7138-01	>=65	L-Lower	NA	MALE	<53	M0	N0	T2	Stage I	NA	NO	NO	low
TCGA-77-7463-01	>=65	L-Upper	NA	MALE	<53	M0	N0	T2	Stage I	NA	NO	NO	low
TCGA-21-5783-01	>=65	L-Upper	NA	MALE	NA	M0	N0	T2	Stage I	NA	NO	NO	high
TCGA-77-6845-01	>=65	R-Middle	NA	MALE	<53	M0	N0	T3	Stage II	NA	NO	NO	high
TCGA-77-8148-01	>=65	Other (please specify)	NA	MALE	>=53	M0	N1	T3	Stage III	NA	NO	NO	high
TCGA-94-A5I4-01	<65	Bronchial	Stable Disease	MALE	>=53	MX	N1	T2	Stage II	WITH TUMOR	NO	NO	high
TCGA-O2-A52W-01	<65	R-Lower	NA	MALE	<53	MX	N0	T2	Stage I	TUMOR FREE	NO	NO	low
TCGA-NK-A5CR-01	>=65	R-Upper	NA	MALE	<53	MX	N0	T2	Stage I	TUMOR FREE	NO	NO	low
TCGA-O2-A5IB-01	>=65	R-Middle	NA	FEMALE	<53	MX	N1	T3	Stage III	WITH TUMOR	NO	NO	high
TCGA-56-7579-01	<65	L-Upper	Progressive Disease	MALE	<53	M0	N1	T3	Stage III	WITH TUMOR	YES	YES	high
TCGA-85-8351-01	>=65	R-Lower	Complete Remission/Response	MALE	>=53	M0	N1	T2	Stage II	TUMOR FREE	NO	YES	high
TCGA-43-A474-01	>=65	L-Upper	Complete Remission/Response	MALE	<53	M0	N0	T2	Stage II	TUMOR FREE	NO	YES	high
TCGA-63-A5MI-01	>=65	Bronchial	Complete Remission/Response	MALE	<53	M0	N2	T2	Stage III	TUMOR FREE	NO	YES	low
TCGA-NC-A5HP-01	>=65	L-Upper	NA	MALE	<53	M1	N0	T2	Stage IV	WITH TUMOR	NO	YES	high
TCGA-LA-A7SW-01	>=65	L-Upper	Progressive Disease	MALE	<53	MX	N1	T3	Stage III	NA	NO	YES	high
TCGA-NC-A5HG-01	<65	R-Lower	Complete Remission/Response	MALE	>=53	M0	N2	T2	Stage III	TUMOR FREE	YES	YES	low
TCGA-39-5040-01	<65	L-Upper	Progressive Disease	MALE	>=53	M0	N2	T2	Stage III	WITH TUMOR	YES	YES	high
TCGA-43-6770-01	<65	L-Upper	Complete Remission/Response	FEMALE	<53	MX	N0	T2	Stage I	TUMOR FREE	NO	YES	low
TCGA-43-5670-01	>=65	L-Lower	Complete Remission/Response	MALE	<53	M0	N0	T2	Stage II	TUMOR FREE	NO	YES	high
TCGA-56-7222-01	<65	R-Upper	Progressive Disease	MALE	<53	M0	N0	T2	Stage I	WITH TUMOR	NO	YES	high
TCGA-43-A56V-01	<65	R-Middle	Progressive Disease	MALE	<53	M0	N2	T2	Stage III	WITH TUMOR	NO	YES	high
TCGA-56-8305-01	>=65	R-Upper	NA	MALE	>=53	M0	N0	T2	Stage I	TUMOR FREE	NA	NA	high
TCGA-56-8083-01	<65	L-Upper	NA	MALE	<53	MX	N0	T2	Stage I	TUMOR FREE	NA	NA	high
TCGA-52-7809-01	>=65	R-Upper	NA	MALE	>=53	M0	N0	T2	Stage I	WITH TUMOR	NA	NA	high
TCGA-85-8072-01	<65	L-Upper	Complete Remission/Response	MALE	<53	M0	N0	T1	Stage I	TUMOR FREE	NO	NO	high
TCGA-XC-AA0X-01	>=65	R-Lower	NA	FEMALE	<53	M0	N0	T1	Stage I	TUMOR FREE	NO	NO	low
TCGA-85-8582-01	<65	L-Upper	Complete Remission/Response	MALE	<53	M0	N0	T1	Stage I	TUMOR FREE	NO	NO	low
TCGA-98-8021-01	>=65	R-Upper	Complete Remission/Response	FEMALE	>=53	M0	N0	T1	Stage I	TUMOR FREE	NO	NO	high
TCGA-56-8626-01	<65	L-Upper	NA	MALE	<53	MX	N0	T1	Stage I	TUMOR FREE	NO	NO	low
TCGA-56-5898-01	>=65	R-Upper	Complete Remission/Response	MALE	NA	M0	N0	T1	Stage I	TUMOR FREE	NO	NO	high
TCGA-L3-A4E7-01	>=65	R-Lower	Complete Remission/Response	MALE	<53	M0	N0	T2	Stage I	TUMOR FREE	NO	NO	high
TCGA-22-5472-01	>=65	R-Lower	Progressive Disease	MALE	<53	M0	N0	T2	Stage I	TUMOR FREE	NO	NO	low
TCGA-98-A53B-01	>=65	L-Upper	NA	MALE	<53	M0	N0	T2	Stage I	TUMOR FREE	NO	NO	high
TCGA-90-7964-01	>=65	R-Upper	Complete Remission/Response	MALE	>=53	MX	N0	T2	Stage I	TUMOR FREE	NO	NO	high
TCGA-39-5039-01	>=65	R-Upper	Complete Remission/Response	MALE	>=53	M0	N0	T2	Stage II	TUMOR FREE	NO	NO	high
TCGA-85-8052-01	<65	R-Upper	Complete Remission/Response	MALE	<53	M0	N0	T3	Stage II	TUMOR FREE	NO	NO	high
TCGA-85-8481-01	>=65	L-Upper	NA	MALE	>=53	M0	N0	T3	Stage II	TUMOR FREE	NO	NO	high
TCGA-58-8386-01	>=65	R-Upper	NA	MALE	>=53	M1	NX	T3	Stage IV	TUMOR FREE	NO	NO	high
TCGA-52-7811-01	>=65	L-Lower	Progressive Disease	MALE	<53	M0	N0	T2	Stage I	WITH TUMOR	NO	NO	high
TCGA-98-A539-01	<65	L-Upper	NA	MALE	>=53	M0	N0	T3	Stage II	WITH TUMOR	NO	NO	low
TCGA-34-8455-01	>=65	L-Upper	Progressive Disease	MALE	<53	M1	N0	T4	Stage IV	WITH TUMOR	NO	NO	high
TCGA-77-8146-01	>=65	R-Upper	NA	MALE	>=53	M0	N0	T1	Stage I	NA	NO	NO	high
TCGA-22-5477-01	>=65	R-Lower	Progressive Disease	MALE	>=53	M0	N0	T1	Stage I	NA	NO	NO	high
TCGA-77-7337-01	>=65	L-Upper	NA	MALE	>=53	M0	N1	T2	Stage II	NA	NO	NO	high
TCGA-77-A5G1-01	>=65	R-Lower	NA	MALE	>=53	M0	N1	T3	Stage III	NA	NO	NO	high
TCGA-22-4605-01	>=65	R-Upper	NA	FEMALE	>=53	M0	N0	T2	Stage I	TUMOR FREE	YES	NO	high
TCGA-77-8143-01	>=65	L-Upper	NA	MALE	<53	M0	N2	T2	Stage III	WITH TUMOR	YES	NO	low
TCGA-22-4601-01	>=65	R-Upper	NA	FEMALE	>=53	M0	N0	T4	Stage III	WITH TUMOR	NA	NO	low
TCGA-77-7338-01	<65	R-Upper	NA	MALE	<53	M0	N0	T2	Stage I	NA	NO	NO	high
TCGA-77-8145-01	>=65	Other (please specify)	Progressive Disease	MALE	>=53	M0	N1	T4	Stage III	NA	YES	NO	high
TCGA-43-6771-01	>=65	L-Upper	NA	MALE	<53	MX	N0	T2	Stage I	WITH TUMOR	NO	NO	high
TCGA-96-8169-01	>=65	R-Lower	Complete Remission/Response	FEMALE	<53	M0	N0	T1	Stage I	TUMOR FREE	NO	NO	high
TCGA-68-8250-01	>=65	R-Upper	NA	MALE	<53	MX	N0	T1	Stage I	TUMOR FREE	NO	NO	low
TCGA-34-5929-01	>=65	L-Upper	Stable Disease	FEMALE	<53	M0	N0	T2	Stage I	TUMOR FREE	NO	NO	low
TCGA-96-8170-01	>=65	R-Lower	Complete Remission/Response	FEMALE	<53	M0	N1	T1	Stage II	TUMOR FREE	NO	NO	high
TCGA-34-5928-01	>=65	L-Lower	Complete Remission/Response	FEMALE	<53	M0	N1	T2	Stage II	TUMOR FREE	NO	NO	high
TCGA-96-7544-01	>=65	L-Lower	NA	MALE	>=53	MX	N1	T2	Stage II	TUMOR FREE	NO	NO	high
TCGA-34-5236-01	<65	L-Upper	Progressive Disease	MALE	NA	M0	N0	T3	Stage II	WITH TUMOR	NO	NO	high
TCGA-68-7757-01	>=65	L-Upper	NA	MALE	<53	MX	N0	T1	Stage I	NA	NO	NO	low
TCGA-O2-A52V-01	>=65	L-Upper	NA	FEMALE	<53	MX	N0	T3	Stage II	TUMOR FREE	YES	NO	low
TCGA-63-A5MV-01	>=65	R-Lower	NA	MALE	<53	M0	N0	T2	Stage II	TUMOR FREE	NO	YES	low
TCGA-58-A46J-01	<65	R-Upper	Complete Remission/Response	MALE	NA	M0	N1	T2	Stage II	TUMOR FREE	NO	YES	high
TCGA-56-8624-01	>=65	R-Lower	Complete Remission/Response	MALE	<53	MX	N0	T3	Stage II	TUMOR FREE	NO	YES	low
TCGA-39-5024-01	>=65	Bronchial	NA	FEMALE	<53	M0	N2	T2	Stage III	TUMOR FREE	NO	YES	low
TCGA-18-3417-01	>=65	R-Upper	NA	MALE	<53	M1	N1	T2	Stage IV	TUMOR FREE	NO	YES	low
TCGA-22-5483-01	>=65	R-Upper	Progressive Disease	MALE	<53	M0	N1	T1	Stage II	WITH TUMOR	NO	YES	high
TCGA-85-A4JC-01	>=65	L-Upper	Progressive Disease	MALE	<53	M0	N0	T2	Stage II	WITH TUMOR	NO	YES	low
TCGA-63-A5MT-01	>=65	R-Upper	NA	MALE	>=53	M0	N0	T3	Stage II	WITH TUMOR	NO	YES	high
TCGA-77-8009-01	>=65	R-Lower	NA	MALE	>=53	M0	N1	T2	Stage II	NA	NO	YES	high
TCGA-85-A4CN-01	<65	L-Lower	Complete Remission/Response	FEMALE	NA	M0	N1	T2	Stage II	TUMOR FREE	YES	YES	high
TCGA-56-8308-01	>=65	L-Upper	Stable Disease	MALE	>=53	MX	N0	T3	Stage II	WITH TUMOR	YES	YES	high
TCGA-34-5240-01	>=65	L-Upper	Complete Remission/Response	FEMALE	>=53	M0	N1	T2	Stage II	TUMOR FREE	NO	YES	low
TCGA-43-8118-01	<65	R-Upper	NA	FEMALE	<53	M0	N0	T1	Stage I	NA	NO	YES	high
TCGA-68-7756-01	>=65	L-Upper	NA	MALE	<53	MX	N1	T4	Stage III	NA	YES	YES	low
TCGA-56-8304-01	>=65	R-Upper	NA	FEMALE	>=53	MX	N0	T1	Stage I	TUMOR FREE	NA	NA	low
TCGA-77-7142-01	<65	L-Upper	NA	FEMALE	<53	M0	N0	T2	Stage I	TUMOR FREE	NA	NA	low
TCGA-56-A5DS-01	>=65	R-Lower	Complete Remission/Response	FEMALE	<53	MX	N0	T2	Stage I	TUMOR FREE	NA	NA	high
TCGA-37-5819-01	<65	R-Upper	NA	MALE	<53	M0	N2	T2	Stage III	TUMOR FREE	NA	NA	low
TCGA-56-7822-01	>=65	R-Upper	Progressive Disease	MALE	>=53	M0	N1	T2	Stage II	WITH TUMOR	NA	NA	low
TCGA-22-5491-01	>=65	L-Lower	NA	MALE	>=53	M0	N0	T1	Stage I	NA	NA	NA	low
TCGA-85-7843-01	<65	L-Upper	NA	MALE	<53	M0	N1	T2	Stage II	NA	NA	NA	low
TCGA-34-7107-01	>=65	R-Lower	NA	MALE	NA	M0	N0	T2	Stage II	NA	NA	NA	high
TCGA-63-7021-01	NA	L-Upper	Complete Remission/Response	MALE	<53	M0	N0	T1	Stage I	TUMOR FREE	NO	NO	low
TCGA-63-7020-01	NA	R-Upper	Complete Remission/Response	MALE	<53	M0	N0	T1	Stage I	TUMOR FREE	NO	NO	high
TCGA-18-4721-01	>=65	L-Lower	NA	MALE	NA	M0	N0	T1	Stage I	TUMOR FREE	NO	NO	high
TCGA-85-A4CL-01	>=65	R-Lower	NA	MALE	<53	M0	N0	T1	Stage I	TUMOR FREE	NO	NO	low
TCGA-39-5011-01	>=65	R-Lower	NA	FEMALE	<53	M0	N0	T1	Stage I	TUMOR FREE	NO	NO	low
TCGA-39-5035-01	>=65	R-Lower	NA	FEMALE	<53	M0	N0	T1	Stage I	TUMOR FREE	NO	NO	low
TCGA-56-8309-01	>=65	R-Lower	Complete Remission/Response	MALE	<53	MX	N0	T1	Stage I	TUMOR FREE	NO	NO	low
TCGA-60-2709-01	>=65	L-Upper	Complete Remission/Response	MALE	>=53	MX	N0	T2	Stage I	TUMOR FREE	NO	NO	high
TCGA-39-5022-01	>=65	R-Upper	NA	MALE	<53	M0	N0	T2	Stage I	TUMOR FREE	NO	NO	high
TCGA-22-5474-01	>=65	L-Upper	NA	MALE	<53	M0	N0	T2	Stage I	TUMOR FREE	NO	NO	high
TCGA-63-6202-01	NA	R-Upper	Complete Remission/Response	MALE	<53	M0	N0	T2	Stage II	TUMOR FREE	NO	NO	low
TCGA-39-5016-01	<65	R-Lower	NA	MALE	<53	M0	N1	T2	Stage II	TUMOR FREE	NO	NO	low
TCGA-NC-A5HL-01	>=65	R-Upper	NA	MALE	<53	M0	N0	T2	Stage II	TUMOR FREE	NO	NO	high
TCGA-98-8023-01	>=65	Other (please specify)	NA	MALE	>=53	M0	N1	T3	Stage III	TUMOR FREE	NO	NO	high
TCGA-22-5480-01	>=65	L-Upper	Progressive Disease	FEMALE	<53	M0	N0	T1	Stage I	WITH TUMOR	NO	NO	high
TCGA-39-5021-01	>=65	L-Upper	Progressive Disease	MALE	>=53	M0	N0	T2	Stage I	WITH TUMOR	NO	NO	low
TCGA-98-8020-01	<65	R-Upper	NA	FEMALE	NA	M0	N2	T2	Stage III	WITH TUMOR	NO	NO	high
TCGA-77-A5GH-01	>=65	Other (please specify)	NA	MALE	<53	M0	N0	T2	Stage I	NA	NO	NO	low
TCGA-77-8133-01	>=65	Other (please specify)	NA	MALE	<53	M0	N1	T1	Stage II	NA	NO	NO	high
TCGA-77-6842-01	>=65	NA	NA	MALE	<53	M0	N1	T2	Stage II	NA	NO	NO	high
TCGA-77-8136-01	>=65	Other (please specify)	NA	FEMALE	>=53	M0	N1	T2	Stage II	NA	NO	NO	high
TCGA-39-5030-01	>=65	L-Lower	Complete Remission/Response	FEMALE	<53	M0	N2	T2	Stage III	NA	NO	NO	high
TCGA-77-7335-01	<65	NA	NA	FEMALE	<53	M0	N2	T4	Stage III	NA	NO	NO	high
TCGA-21-5787-01	>=65	L-Upper	Progressive Disease	MALE	>=53	M0	N2	T2	Stage III	WITH TUMOR	YES	NO	low
TCGA-22-5471-01	>=65	L-Lower	NA	MALE	<53	M0	N0	T2	Stage I	NA	YES	NO	high
TCGA-85-7950-01	<65	L-Upper	Complete Remission/Response	MALE	<53	M0	N0	T2	Stage I	TUMOR FREE	NO	NO	high
TCGA-92-8065-01	>=65	L-Lower	Complete Remission/Response	FEMALE	<53	MX	N0	T3	Stage II	TUMOR FREE	NO	NO	low
TCGA-43-7656-01	>=65	R-Lower	NA	MALE	<53	MX	N0	T1	Stage I	TUMOR FREE	NO	NO	high
TCGA-52-7622-01	<65	R-Lower	NA	FEMALE	<53	M0	N0	T1	Stage I	TUMOR FREE	NO	YES	low
TCGA-98-A53I-01	<65	R-Upper	NA	MALE	>=53	M0	N1	T2	Stage II	TUMOR FREE	NO	YES	high
TCGA-96-A4JL-01	>=65	L-Lower	NA	FEMALE	NA	M0	N1	T2	Stage II	TUMOR FREE	NO	YES	high
TCGA-58-8387-01	<65	R-Lower	NA	MALE	<53	M0	N0	T2	Stage II	TUMOR FREE	NO	YES	high
TCGA-34-8454-01	<65	R-Lower	Complete Remission/Response	FEMALE	>=53	M0	N1	T3	Stage III	TUMOR FREE	NO	YES	high
TCGA-85-8276-01	<65	L-Upper	NA	MALE	<53	M0	N1	T1	Stage II	WITH TUMOR	NO	YES	high
TCGA-90-A59Q-01	<65	R-Upper	Progressive Disease	FEMALE	>=53	MX	N1	T2	Stage II	WITH TUMOR	YES	YES	high
TCGA-43-A475-01	>=65	R-Upper	NA	FEMALE	>=53	M0	N0	T3	Stage II	TUMOR FREE	YES	YES	high
TCGA-92-8064-01	<65	R-Upper	Complete Remission/Response	MALE	<53	MX	N0	T2	NA	TUMOR FREE	NO	YES	high
TCGA-90-A4EE-01	<65	Bronchial	Complete Remission/Response	MALE	>=53	MX	N1	T2	Stage II	TUMOR FREE	NO	YES	high
TCGA-85-8584-01	>=65	R-Upper	Progressive Disease	MALE	<53	M0	N1	T2	Stage II	TUMOR FREE	NA	NA	high
TCGA-90-7767-01	<65	R-Upper	NA	MALE	<53	MX	N1	T2	Stage II	TUMOR FREE	NA	NA	low
TCGA-33-4566-01	<65	R-Upper	NA	MALE	<53	M0	N0	T2	Stage I	NA	NA	NA	low
TCGA-22-4599-01	>=65	NA	NA	FEMALE	<53	M0	N0	T2	Stage I	NA	NA	NA	low
TCGA-77-7465-01	<65	R-Upper	NA	MALE	>=53	M0	N1	T2	Stage II	NA	NA	NA	low
TCGA-33-4583-01	>=65	L-Lower	NA	MALE	<53	M0	N0	T1	Stage I	TUMOR FREE	NO	NO	low
TCGA-98-8022-01	<65	R-Upper	NA	MALE	>=53	M0	N0	T1	Stage I	TUMOR FREE	NO	NO	high
TCGA-85-7698-01	<65	R-Upper	Complete Remission/Response	MALE	<53	M0	N0	T1	Stage I	TUMOR FREE	NO	NO	high
TCGA-68-A59J-01	>=65	R-Lower	NA	FEMALE	<53	MX	N0	T2	Stage I	TUMOR FREE	NO	NO	low
TCGA-58-A46M-01	<65	L-Lower	Complete Remission/Response	MALE	NA	M0	N1	T2	Stage II	TUMOR FREE	NO	NO	low
TCGA-51-6867-01	>=65	R-Upper	Stable Disease	FEMALE	<53	M0	N0	T1	Stage I	WITH TUMOR	NO	NO	low
TCGA-90-7766-01	>=65	R-Upper	NA	FEMALE	<53	MX	N0	T1	Stage I	WITH TUMOR	NO	NO	low
TCGA-85-A511-01	<65	L-Lower	Progressive Disease	MALE	<53	M0	N1	T2	Stage II	WITH TUMOR	NO	NO	high
TCGA-77-A5GB-01	>=65	Other (please specify)	NA	MALE	<53	M0	NX	T2	Stage I	NA	NO	NO	high
TCGA-22-5481-01	>=65	L-Lower	NA	FEMALE	>=53	M0	N1	T2	Stage II	NA	NO	NO	low
TCGA-39-5028-01	>=65	R-Upper	NA	MALE	<53	M0	N1	T4	Stage III	NA	NO	NO	low
TCGA-NK-A5CX-01	>=65	R-Lower	NA	MALE	<53	MX	N0	T2	Stage II	TUMOR FREE	NO	NO	low
TCGA-85-6560-01	<65	R-Upper	Complete Remission/Response	MALE	<53	M0	N1	T1	Stage II	TUMOR FREE	NO	YES	high
TCGA-63-A5MP-01	<65	R-Lower	NA	MALE	<53	M0	N1	T2	Stage II	WITH TUMOR	YES	YES	high
TCGA-33-AASI-01	>=65	L-Lower	NA	FEMALE	>=53	MX	N1	T2	Stage II	WITH TUMOR	YES	YES	low
TCGA-85-7696-01	<65	L-Upper	Complete Remission/Response	MALE	<53	M0	N0	T1	Stage I	TUMOR FREE	NO	NO	high
TCGA-NC-A5HH-01	<65	L-Lower	NA	MALE	>=53	M0	N0	T1	Stage I	TUMOR FREE	NO	NO	low
TCGA-85-A5B5-01	<65	R-Upper	NA	MALE	<53	M0	N0	T1	Stage I	TUMOR FREE	NO	NO	low
TCGA-63-A5MY-01	<65	L-Lower	Complete Remission/Response	MALE	<53	M0	N0	T1	Stage I	TUMOR FREE	NO	NO	low
TCGA-LA-A446-01	>=65	R-Lower	Complete Remission/Response	MALE	<53	MX	N0	T1	Stage I	TUMOR FREE	NO	NO	high
TCGA-56-7221-01	>=65	R-Lower	Complete Remission/Response	MALE	<53	M0	N0	T2	Stage I	TUMOR FREE	NO	NO	high
TCGA-77-8153-01	>=65	R-Lower	Complete Remission/Response	FEMALE	<53	M0	N0	T2	Stage I	TUMOR FREE	NO	NO	low
TCGA-85-8070-01	>=65	L-Upper	Complete Remission/Response	MALE	<53	M0	N0	T2	Stage I	TUMOR FREE	NO	NO	low
TCGA-NC-A5HM-01	>=65	R-Lower	Complete Remission/Response	MALE	<53	M0	N0	T2	Stage I	TUMOR FREE	NO	NO	low
TCGA-85-A4QR-01	>=65	R-Upper	Complete Remission/Response	MALE	<53	M0	N0	T2	Stage I	TUMOR FREE	NO	NO	low
TCGA-22-5482-01	>=65	L-Upper	NA	MALE	>=53	M0	N0	T2	Stage I	TUMOR FREE	NO	NO	high
TCGA-56-7580-01	>=65	L-Lower	Complete Remission/Response	MALE	NA	M0	N0	T2	Stage I	TUMOR FREE	NO	NO	low
TCGA-39-5037-01	>=65	L-Lower	NA	MALE	<53	M0	N1	T1	Stage II	TUMOR FREE	NO	NO	low
TCGA-34-8456-01	>=65	R-Lower	NA	FEMALE	<53	M0	N1	T2	Stage II	TUMOR FREE	NO	NO	high
TCGA-NC-A5HN-01	>=65	L-Lower	Complete Remission/Response	MALE	>=53	M0	N1	T2	Stage II	TUMOR FREE	NO	NO	low
TCGA-22-4593-01	>=65	R-Lower	NA	MALE	<53	M0	N0	T2	Stage II	TUMOR FREE	NO	NO	high
TCGA-NC-A5HD-01	>=65	L-Upper	NA	MALE	<53	M0	N0	T3	Stage II	TUMOR FREE	NO	NO	low
TCGA-33-AASJ-01	<65	R-Lower	NA	MALE	NA	MX	N0	T2	Stage I	WITH TUMOR	NO	NO	high
TCGA-58-A46N-01	<65	R-Lower	Partial Remission/Response	MALE	<53	M0	N0	T2	Stage I	WITH TUMOR	NO	NO	low
TCGA-92-7341-01	>=65	R-Upper	Partial Remission/Response	MALE	<53	MX	N0	T2	Stage I	WITH TUMOR	NO	NO	high
TCGA-85-8664-01	>=65	R-Upper	Progressive Disease	MALE	>=53	M0	N1	T2	Stage II	WITH TUMOR	NO	NO	high
TCGA-85-8352-01	>=65	R-Upper	Progressive Disease	MALE	<53	M0	N1	T3	Stage III	WITH TUMOR	NO	NO	low
TCGA-56-7223-01	>=65	R-Lower	Progressive Disease	MALE	NA	MX	N1	T3	Stage III	WITH TUMOR	NO	NO	low
TCGA-NC-A5HF-01	>=65	L-Lower	NA	MALE	NA	MX	N0	T4	Stage III	WITH TUMOR	NO	NO	low
TCGA-77-A5G7-01	<65	L-Upper	NA	MALE	>=53	M0	N0	T1	Stage I	NA	NO	NO	low
TCGA-77-8144-01	>=65	L-Lower	NA	MALE	>=53	M0	N0	T2	Stage I	NA	NO	NO	low
TCGA-98-A53A-01	>=65	R-Middle	NA	MALE	>=53	M0	N0	T2	Stage I	NA	NO	NO	high
TCGA-77-6843-01	>=65	R-Upper	NA	MALE	<53	M0	N1	T1	Stage II	NA	NO	NO	low
TCGA-60-2703-01	>=65	R-Lower	Progressive Disease	MALE	<53	M0	N1	T2	Stage II	NA	NO	NO	low
TCGA-77-8140-01	>=65	R-Lower	NA	FEMALE	>=53	M0	N1	T2	Stage II	NA	NO	NO	low
TCGA-77-7140-01	>=65	L-Upper	NA	FEMALE	NA	M0	N1	T2	Stage II	NA	NO	NO	low
TCGA-77-8128-01	<65	Other (please specify)	NA	MALE	>=53	M0	N2	T2	Stage III	NA	NO	NO	high
TCGA-77-6844-01	>=65	R-Lower	NA	MALE	<53	M0	N1	T3	Stage III	NA	YES	NO	low
TCGA-70-6723-01	>=65	R-Upper	Progressive Disease	MALE	NA	M0	N0	T3	Stage II	WITH TUMOR	YES	NO	low
TCGA-34-5927-01	>=65	R-Lower	NA	FEMALE	NA	M0	N0	T1	Stage I	TUMOR FREE	NO	NO	low
TCGA-43-7657-01	>=65	R-Upper	Complete Remission/Response	FEMALE	<53	MX	N0	T1	Stage I	TUMOR FREE	NO	NO	low
TCGA-94-7557-01	>=65	L-Upper	NA	MALE	NA	M0	N0	T2	Stage I	TUMOR FREE	NO	NO	high
TCGA-90-A4ED-01	>=65	R-Upper	Complete Remission/Response	MALE	<53	MX	N0	T2	Stage I	TUMOR FREE	NO	NO	high
TCGA-34-A5IX-01	>=65	R-Lower	NA	MALE	NA	M0	N0	T3	Stage II	TUMOR FREE	NO	NO	low
TCGA-NK-A7XE-01	>=65	L-Upper	NA	MALE	>=53	M0	N2	T4	Stage III	TUMOR FREE	NO	NO	low
TCGA-37-A5EN-01	<65	R-Middle	Complete Remission/Response	MALE	NA	M0	N2	T4	Stage III	TUMOR FREE	NO	NO	low
TCGA-33-AAS8-01	<65	R-Upper	NA	FEMALE	>=53	MX	N0	T1	Stage I	TUMOR FREE	NO	YES	high
TCGA-NC-A5HI-01	>=65	R-Lower	Complete Remission/Response	FEMALE	>=53	M0	N0	T2	Stage I	TUMOR FREE	NO	YES	low
TCGA-94-7033-01	>=65	NA	NA	MALE	<53	MX	N0	T2	Stage I	TUMOR FREE	NO	YES	low
TCGA-85-A512-01	<65	L-Upper	Complete Remission/Response	MALE	<53	M0	N1	T1	Stage II	TUMOR FREE	NO	YES	high
TCGA-NC-A5HR-01	>=65	R-Lower	Complete Remission/Response	FEMALE	<53	M0	N1	T2	Stage II	TUMOR FREE	NO	YES	low
TCGA-56-A4BX-01	>=65	R-Lower	Complete Remission/Response	MALE	>=53	MX	N0	T2	Stage II	TUMOR FREE	NO	YES	high
TCGA-J1-A4AH-01	>=65	L-Lower	NA	MALE	>=53	MX	N0	T2	Stage II	TUMOR FREE	NO	YES	low
TCGA-85-A4JB-01	>=65	R-Upper	Complete Remission/Response	MALE	<53	M0	N0	T3	Stage II	TUMOR FREE	NO	YES	high
TCGA-L3-A524-01	<65	R-Upper	NA	FEMALE	<53	M0	N0	T3	Stage II	TUMOR FREE	NO	YES	high
TCGA-NC-A5HK-01	<65	Other (please specify)	NA	FEMALE	<53	M0	N0	T3	Stage II	TUMOR FREE	NO	YES	low
TCGA-33-AASB-01	>=65	L-Upper	NA	MALE	<53	MX	N0	T2	Stage I	WITH TUMOR	NO	YES	high
TCGA-33-4587-01	<65	R-Middle	Stable Disease	FEMALE	NA	MX	N0	T2	Stage I	WITH TUMOR	NO	YES	high
TCGA-85-6798-01	<65	R-Upper	Progressive Disease	MALE	<53	M0	N1	T3	Stage III	WITH TUMOR	NO	YES	high
TCGA-33-4582-01	<65	L-Lower	Progressive Disease	MALE	>=53	M0	N0	T1	Stage I	WITH TUMOR	YES	YES	low
TCGA-58-8391-01	<65	Bronchial	Progressive Disease	FEMALE	<53	M0	N2	T2	Stage III	WITH TUMOR	YES	YES	high
TCGA-56-7730-01	>=65	R-Upper	Progressive Disease	MALE	NA	M0	N0	T2	Stage II	WITH TUMOR	YES	YES	low
TCGA-46-6026-01	>=65	R-Lower	NA	MALE	NA	M0	N1	T2	Stage II	TUMOR FREE	YES	YES	low
TCGA-43-6143-01	>=65	R-Lower	Complete Remission/Response	MALE	>=53	M0	N0	T2	Stage I	TUMOR FREE	NO	YES	low
TCGA-94-A5I6-01	<65	L-Lower	Progressive Disease	MALE	>=53	M0	N0	T3	Stage II	WITH TUMOR	NO	YES	low
TCGA-68-7755-01	<65	R-Lower	NA	FEMALE	>=53	M0	N1	T1	Stage II	TUMOR FREE	NO	YES	low
TCGA-56-7823-01	<65	R-Upper	Complete Remission/Response	FEMALE	>=53	M0	N1	T1	Stage II	TUMOR FREE	NO	YES	low
TCGA-MF-A522-01	<65	R-Upper	Progressive Disease	MALE	<53	MX	N0	T2	Stage I	WITH TUMOR	NO	YES	low
TCGA-52-7810-01	<65	R-Upper	NA	FEMALE	<53	M0	N0	T3	Stage II	TUMOR FREE	YES	YES	high
TCGA-37-A5EL-01	<65	L-Upper	NA	MALE	NA	M0	N0	T3	Stage II	WITH TUMOR	YES	YES	low
TCGA-33-4586-01	<65	L-Lower	Progressive Disease	MALE	>=53	M0	N2	T2	Stage III	NA	YES	YES	high
TCGA-94-8490-01	>=65	R-Upper	NA	MALE	NA	M0	N0	T3	Stage II	TUMOR FREE	NO	NA	high
TCGA-85-8479-01	>=65	L-Lower	NA	MALE	>=53	M0	N0	T1	Stage I	TUMOR FREE	NA	NA	high
TCGA-33-A4WN-01	<65	R-Upper	Complete Remission/Response	MALE	>=53	MX	N0	T2	Stage I	TUMOR FREE	NA	NA	low
TCGA-39-5031-01	>=65	L-Upper	NA	FEMALE	>=53	M0	N0	T1	Stage I	TUMOR FREE	NO	NO	low
TCGA-56-A5DR-01	>=65	L-Upper	Complete Remission/Response	MALE	NA	MX	N0	T1	Stage I	TUMOR FREE	NO	NO	low
TCGA-85-8350-01	<65	R-Upper	Complete Remission/Response	MALE	<53	M0	N0	T1	Stage I	TUMOR FREE	NO	NO	low
TCGA-21-5786-01	<65	R-Upper	Complete Remission/Response	MALE	>=53	M0	N0	T2	Stage I	TUMOR FREE	NO	NO	low
TCGA-63-A5MG-01	>=65	L-Lower	Complete Remission/Response	MALE	NA	M0	N0	T2	Stage I	TUMOR FREE	NO	NO	high
TCGA-39-5019-01	>=65	R-Upper	NA	MALE	<53	M0	N0	T2	Stage I	TUMOR FREE	NO	NO	low
TCGA-85-8580-01	<65	R-Lower	Complete Remission/Response	FEMALE	<53	M0	N0	T2	Stage I	TUMOR FREE	NO	NO	high
TCGA-85-7844-01	>=65	L-Upper	Complete Remission/Response	MALE	<53	M0	N0	T2	Stage I	TUMOR FREE	NO	NO	high
TCGA-56-7582-01	>=65	R-Lower	Complete Remission/Response	MALE	NA	M0	N0	T2	Stage I	TUMOR FREE	NO	NO	high
TCGA-85-8071-01	<65	R-Upper	Complete Remission/Response	MALE	<53	M0	N1	T1	Stage II	TUMOR FREE	NO	NO	low
TCGA-85-8288-01	>=65	R-Middle	Complete Remission/Response	MALE	<53	M0	N1	T1	Stage II	TUMOR FREE	NO	NO	high
TCGA-58-8390-01	>=65	R-Lower	Complete Remission/Response	MALE	>=53	M0	N0	T2	Stage II	TUMOR FREE	NO	NO	low
TCGA-77-A5G3-01	<65	Bronchial	NA	MALE	<53	M0	N1	T2	Stage II	TUMOR FREE	NO	NO	low
TCGA-98-A538-01	>=65	L-Upper	NA	MALE	<53	M0	N0	T3	Stage II	TUMOR FREE	NO	NO	low
TCGA-77-8139-01	>=65	R-Upper	NA	MALE	<53	M0	N0	T3	Stage II	TUMOR FREE	NO	NO	high
TCGA-85-8277-01	>=65	L-Upper	Complete Remission/Response	MALE	NA	M0	N1	T3	Stage III	TUMOR FREE	NO	NO	high
TCGA-33-AASL-01	<65	R-Upper	NA	FEMALE	>=53	MX	N0	T1	Stage I	WITH TUMOR	NO	NO	low
TCGA-77-A5GF-01	>=65	L-Lower	NA	MALE	>=53	M0	N1	T2	Stage II	WITH TUMOR	NO	NO	low
TCGA-21-5782-01	>=65	L-Lower	NA	FEMALE	<53	M0	N0	T2	Stage I	NA	NO	NO	high
TCGA-39-5034-01	>=65	R-Upper	Progressive Disease	FEMALE	>=53	M0	N0	T3	Stage II	NA	NO	NO	high
TCGA-56-A4BY-01	>=65	L-Upper	Complete Remission/Response	MALE	>=53	MX	N0	T2	Stage I	WITH TUMOR	YES	NO	low
TCGA-O2-A52N-01	>=65	R-Upper	NA	MALE	<53	MX	N0	T2	Stage I	TUMOR FREE	NO	NO	high
TCGA-34-5231-01	>=65	R-Upper	Stable Disease	MALE	<53	M0	N0	T1	Stage I	TUMOR FREE	NO	NO	high
TCGA-43-8116-01	>=65	L-Upper	NA	MALE	<53	M0	N0	T1	Stage I	TUMOR FREE	NO	NO	low
TCGA-94-A4VJ-01	>=65	Bronchial	NA	FEMALE	<53	M0	N0	T1	Stage I	TUMOR FREE	NO	NO	low
TCGA-85-7710-01	<65	L-Lower	Complete Remission/Response	FEMALE	<53	M0	N0	T1	Stage I	TUMOR FREE	NO	NO	high
TCGA-NK-A5CT-01	>=65	L-Lower	Progressive Disease	MALE	>=53	M0	N0	T1	Stage I	WITH TUMOR	NO	NO	high
TCGA-O2-A52S-01	<65	L-Lower	NA	FEMALE	<53	MX	N2	T4	Stage III	WITH TUMOR	YES	NO	high
TCGA-22-5473-01	>=65	NA	NA	MALE	<53	M0	N0	T3	NA	TUMOR FREE	NO	YES	low
TCGA-63-A5MB-01	<65	L-Upper	Complete Remission/Response	MALE	<53	M0	N0	T2	Stage I	TUMOR FREE	NO	YES	low
TCGA-63-A5ML-01	>=65	R-Lower	Complete Remission/Response	MALE	>=53	M0	N0	T2	Stage I	TUMOR FREE	NO	YES	low
TCGA-56-A4BW-01	<65	L-Upper	Complete Remission/Response	MALE	>=53	M0	N1	T2	Stage II	TUMOR FREE	NO	YES	high
TCGA-85-A50Z-01	<65	R-Upper	Complete Remission/Response	MALE	<53	M0	N0	T2	Stage II	TUMOR FREE	NO	YES	low
TCGA-56-8629-01	<65	L-Lower	Complete Remission/Response	MALE	>=53	MX	N0	T2	Stage II	TUMOR FREE	NO	YES	high
TCGA-63-A5MJ-01	<65	Other (please specify)	Complete Remission/Response	MALE	NA	M0	N1	T2	Stage II	TUMOR FREE	NO	YES	high
TCGA-46-6025-01	>=65	R-Lower	NA	MALE	NA	M0	N1	T2	Stage II	TUMOR FREE	NO	YES	low
TCGA-85-7697-01	<65	L-Upper	Complete Remission/Response	MALE	<53	M0	N0	T3	Stage II	TUMOR FREE	NO	YES	low
TCGA-58-A46L-01	>=65	R-Upper	Complete Remission/Response	MALE	NA	M0	N2	T2	Stage III	TUMOR FREE	NO	YES	low
TCGA-22-5479-01	<65	L-Lower	NA	MALE	<53	M0	N0	T2	Stage I	NA	NO	YES	low
TCGA-63-7023-01	NA	L-Lower	Complete Remission/Response	MALE	>=53	M0	N1	T1	Stage II	TUMOR FREE	YES	YES	high
TCGA-18-5592-01	<65	L-Upper	NA	MALE	<53	M0	N0	T3	Stage II	TUMOR FREE	YES	YES	low
TCGA-58-A46K-01	<65	R-Lower	NA	MALE	<53	M0	N2	T2	Stage III	WITH TUMOR	YES	YES	low
TCGA-NC-A5HQ-01	>=65	R-Middle	NA	MALE	NA	M0	N2	T3	Stage III	NA	YES	YES	low
TCGA-56-A62T-01	>=65	L-Upper	Complete Remission/Response	MALE	>=53	MX	N0	T2	Stage II	TUMOR FREE	YES	YES	low
TCGA-92-8063-01	<65	L-Upper	Complete Remission/Response	MALE	>=53	MX	N2	T2	Stage III	TUMOR FREE	YES	YES	low
TCGA-33-6738-01	>=65	L-Upper	Complete Remission/Response	MALE	<53	MX	N2	T1	Stage III	TUMOR FREE	NO	YES	high
TCGA-NC-A5HO-01	>=65	L-Upper	Complete Remission/Response	FEMALE	<53	M0	N1	T3	Stage III	TUMOR FREE	NO	YES	low
TCGA-56-8622-01	>=65	R-Lower	NA	MALE	<53	M0	N0	T2	Stage I	TUMOR FREE	NA	NA	low
TCGA-77-7141-01	<65	L-Upper	NA	MALE	>=53	M0	N0	T2	Stage I	NA	NA	NA	high
TCGA-77-7139-01	<65	R-Lower	NA	MALE	<53	M0	N1	T2	Stage II	NA	NA	NA	high
TCGA-77-A5G8-01	>=65	R-Upper	NA	MALE	>=53	M0	N0	T3	Stage II	NA	NA	NA	low
